# Supplementary material for: Integrative Bioinformatic Analyses of Global Transcriptome Data Decipher Novel Molecular Insights into Cardiac Anti-Fibrotic Therapies
Source: Int J Mol Sci. 2020 Jul 2;21(13):4727. doi: 10.3390/ijms21134727 (PMC7370212; doi:10.3390/ijms21134727)
Supplement: Supplementary file 1 [file ijms-21-04727-s001.zip]

Archive with 6 entries (5 files):
- ijms-819271-supplementary final/
- ijms-819271-supplementary final/Supplementary Table 1.xlsx
- ijms-819271-supplementary final/Supplementary Table 2.xlsx
- ijms-819271-supplementary final/Supplementary Table 3.xlsx
- ijms-819271-supplementary final/Supplementary Table 4.xlsx
- ijms-819271-supplementary final/supplementary_figures.pdf
