# Supplementary material for: Integrative Bioinformatic Analyses of Global Transcriptome Data Decipher Novel Molecular Insights into Cardiac Anti-Fibrotic Therapies
Source: Int J Mol Sci. 2020 Jul 2;21(13):4727. doi: 10.3390/ijms21134727 (PMC7370212; doi:10.3390/ijms21134727)
Supplement: Supplementary file 1 [file ijms-21-04727-s001.zip › ijms-819271-supplementary final/Supplementary Table 1.xlsx]

## Sheet: buf-s vs DMSO
ENSEMBL	baseMean	log2FoldChange	lfcSE	stat	pvalue	padj	symbol	entrez
ENSRNOG00000000001	24.5514	-1.03905	0.630748	-1.64733	0.0994912	1	NA	NA
ENSRNOG00000000007	9.5954	0.458201	1.36807	0.334926	0.737681	1	Gad1	24379
ENSRNOG00000000008	3.78815	0.117266	1.95816	0.0598858	0.952247	1	Alx4	296511
ENSRNOG00000000009	2.08803	1.26547	1.50969	0.838233	0.4019	1	Tmco5b	366158
ENSRNOG00000000010	1.26403	-1.30352	2.16702	-0.601527	0.547489	1	Cbln1	498922
ENSRNOG00000000012	208.584	0.869572	0.38141	2.27989	0.0226143	1	Tcf15	296272
ENSRNOG00000000017	11.3043	-0.0876134	0.550948	-0.159023	0.873651	1	Steap1	297738
ENSRNOG00000000021	259.977	-0.165986	0.220948	-0.751244	0.452506	1	NA	NA
ENSRNOG00000000024	395.847	-0.0216614	0.165108	-0.131195	0.895621	1	Hebp1	362454
ENSRNOG00000000033	442.624	-0.095006	0.185774	-0.511407	0.609066	1	Tmcc2	305095
ENSRNOG00000000034	1170.54	0.0507106	0.256747	0.197512	0.843427	1	Nuak2	289419
ENSRNOG00000000036	19.6206	-0.138437	0.748664	-0.184911	0.853299	1	Klhdc8a	305096
ENSRNOG00000000040	78.6921	-0.300388	0.322072	-0.932675	0.350988	1	RGD1304622	305101
ENSRNOG00000000042	314.741	0.30484	0.309148	0.986062	0.324103	1	Xpr1	289424
ENSRNOG00000000043	652.357	-0.136049	0.166139	-0.818891	0.412849	1	Idua	360904
ENSRNOG00000000044	387.601	-0.209976	0.218728	-0.959991	0.33706	1	Tmem175	305623
ENSRNOG00000000047	3218.56	-0.171515	0.182321	-0.940728	0.346844	1	Cd82	83628
ENSRNOG00000000048	1723.13	0.0414509	0.149395	0.277459	0.781428	1	Gak	81659
ENSRNOG00000000054	79.9354	-0.536412	0.236216	-2.27086	0.0231556	1	Abhd8	306338
ENSRNOG00000000055	12.6514	0.226235	0.680807	0.332304	0.73966	1	Fcrl6	305103
ENSRNOG00000000060	66.7987	-0.105128	0.315378	-0.33334	0.738877	1	Cplx1	64832
ENSRNOG00000000062	334.322	-0.0842009	0.15923	-0.528801	0.596944	1	Pcgf3	305624
ENSRNOG00000000064	6712.14	0.2373	0.212014	1.11926	0.263027	1	Atp5me	140608
ENSRNOG00000000065	4.97653	-0.574367	1.18443	-0.484931	0.627726	1	Pde6b	289878
ENSRNOG00000000066	445.167	0.00892839	0.169787	0.052586	0.958062	1	Fbxo28	305105
ENSRNOG00000000068	1696.18	0.139908	0.150884	0.927255	0.353794	1	Ppp2r5a	312754
ENSRNOG00000000073	673.849	0.0833738	0.126774	0.657656	0.510759	1	Tmed5	289883
ENSRNOG00000000075	387.128	-0.0336998	0.235596	-0.143041	0.886258	1	Mtf2	360905
ENSRNOG00000000081	620.258	-0.196219	0.336917	-0.582395	0.5603	1	Antxr2	305633
ENSRNOG00000000082	870.062	-0.061955	0.146475	-0.422974	0.672315	1	Hltf	295568
ENSRNOG00000000095	221.669	-0.262151	0.188232	-1.3927	0.16371	1	Gpr89b	362003
ENSRNOG00000000096	35.0369	-0.174448	0.768373	-0.227036	0.820395	1	Pdzk1	65144
ENSRNOG00000000098	3413.29	0.191535	0.28414	0.674087	0.500256	1	Rnf115	362002
ENSRNOG00000000104	428.699	-0.0215253	0.153097	-0.140599	0.888187	1	Thoc3	290519
ENSRNOG00000000105	260.394	-0.199526	0.362891	-0.549824	0.58244	1	Cplx2	116657
ENSRNOG00000000108	154.129	-0.427227	0.228129	-1.87274	0.0611037	1	Aga	290923
ENSRNOG00000000111	171.712	-0.395726	0.203827	-1.94148	0.0522002	1	Coprs	290925
ENSRNOG00000000112	702.679	0.0822634	0.204074	0.403106	0.68687	1	Champ1	306647
ENSRNOG00000000113	96.5168	0.0518964	0.232522	0.223189	0.823388	1	Elac1	307604
ENSRNOG00000000121	329.31	-0.289341	0.226411	-1.27795	0.201268	1	Pigv	366478
ENSRNOG00000000122	1602.64	-0.138205	0.0989268	-1.39704	0.162401	1	Ak2	24184
ENSRNOG00000000123	8250.63	0.205876	0.127027	1.62073	0.105076	1	Rnf19b	313806
ENSRNOG00000000127	1384.68	-0.0608045	0.285847	-0.212717	0.831547	1	Kpna6	362607
ENSRNOG00000000129	94.1581	0.268398	0.533454	0.503132	0.614871	1	Phf24	500446
ENSRNOG00000000130	2934.66	0.0645511	0.414137	0.155869	0.876136	1	Dnajb5	313811
ENSRNOG00000000133	474.945	-0.163462	0.163909	-0.997276	0.318631	1	Txndc15	307180
ENSRNOG00000000137	3.98728	-0.0253104	1.00485	-0.0251881	0.979905	1	Ly86	291359
ENSRNOG00000000138	91.3844	-0.399477	0.45832	-0.871611	0.383421	1	Glis1	298732
ENSRNOG00000000142	43.4685	0.466653	0.414765	1.1251	0.260545	1	Plxdc2	361282
ENSRNOG00000000145	269.938	0.278628	0.281778	0.98882	0.322751	1	Pik3r3	60664
ENSRNOG00000000150	582.231	0.129857	0.172899	0.751057	0.452618	1	Dnajc1	100360412
ENSRNOG00000000151	296.598	0.167257	0.318458	0.52521	0.599437	1	Ldlrap1	500564
ENSRNOG00000000155	510.968	0.075738	0.189702	0.399248	0.68971	1	Cog3	361073
ENSRNOG00000000156	4.56726	0.948916	0.923951	1.02702	0.304411	1	Megf6	65049
ENSRNOG00000000157	1158.39	0.169931	0.158626	1.07127	0.284049	1	Atg12	361321
ENSRNOG00000000158	66.1504	-0.0488112	0.393043	-0.124188	0.901166	1	Cdo1	81718
ENSRNOG00000000161	175.568	-0.198187	0.204326	-0.969954	0.332069	1	Chm	24942
ENSRNOG00000000164	3227.78	0.023671	0.142338	0.166301	0.86792	1	Lamp2	24944
ENSRNOG00000000165	16.5903	-0.129701	0.504534	-0.25707	0.797124	1	Pfkfb1	24638
ENSRNOG00000000166	99.9451	-0.198688	0.218509	-0.909289	0.363198	1	Apex2	317628
ENSRNOG00000000167	123.809	0.256803	0.513056	0.500536	0.616698	1	Alas2	25748
ENSRNOG00000000168	61.9784	0.452402	0.47398	0.954475	0.339843	1	Gatm	81660
ENSRNOG00000000169	285.844	0.0679811	0.247394	0.274788	0.783479	1	Spata5l1	691729
ENSRNOG00000000170	1048.36	0.0780494	0.143279	0.544738	0.585934	1	Slc30a4	64469
ENSRNOG00000000172	409.831	-0.338888	0.349998	-0.968257	0.332916	1	Sqor	691966
ENSRNOG00000000175	1007.29	-0.117765	0.175287	-0.671842	0.501684	1	Mier2	362841
ENSRNOG00000000177	34.6343	-1.09666	0.449436	-2.44008	0.014684	1	Plpp2	246115
ENSRNOG00000000184	30.3689	0.348556	0.472514	0.737661	0.46072	1	Tmprss6	315388
ENSRNOG00000000185	1075.9	0.167612	0.144027	1.16376	0.244522	1	Mpst	192172
ENSRNOG00000000186	448.453	0.170246	0.24482	0.695394	0.486809	1	Tst	25274
ENSRNOG00000000187	3343.35	0.0033364	0.281916	0.0118347	0.990557	1	Csf2rb	171081
ENSRNOG00000000190	143.548	0.365148	0.359726	1.01507	0.310071	1	NA	NA
ENSRNOG00000000199	5.53585	1.83651	1.17372	1.56469	0.117656	1	Dppa5	301101
ENSRNOG00000000201	3.15894	0.828238	1.39476	0.593823	0.55263	1	Gsta2	24422
ENSRNOG00000000204	987.209	0.12833	0.147268	0.871403	0.383534	1	Syncrip	363113
ENSRNOG00000000219	1288.16	0.250954	0.159838	1.57005	0.116404	1	Ano10	301111
ENSRNOG00000000221	1216.3	0.018015	0.157524	0.114363	0.90895	1	Abhd5	316122
ENSRNOG00000000230	386.588	-0.272321	0.196358	-1.38686	0.165485	1	Lmf1	360495
ENSRNOG00000000231	244.76	-0.774662	0.235747	-3.28599	0.00101624	0.96097	Kctd17	300317
ENSRNOG00000000236	2779.16	-0.0397057	0.126997	-0.31265	0.754546	1	Zfp207	303763
ENSRNOG00000000237	43.9777	-0.0581508	0.441878	-0.131599	0.895301	1	RGD1310429	303764
ENSRNOG00000000239	5945.08	-0.0649245	0.273564	-0.237328	0.812402	1	Ccl7	287561
ENSRNOG00000000244	278.241	-0.0167742	0.24644	-0.0680658	0.945733	1	Coil	50998
ENSRNOG00000000245	109.075	0.0304567	0.29419	0.103527	0.917544	1	Slc16a6	303772
ENSRNOG00000000246	683.695	0.0506819	0.162879	0.311163	0.755677	1	Amz2	360650
ENSRNOG00000000247	401.192	-0.447199	0.275636	-1.62243	0.104712	1	Mfsd11	360667
ENSRNOG00000000248	12291.6	0.153756	0.198808	0.773389	0.439292	1	Srsf2	494445
ENSRNOG00000000249	122.097	-0.00408994	0.231482	-0.0176685	0.985903	1	Mettl23	287918
ENSRNOG00000000250	1578.61	0.102818	0.231456	0.444222	0.656882	1	Jmjd6	360665
ENSRNOG00000000251	9.1566	0.523751	1.01357	0.516737	0.60534	1	St6galnac1	287920
ENSRNOG00000000257	24.1579	0.925376	0.564829	1.63833	0.101353	1	Smpd3	94338
ENSRNOG00000000258	807.174	-0.0895989	0.144336	-0.620766	0.534754	1	Prmt7	361402
ENSRNOG00000000262	693.937	-0.0581802	0.297165	-0.195784	0.844779	1	Zfp821	307834
ENSRNOG00000000264	260.358	0.205882	0.340038	0.60547	0.544867	1	Def8	307973
ENSRNOG00000000274	27.1012	0.313043	0.550789	0.568354	0.569795	1	Phyhipl	309901
ENSRNOG00000000275	29.7471	0.0567094	0.638624	0.0887993	0.929241	1	NA	NA
ENSRNOG00000000277	11.4441	0.907435	0.749052	1.21145	0.225725	1	Tet1	309902
ENSRNOG00000000279	1164.73	0.227662	0.136674	1.66573	0.0957664	1	Rtn4ip1	309912
ENSRNOG00000000281	1331.09	-0.115128	0.311883	-0.369139	0.712024	1	Prodh1	680409
ENSRNOG00000000283	347.669	0.0464409	0.268776	0.172787	0.862819	1	Ess2	360741
ENSRNOG00000000288	396.315	0.0625384	0.257741	0.24264	0.808284	1	Scarf2	287949
ENSRNOG00000000299	365.725	0.0705709	0.217904	0.323862	0.746042	1	Foxo3	294515
ENSRNOG00000000302	426.487	0.322852	0.190875	1.69143	0.0907544	1	Sesn1	294518
ENSRNOG00000000303	124.46	-0.483628	0.21068	-2.29555	0.0217016	1	Cep57l1	294519
ENSRNOG00000000304	5990.85	0.123132	0.141964	0.867344	0.385753	1	Cd164	83689
ENSRNOG00000000306	534.447	-0.0506339	0.225173	-0.224867	0.822083	1	Smpd2	83537
ENSRNOG00000000307	239.187	0.0948893	0.191039	0.496702	0.619399	1	Mical1	294520
ENSRNOG00000000308	570.374	0.154456	0.149341	1.03425	0.301018	1	Zbtb24	365590
ENSRNOG00000000312	162.081	0.0439374	0.196349	0.223772	0.822935	1	Fig4	309855
ENSRNOG00000000314	2590.8	0.106402	0.144431	0.736695	0.461308	1	Sec63	309858
ENSRNOG00000000316	192.457	0.218763	0.395756	0.552772	0.58042	1	Sobp	309860
ENSRNOG00000000321	58.533	0.407653	0.452804	0.900285	0.367969	1	Cd24	25145
ENSRNOG00000000322	609.052	0.0587709	0.117482	0.500257	0.616894	1	Atg5	365601
ENSRNOG00000000323	518.738	-0.271137	0.377624	-0.718009	0.472752	1	Prdm1	309871
ENSRNOG00000000327	327.982	-0.138755	0.185258	-0.748982	0.453868	1	Hace1	361866
ENSRNOG00000000335	3.85521	-0.923624	1.3913	-0.663857	0.506782	1	Ermap	298485
ENSRNOG00000000340	2228.63	-0.0240503	0.125418	-0.191761	0.84793	1	Rtraf	302247
ENSRNOG00000000341	1392.68	-0.0805538	0.28172	-0.285935	0.774928	1	Nid2	302248
ENSRNOG00000000368	37.3559	-0.207878	0.634314	-0.327721	0.743122	1	Grik2	54257
ENSRNOG00000000373	180.591	0.113601	0.289402	0.392536	0.694662	1	NA	NA
ENSRNOG00000000376	3.57121	-0.430215	1.01089	-0.425579	0.670414	1	LOC108349010	108349010
ENSRNOG00000000378	49.5996	0.106403	0.392375	0.271177	0.786255	1	Ctnna3	361839
ENSRNOG00000000383	2045.16	0.185055	0.349663	0.529238	0.59664	1	Mypn	309760
ENSRNOG00000000384	3.70834	-2.37499	1.39124	-1.70711	0.0878021	1	Atoh7	365564
ENSRNOG00000000386	99.4803	-0.543822	0.309754	-1.75566	0.0791468	1	Pbld1	171564
ENSRNOG00000000387	373.655	-0.00518466	0.152627	-0.0339694	0.972902	1	Slc25a16	361836
ENSRNOG00000000392	1163.78	0.115753	0.131865	0.877812	0.380046	1	Supv3l1	294385
ENSRNOG00000000394	425.136	0.137118	0.312261	0.439113	0.66058	1	Srgn	56782
ENSRNOG00000000395	576.918	0.0329588	0.259469	0.127024	0.898921	1	Kif1bp	606294
ENSRNOG00000000396	1804.62	0.171361	0.17408	0.984381	0.324928	1	Ddx50	361848
ENSRNOG00000000397	2603.89	0.114757	0.200404	0.572629	0.566896	1	Ccar1	361849
ENSRNOG00000000398	735.274	0.042334	0.192746	0.219636	0.826154	1	Zup1	294390
ENSRNOG00000000406	241.326	-0.112683	0.282347	-0.399093	0.689825	1	Ros1	25346
ENSRNOG00000000407	129.991	0.107172	0.196084	0.546563	0.584679	1	Dcbld1	309773
ENSRNOG00000000408	926.534	0.17058	0.130679	1.30534	0.191777	1	Gopc	309774
ENSRNOG00000000410	3.01567	0.883122	1.66571	0.530178	0.595988	1	Nepn	309775
ENSRNOG00000000411	1035.17	0.0437257	0.131906	0.331491	0.740274	1	Nus1	294400
ENSRNOG00000000412	12.4466	0.100298	0.677595	0.14802	0.882327	1	Slc35f1	502421
ENSRNOG00000000413	32512.5	0.268759	0.153776	1.74773	0.0805115	1	Pln	64672
ENSRNOG00000000414	228.531	0.285965	0.204511	1.39829	0.162026	1	Cep85l	100365935
ENSRNOG00000000415	545.236	0.163425	0.140062	1.1668	0.24329	1	Asf1a	294408
ENSRNOG00000000417	2146.5	-0.100366	0.133864	-0.749758	0.453401	1	Numa1	308870
ENSRNOG00000000418	70.0432	-0.503868	0.329532	-1.52904	0.126255	1	Zbtb12	309613
ENSRNOG00000000419	2102.9	-0.145761	0.924988	-0.157581	0.874787	1	NA	NA
ENSRNOG00000000420	440.954	-0.179266	0.137247	-1.30616	0.191498	1	Nelfe	294258
ENSRNOG00000000421	671.01	-0.0730393	0.147821	-0.494106	0.621232	1	Skiv2l	294260
ENSRNOG00000000422	251.891	-0.25952	0.173869	-1.49262	0.135537	1	Dxo	361799
ENSRNOG00000000423	137.372	-0.0835207	0.301656	-0.276874	0.781877	1	NA	NA
ENSRNOG00000000428	4.22734	2.72672	1.28809	2.11687	0.0342706	1	Cyp21a1	24298
ENSRNOG00000000431	1353.63	-0.436249	0.141941	-3.07345	0.00211598	1	Atf6b	406169
ENSRNOG00000000432	150.392	-0.233669	0.281389	-0.830413	0.406306	1	Fkbpl	406168
ENSRNOG00000000433	11.0498	-0.135972	0.622118	-0.218564	0.82699	1	Prrt1	406167
ENSRNOG00000000435	547.385	-0.0840395	0.196067	-0.428627	0.668194	1	Ppt2	54398
ENSRNOG00000000436	43.6757	0.652723	0.426743	1.52955	0.126129	1	Egfl8	406166
ENSRNOG00000000437	1122.14	-0.170728	0.230421	-0.740939	0.458731	1	Agpat1	406165
ENSRNOG00000000438	599.997	-0.0392355	0.180432	-0.217453	0.827855	1	Rnf5	407784
ENSRNOG00000000439	83.3536	0.259827	0.346078	0.750775	0.452788	1	Ager	81722
ENSRNOG00000000440	452.056	-0.175316	0.197302	-0.888565	0.374237	1	Pbx2	406164
ENSRNOG00000000441	53.2798	-0.587692	0.614314	-0.956664	0.338737	1	Gpsm3	406163
ENSRNOG00000000442	1433.75	-0.475741	0.291002	-1.63484	0.102083	1	Notch4	406162
ENSRNOG00000000443	2357.26	-0.141263	0.35411	-0.398925	0.689949	1	LOC103689965	103689965
ENSRNOG00000000451	302.113	0.0881962	0.385149	0.228992	0.818875	1	RT1-Ba	309621
ENSRNOG00000000454	4.26204	-0.219074	1.00649	-0.217661	0.827693	1	RT1-DOb	365542
ENSRNOG00000000455	8.74837	-0.50468	0.721796	-0.699201	0.484427	1	Tap2	24812
ENSRNOG00000000456	1145.19	-0.650839	0.466387	-1.39549	0.162868	1	Psmb8	24968
ENSRNOG00000000457	10984.8	-0.135469	0.742952	-0.182339	0.855317	1	Tap1	24811
ENSRNOG00000000459	1456.7	-0.621953	0.419827	-1.48145	0.138486	1	Psmb9	24967
ENSRNOG00000000461	11.3007	-0.09721	0.757645	-0.128306	0.897907	1	Brd2	294276
ENSRNOG00000000463	269.151	-0.607198	0.301471	-2.01412	0.0439974	1	Col11a2	294279
ENSRNOG00000000464	1434.46	-0.147767	0.109015	-1.35547	0.175268	1	Rxrb	361801
ENSRNOG00000000465	1790.64	-0.160612	0.112764	-1.42431	0.154355	1	Slc39a7	294281
ENSRNOG00000000466	1163.22	0.125134	0.207849	0.602044	0.547145	1	Hsd17b8	361802
ENSRNOG00000000467	489.96	-0.215816	0.199157	-1.08365	0.278521	1	Ring1	309626
ENSRNOG00000000470	1784.25	-0.110477	0.220777	-0.500401	0.616792	1	Vps52	25218
ENSRNOG00000000471	15.8792	-0.726134	0.936186	-0.77563	0.437967	1	B3galt4	171079
ENSRNOG00000000473	1896.04	0.0224838	0.102418	0.219529	0.826238	1	Pfdn6	309629
ENSRNOG00000000474	1327.76	-0.238602	0.238951	-0.998539	0.318018	1	Rgl2	294283
ENSRNOG00000000476	783.779	0.0694535	0.143071	0.485448	0.627359	1	Zbtb22	309630
ENSRNOG00000000477	1338.66	-0.24372	0.350258	-0.695829	0.486536	1	Daxx	140926
ENSRNOG00000000478	17.407	-0.425196	0.854723	-0.497467	0.61886	1	AA926063	294284
ENSRNOG00000000479	62.3512	0.369615	0.251583	1.46916	0.141789	1	Kifc1	294286
ENSRNOG00000000480	1461.35	-0.04082	0.181972	-0.22432	0.822508	1	Phf1	294287
ENSRNOG00000000481	940.129	-0.0563835	0.11545	-0.488381	0.62528	1	Cuta	294288
ENSRNOG00000000483	84.122	-0.402639	0.285012	-1.41271	0.15774	1	Syngap1	192117
ENSRNOG00000000485	788.63	-0.150175	0.183473	-0.818513	0.413065	1	Bak1	116502
ENSRNOG00000000486	9.3564	-0.436565	0.635872	-0.686561	0.492359	1	Ggnbp1	494520
ENSRNOG00000000487	1861.28	-0.577479	1.14952	-0.502365	0.615411	1	Grm4	24417
ENSRNOG00000000488	1993.52	-0.00296386	0.23056	-0.0128551	0.989743	1	Hmga1	117062
ENSRNOG00000000490	1871.02	0.114055	0.206364	0.552688	0.580477	1	Rps10	81773
ENSRNOG00000000491	45.6469	0.605196	0.528637	1.14482	0.252282	1	Spdef	689210
ENSRNOG00000000493	461.72	-0.0769453	0.131727	-0.584127	0.559135	1	Snrpc	361808
ENSRNOG00000000495	137.749	0.242716	0.318889	0.76113	0.44658	1	Uhrf1bp1	309637
ENSRNOG00000000498	1132.63	-0.0176684	0.242085	-0.0729844	0.941819	1	Anks1a	309639
ENSRNOG00000000499	44.0266	-0.00288459	0.563827	-0.0051161	0.995918	1	Tcp11	309641
ENSRNOG00000000500	8.00528	-0.796712	0.878446	-0.906956	0.36443	1	Scube3	294297
ENSRNOG00000000501	403.97	0.140125	0.183704	0.762777	0.445597	1	Zfp523	361809
ENSRNOG00000000502	35.1211	-0.0393903	0.347418	-0.11338	0.909729	1	Def6	309642
ENSRNOG00000000503	5542.29	0.206353	0.217934	0.946861	0.34371	1	Ppard	25682
ENSRNOG00000000504	510.131	0.0220076	0.339078	0.0649044	0.94825	1	Fance	309643
ENSRNOG00000000505	2862.83	0.144228	0.230761	0.625009	0.531965	1	Rpl10a	81729
ENSRNOG00000000506	1463.22	-0.0495331	0.164723	-0.300706	0.763639	1	Tead3	294299
ENSRNOG00000000507	115.439	0.421843	0.501747	0.840748	0.400489	1	Tulp1	309900
ENSRNOG00000000510	1.19234	2.01605	2.87207	0.701953	0.482709	1	Clps	25680
ENSRNOG00000000511	1409.68	0.0159968	0.123689	0.129331	0.897096	1	Srpk1	361811
ENSRNOG00000000512	177.247	-0.551541	0.494739	-1.11481	0.264932	1	Slc26a8	309646
ENSRNOG00000000513	1932.47	-0.00110988	0.153528	-0.00722918	0.994232	1	Mapk14	81649
ENSRNOG00000000515	1.95233	-0.897765	1.41607	-0.633984	0.526092	1	Mapk13	29513
ENSRNOG00000000516	1.10179	-0.325326	2.00522	-0.162239	0.871117	1	NA	NA
ENSRNOG00000000517	721.077	0.0856722	0.246445	0.347633	0.728116	1	Kctd20	294307
ENSRNOG00000000519	956.79	-0.225905	0.172957	-1.30613	0.191508	1	Stk38	361813
ENSRNOG00000000520	5737.5	0.247201	0.210509	1.1743	0.240275	1	Srsf3	361814
ENSRNOG00000000521	5731.43	0.321549	0.246304	1.3055	0.191724	1	Cdkn1a	114851
ENSRNOG00000000522	19.692	0.594687	0.822029	0.723438	0.469411	1	Cpne5	309650
ENSRNOG00000000523	2566.04	-0.13925	0.25642	-0.543052	0.587094	1	Ppil1	309651
ENSRNOG00000000524	987.276	0.072248	0.204388	0.353484	0.723726	1	RGD735065	294311
ENSRNOG00000000525	277.642	0.0160067	0.244671	0.0654213	0.947839	1	Pi16	294312
ENSRNOG00000000527	2441.48	0.0276892	0.161016	0.171965	0.863465	1	Mtch1	294313
ENSRNOG00000000528	19.25	-0.613421	0.482989	-1.27005	0.204066	1	Fgd2	309653
ENSRNOG00000000529	1404.96	-0.130285	0.329161	-0.395811	0.692245	1	Pim1	24649
ENSRNOG00000000531	200.656	0.0154558	0.336335	0.0459536	0.963347	1	Ccdc167	689755
ENSRNOG00000000532	3107.23	-0.20709	0.244449	-0.847172	0.396899	1	Cmtr1	309656
ENSRNOG00000000536	98.8116	0.614374	0.328372	1.87097	0.0613493	1	Mdga1	309659
ENSRNOG00000000540	436.559	-0.0207382	0.211831	-0.0978997	0.922012	1	Btbd9	294318
ENSRNOG00000000541	1365.85	0.186843	0.167214	1.11739	0.263828	1	Glo1	294320
ENSRNOG00000000542	27.7466	-0.250862	0.519977	-0.482448	0.629488	1	Dnah8	207117
ENSRNOG00000000543	134.619	-0.672234	0.434188	-1.54826	0.12156	1	Frk	79209
ENSRNOG00000000546	216.885	0.0127368	0.245689	0.051841	0.958655	1	Nt5dc1	294456
ENSRNOG00000000547	4.96287	0.974943	0.91025	1.07107	0.284137	1	Tspyl4	309828
ENSRNOG00000000549	1865.95	0.166789	0.124859	1.33582	0.181607	1	Tspyl1	29544
ENSRNOG00000000551	6.12852	0.169035	0.855954	0.197481	0.843451	1	Fam241b	294499
ENSRNOG00000000552	12.7717	0.828532	0.546475	1.51614	0.129484	1	Col13a1	499431
ENSRNOG00000000557	6132.21	0.0329396	0.0927458	0.35516	0.72247	1	Ppa1	294504
ENSRNOG00000000560	401.233	0.290729	0.34935	0.8322	0.405296	1	Lrrc20	499430
ENSRNOG00000000561	244.918	-0.793759	0.305816	-2.59555	0.00944401	1	Pald1	294508
ENSRNOG00000000562	119.749	-0.398236	0.273338	-1.45693	0.145135	1	Prf1	50669
ENSRNOG00000000563	76.331	-0.219905	0.419061	-0.524757	0.599752	1	Adamts14	309837
ENSRNOG00000000565	993.859	0.0551687	0.157839	0.349524	0.726696	1	Sgpl1	286896
ENSRNOG00000000566	100.385	0.174708	0.259487	0.673282	0.500768	1	Pcbd1	29700
ENSRNOG00000000567	2063.75	0.0756401	0.175207	0.431719	0.665946	1	Unc5b	60630
ENSRNOG00000000568	101.022	-0.278743	0.314851	-0.885319	0.375985	1	Slc29a3	353307
ENSRNOG00000000569	101.476	0.0386689	0.328909	0.117567	0.906411	1	Vsir	690899
ENSRNOG00000000571	16847.4	0.00335878	0.130304	0.0257765	0.979436	1	Psap	25524
ENSRNOG00000000572	123.436	0.0408173	0.423528	0.0963745	0.923223	1	Chst3	84468
ENSRNOG00000000574	2.20633	-0.227536	1.33189	-0.170836	0.864353	1	NA	NA
ENSRNOG00000000576	1066.88	0.0156387	0.113438	0.137861	0.89035	1	Anapc16	100360936
ENSRNOG00000000579	2189.83	-0.338475	0.322194	-1.05053	0.293474	1	Marcks	25603
ENSRNOG00000000581	388.466	-0.0766354	0.20142	-0.380476	0.703592	1	Cdc40	361859
ENSRNOG00000000582	28.0089	0.207375	0.487184	0.42566	0.670356	1	Ddo	685325
ENSRNOG00000000583	763.191	-0.0702716	0.196111	-0.358326	0.7201	1	Cdk19	309804
ENSRNOG00000000585	4082.88	0.173669	0.199256	0.871587	0.383434	1	Amd1	81640
ENSRNOG00000000586	560.314	-0.115039	0.141122	-0.815175	0.414972	1	Gtf3c6	361858
ENSRNOG00000000587	761.478	-0.101165	0.122803	-0.823797	0.410055	1	Rpf2	294436
ENSRNOG00000000588	95.6955	0.294389	0.362021	0.813183	0.416113	1	Slc16a10	170566
ENSRNOG00000000589	6.38881	-0.454907	0.788481	-0.576941	0.56398	1	RGD1310495	309809
ENSRNOG00000000590	3.7686	-3.15641	1.28872	-2.44926	0.0143148	1	Naglt1	337920
ENSRNOG00000000593	462.013	0.0452331	0.159386	0.283795	0.776567	1	Rev3l	309812
ENSRNOG00000000595	134.977	-0.173065	0.248857	-0.695442	0.486779	1	Traf3ip2	361857
ENSRNOG00000000596	2303.7	0.105385	0.131189	0.803308	0.421796	1	Fyn	25150
ENSRNOG00000000598	55.0523	0.156247	0.313644	0.498167	0.618366	1	Tube1	361856
ENSRNOG00000000599	3002.6	-0.218804	0.247144	-0.885331	0.375978	1	Lama4	309816
ENSRNOG00000000604	2291.3	0.0215532	0.10907	0.197608	0.843352	1	Hdac2	84577
ENSRNOG00000000605	125.601	0.127259	0.511661	0.248717	0.803579	1	Hs3st5	294449
ENSRNOG00000000606	3.30007	-0.799746	1.28558	-0.622091	0.533882	1	Pcdh15	690865
ENSRNOG00000000609	701.875	0.152022	0.142456	1.06715	0.285904	1	Ipmk	171458
ENSRNOG00000000610	4566.52	0.0476982	0.126609	0.376737	0.706369	1	Cisd1	294362
ENSRNOG00000000611	787.261	0.0519234	0.153667	0.337896	0.735441	1	Ube2d1	361831
ENSRNOG00000000613	1285.36	0.0438816	0.146779	0.298964	0.764967	1	Tfam	83474
ENSRNOG00000000614	818.152	-0.167867	0.158705	-1.05773	0.29018	1	Bicc1	361832
ENSRNOG00000000618	2.34234	-0.347217	1.29501	-0.26812	0.788607	1	Mdga2	314180
ENSRNOG00000000622	1458.18	0.0116026	0.120178	0.0965457	0.923087	1	Hint1	690660
ENSRNOG00000000632	23.5623	0.227285	0.61864	0.367395	0.713325	1	Cdk1	54237
ENSRNOG00000000633	322.898	0.0286944	0.321457	0.0892636	0.928872	1	Rhobtb1	309722
ENSRNOG00000000634	656.309	0.335764	0.222482	1.50918	0.131254	1	Cabcoco1	361834
ENSRNOG00000000635	282.516	-0.061526	0.333833	-0.184302	0.853777	1	Arid5b	309728
ENSRNOG00000000636	42.9352	-0.516185	0.497389	-1.03779	0.299369	1	Rtkn2	309729
ENSRNOG00000000638	188.66	-0.156067	0.386882	-0.403397	0.686656	1	Zfp365	499425
ENSRNOG00000000639	67.1013	0.152072	0.330045	0.460761	0.64497	1	Ado	309732
ENSRNOG00000000640	1875.7	0.0320446	0.303673	0.105523	0.915961	1	Egr2	114090
ENSRNOG00000000641	168.745	0.338118	0.327342	1.03292	0.301642	1	Nrbf2	58839
ENSRNOG00000000645	1523.56	-0.136644	0.189918	-0.719491	0.471838	1	Reep3	294375
ENSRNOG00000000648	2495.87	0.233891	0.219208	1.06698	0.28598	1	Jmjd1c	171120
ENSRNOG00000000653	12.4584	-0.604678	0.583189	-1.03685	0.299807	1	Nr5a2	60349
ENSRNOG00000000655	393.93	0.0415646	0.256142	0.162272	0.871092	1	Ptprc	24699
ENSRNOG00000000657	344.002	0.164593	0.421819	0.390199	0.696389	1	Nek7	360850
ENSRNOG00000000658	4400.74	0.326956	0.193966	1.68563	0.0918666	1	Acacb	116719
ENSRNOG00000000661	311.516	-0.294921	0.143398	-2.05665	0.0397194	1	Hps4	304555
ENSRNOG00000000662	260	-0.143482	0.16598	-0.864455	0.387338	1	Srrd	288717
ENSRNOG00000000663	949.243	0.0173484	0.151201	0.114738	0.908653	1	Tfip11	288718
ENSRNOG00000000664	841.203	-0.024837	0.179445	-0.13841	0.889916	1	Tpst2	288719
ENSRNOG00000000665	1844.62	0.00972643	0.195074	0.0498602	0.960234	1	Pitpnb	114561
ENSRNOG00000000692	784.69	0.182992	0.330966	0.552903	0.58033	1	Ung	304577
ENSRNOG00000000693	1.98119	-0.0335848	1.56499	-0.0214601	0.982879	1	Svop	171442
ENSRNOG00000000695	439.619	0.0392982	0.32029	0.122696	0.902348	1	Ssh1	304580
ENSRNOG00000000697	1596.7	0.0463447	0.198307	0.233701	0.815217	1	Coro1c	501841
ENSRNOG00000000699	87.693	-0.413459	0.315723	-1.30956	0.190344	1	Selplg	363930
ENSRNOG00000000700	24.9236	-0.035259	0.827877	-0.0425897	0.966029	1	Tmem119	304581
ENSRNOG00000000701	3054.75	0.152032	0.21696	0.70074	0.483466	1	Iscu	288740
ENSRNOG00000000702	1378.35	-0.0471658	0.138917	-0.339525	0.734214	1	Sart3	304582
ENSRNOG00000000704	68.9269	-0.466151	0.381849	-1.22077	0.222172	1	Cmklr1	60669
ENSRNOG00000000708	25.7872	0.503014	0.495021	1.01615	0.30956	1	Sgsm1	288743
ENSRNOG00000000713	50.6404	-0.339678	0.329937	-1.02952	0.303233	1	NA	NA
ENSRNOG00000000718	1148.59	-0.0953123	0.12622	-0.755128	0.450172	1	Cggbp1	288353
ENSRNOG00000000720	111.021	-0.171151	0.359435	-0.476168	0.633955	1	MGC95208	304176
ENSRNOG00000000723	10956	-0.173995	0.356072	-0.488652	0.625088	1	RT1-CE5	309607
ENSRNOG00000000728	1168.33	-0.163981	0.257608	-0.636552	0.524417	1	Clic2	294141
ENSRNOG00000000729	141.709	0.104133	0.218752	0.47603	0.634053	1	Tmlhe	170898
ENSRNOG00000000748	5.66654	-0.257262	0.793324	-0.324284	0.745723	1	NA	NA
ENSRNOG00000000763	351.144	-0.681482	0.349079	-1.95223	0.0509111	1	RT1-M3-1	24747
ENSRNOG00000000768	1400.73	0.033781	0.963941	0.0350447	0.972044	1	Ubd	29168
ENSRNOG00000000774	1084.33	-0.0288579	0.20519	-0.14064	0.888155	1	Gabbr1	81657
ENSRNOG00000000777	7548.41	-0.408411	0.481623	-0.847988	0.396445	1	RT1-S3	294228
ENSRNOG00000000778	100.282	-0.493574	0.280881	-1.75723	0.0788783	1	Znrd1as1	499401
ENSRNOG00000000779	365.663	-0.22124	0.157158	-1.40775	0.159204	1	Znrd1	361784
ENSRNOG00000000780	822.499	-0.163745	0.123583	-1.32499	0.185176	1	Ppp1r11	294207
ENSRNOG00000000781	22.6225	-0.135187	0.645955	-0.209283	0.834227	1	Rnf39	171387
ENSRNOG00000000782	105.734	-0.0474942	0.39517	-0.120187	0.904335	1	Trim10	294210
ENSRNOG00000000783	2.3311	1.07906	2.06944	0.521425	0.602071	1	Trim40	365528
ENSRNOG00000000785	291.747	-0.154633	0.154005	-1.00408	0.315341	1	Trim39	309591
ENSRNOG00000000786	272.614	-0.0871046	0.165886	-0.525088	0.599522	1	Rpp21	406230
ENSRNOG00000000787	85.5613	-0.924531	0.589909	-1.56724	0.117058	1	LOC100909797	100909797
ENSRNOG00000000795	492.274	-0.675832	0.433934	-1.55745	0.119363	1	RT1-N3	24750
ENSRNOG00000000796	3954.74	0.208273	0.144222	1.44411	0.148707	1	Ranbp2	294429
ENSRNOG00000000798	1864.41	-0.105036	0.152412	-0.689156	0.490725	1	Gnl1	309593
ENSRNOG00000000799	5356.66	0.131639	0.126282	1.04242	0.297217	1	Abcf1	85493
ENSRNOG00000000800	1274.94	0.0854094	0.188895	0.452154	0.651158	1	Man1a1	294410
ENSRNOG00000000801	90.2631	0.184413	0.248491	0.742132	0.458007	1	Msl3l2	309790
ENSRNOG00000000802	17.9193	-0.0524959	0.432406	-0.121404	0.903371	1	Tbc1d32	100359595
ENSRNOG00000000804	2247.32	-0.0128187	0.117208	-0.109366	0.912912	1	Mrps18b	294230
ENSRNOG00000000805	1708.06	-0.412706	0.151591	-2.7225	0.00647909	1	Gja1	24392
ENSRNOG00000000808	2595.26	0.0932936	0.20301	0.459553	0.645837	1	Hsf2	64441
ENSRNOG00000000809	317.768	-0.357974	0.22808	-1.56951	0.11653	1	Atat1	361789
ENSRNOG00000000811	21.4831	-0.149971	0.415251	-0.361158	0.717982	1	Pkib	24678
ENSRNOG00000000812	1157.91	-0.0185773	0.106889	-0.173799	0.862023	1	RGD1302996	294231
ENSRNOG00000000815	306.286	0.269592	0.180946	1.4899	0.13625	1	Smpdl3a	294422
ENSRNOG00000000816	2517.92	-0.24925	0.127996	-1.94733	0.0514954	1	Ppp1r18	361790
ENSRNOG00000000818	58.1931	0.433897	0.462036	0.939098	0.34768	1	Nrm	361791
ENSRNOG00000000823	226.347	-0.364502	0.270343	-1.3483	0.177563	1	Gcc2	309798
ENSRNOG00000000824	104.809	-0.546901	0.312989	-1.74735	0.0805768	1	Dse	365583
ENSRNOG00000000825	22.2351	-0.00577066	1.07045	-0.00539088	0.995699	1	Calhm5	294431
ENSRNOG00000000826	2307.66	-0.191074	0.198354	-0.963298	0.335398	1	Flot1	64665
ENSRNOG00000000827	10702.3	0.27553	0.185857	1.48249	0.138211	1	Ier3	294235
ENSRNOG00000000831	198.552	-0.273744	0.197508	-1.38599	0.16575	1	Gtf2h4	294236
ENSRNOG00000000833	332.069	-0.0791574	0.2051	-0.385945	0.699537	1	Vars2	309596
ENSRNOG00000000838	1.6411	0.678447	1.99803	0.339558	0.734189	1	Lta	25008
ENSRNOG00000000839	314.653	0.180563	0.167362	1.07887	0.280644	1	Nfkbil1	361794
ENSRNOG00000000840	42.5984	0.135514	0.533862	0.253837	0.799622	1	Atp6v1g2	368044
ENSRNOG00000000841	13093.4	-0.166313	0.191766	-0.867268	0.385795	1	Ddx39b	114612
ENSRNOG00000000842	475.828	0.0679286	0.265077	0.256259	0.797751	1	Ddah2	294239
ENSRNOG00000000843	25.0331	0.88286	0.587895	1.50173	0.133167	1	Ly6g6c	294241
ENSRNOG00000000846	1.82146	-1.89139	2.81459	-0.671993	0.501588	1	Ly6g5c	294245
ENSRNOG00000000847	2535.45	0.120411	0.133325	0.903136	0.366454	1	Csnk2b	81650
ENSRNOG00000000848	428.794	-0.105342	0.146876	-0.717217	0.473241	1	Gpank1	415064
ENSRNOG00000000850	29.406	-0.383392	0.444218	-0.863072	0.388098	1	Apom	55939
ENSRNOG00000000851	7403.47	0.143178	0.100119	1.43008	0.152694	1	Bag6	94342
ENSRNOG00000000852	16884.5	0.0418185	0.133349	0.313603	0.753823	1	Prrc2a	294250
ENSRNOG00000000853	20.2914	-0.189596	0.552803	-0.342972	0.73162	1	Aif1	29427
ENSRNOG00000000854	3.87666	-0.379029	0.994021	-0.381309	0.702974	1	Ncr3	294251
ENSRNOG00000000855	5.80703	0.271902	0.838925	0.324108	0.745856	1	Lst1	64569
ENSRNOG00000000857	128.181	0.300266	0.446285	0.672814	0.501066	1	Msh5	294252
ENSRNOG00000000858	2.29525	1.89386	1.65717	1.14283	0.253108	1	Sapcd1	406170
ENSRNOG00000000860	671.392	0.248372	0.344751	0.72044	0.471254	1	Vwa7	309611
ENSRNOG00000000866	682.743	0.0768574	0.247678	0.310311	0.756324	1	Rbmx	302855
ENSRNOG00000000867	4264.31	-0.0121683	0.119422	-0.101893	0.918842	1	Vars	25009
ENSRNOG00000000869	249.15	0.0850504	0.271606	0.313139	0.754175	1	Arhgef6	363509
ENSRNOG00000000875	15174.9	0.260396	0.38235	0.681041	0.495845	1	Fhl1	25177
ENSRNOG00000000879	325.937	0.0259526	0.270967	0.0957776	0.923697	1	Slc9a6	302863
ENSRNOG00000000881	728.505	0.00927706	0.174286	0.0532289	0.95755	1	Mmgt1	302864
ENSRNOG00000000885	476.397	0.419895	0.328927	1.27656	0.201758	1	LOC100362819	100362819
ENSRNOG00000000886	6.54451	-0.240875	0.907325	-0.265479	0.790641	1	Caln1	363909
ENSRNOG00000000887	9.19832	-0.548973	0.577934	-0.949889	0.342169	1	NA	NA
ENSRNOG00000000888	1045.13	0.0610727	0.144052	0.423962	0.671593	1	Sbds	288615
ENSRNOG00000000889	7.95301	1.03601	0.771816	1.34231	0.179496	1	NA	NA
ENSRNOG00000000891	114.732	-0.207808	0.199673	-1.04074	0.297994	1	NA	NA
ENSRNOG00000000893	1100.17	0.0713055	0.129559	0.55037	0.582066	1	Tmem248	288616
ENSRNOG00000000894	850.267	0.084268	0.203413	0.41427	0.678676	1	Fry	304244
ENSRNOG00000000895	1281.18	0.249686	0.176341	1.41593	0.156796	1	Rabgef1	360797
ENSRNOG00000000896	2.71633	-0.623335	1.33164	-0.468094	0.639717	1	NA	NA
ENSRNOG00000000900	156.268	-0.0610494	0.268584	-0.227301	0.82019	1	Tpst1	288617
ENSRNOG00000000901	493.519	-0.156865	0.182652	-0.858817	0.390441	1	Crcp	114205
ENSRNOG00000000902	2312.98	-0.00600111	0.185703	-0.0323156	0.97422	1	Hsph1	288444
ENSRNOG00000000903	408.879	-0.0788998	0.143582	-0.549511	0.582655	1	Asl	59085
ENSRNOG00000000905	1.26603	-0.844528	2.35675	-0.358345	0.720085	1	Tex26	498133
ENSRNOG00000000906	24.1706	0.154235	0.606576	0.254272	0.799286	1	Medag	360757
ENSRNOG00000000907	5.18254	0.41913	0.822109	0.509823	0.610176	1	Alox5ap	29624
ENSRNOG00000000909	1026.85	0.171018	0.173815	0.98391	0.32516	1	Uspl1	288447
ENSRNOG00000000913	83.4129	-0.528378	0.379379	-1.39274	0.163697	1	Gusb	24434
ENSRNOG00000000917	71.569	0.105856	0.28105	0.376646	0.706437	1	Nupr2	360799
ENSRNOG00000000918	799.548	0.062797	0.188794	0.332622	0.73942	1	Zbed5	288622
ENSRNOG00000000920	95.9629	0.912646	0.298196	3.06055	0.00220929	1	Phkg1	29353
ENSRNOG00000000921	2184	0.0860703	0.12584	0.683968	0.493995	1	Ubl3	363869
ENSRNOG00000000922	118.826	-0.0894598	0.221707	-0.403505	0.686577	1	Sumf2	360800
ENSRNOG00000000923	3719.77	-0.0329836	0.097536	-0.338169	0.735236	1	Cct6a	288620
ENSRNOG00000000924	2207.99	0.248915	0.182895	1.36097	0.173524	1	Slc7a1	25648
ENSRNOG00000000925	405.945	0.102901	0.212957	0.483199	0.628955	1	Psph	304429
ENSRNOG00000000926	625.807	0.146245	0.153871	0.950434	0.341892	1	Mrps17	288621
ENSRNOG00000000931	2243.97	0.162668	0.170915	0.95175	0.341224	1	Sfswap	304431
ENSRNOG00000000936	266.798	-0.580998	0.170922	-3.3992	0.000675833	0.96097	Stx2	25130
ENSRNOG00000000937	99.9489	0.330684	0.320775	1.03089	0.302591	1	Slc46a3	288454
ENSRNOG00000000938	5603.57	0.0614348	0.133158	0.461369	0.644534	1	Ran	84509
ENSRNOG00000000940	2646.74	0.53329	0.256546	2.07873	0.0376423	1	Flt1	54251
ENSRNOG00000000942	687.251	0.11523	0.191097	0.602993	0.546514	1	Pan3	360760
ENSRNOG00000000943	1.11269	-0.449672	1.96208	-0.229181	0.818728	1	NA	NA
ENSRNOG00000000954	1433.78	0.113995	0.125258	0.910084	0.362778	1	Polr1d	360762
ENSRNOG00000000955	428.192	0.0744589	0.216279	0.344273	0.730641	1	Lnx2	360761
ENSRNOG00000000956	45.7356	0.562588	0.409246	1.37469	0.169227	1	Rasl11a	304268
ENSRNOG00000000957	4346.67	0.0775795	0.219072	0.354127	0.723244	1	Rpl21	79449
ENSRNOG00000000958	4.23018	0.572502	0.97914	0.584699	0.55875	1	NA	NA
ENSRNOG00000000961	1.0566	-1.28182	1.96778	-0.651404	0.514786	1	Glt1d1	304445
ENSRNOG00000000962	296.314	-0.206885	0.215062	-0.961979	0.33606	1	Slc15a4	246280
ENSRNOG00000000963	10.0413	-0.735296	0.803662	-0.914932	0.360227	1	Tmem132c	363915
ENSRNOG00000000964	7.84647	0.753959	0.651614	1.15706	0.247247	1	Frg1l1	689484
ENSRNOG00000000967	849.235	0.0379676	0.147637	0.257168	0.797049	1	Aacs	65984
ENSRNOG00000000968	1497.35	0.0319176	0.129741	0.24601	0.805674	1	Rnf6	304271
ENSRNOG00000000974	292.58	-0.0131178	0.226581	-0.0578946	0.953833	1	Zfp358	360754
ENSRNOG00000000975	476.259	-0.0296433	0.128271	-0.231098	0.817238	1	Mcoln1	288371
ENSRNOG00000000977	312.804	-0.356811	0.260571	-1.36934	0.170893	1	Pnpla6	360753
ENSRNOG00000000979	115.061	-0.172622	0.223892	-0.771006	0.440704	1	Bri3bp	498176
ENSRNOG00000000981	2947.13	0.86146	0.412658	2.08759	0.036835	1	Scarb1	25073
ENSRNOG00000000983	743.129	0.434435	0.248991	1.74478	0.0810223	1	Zfp394	252860
ENSRNOG00000000985	1009.5	0.0746695	0.144569	0.516497	0.605507	1	Cpsf4	304277
ENSRNOG00000000986	3.3485	1.03633	1.03365	1.00259	0.316059	1	Camsap3	689074
ENSRNOG00000000987	400.103	0.182529	0.190894	0.956181	0.338981	1	Ptcd1	304278
ENSRNOG00000000988	1431.66	0.0479354	0.122014	0.392868	0.694417	1	Xab2	245976
ENSRNOG00000000989	1418.67	0.00724374	0.151369	0.0478547	0.961832	1	Bud31	89819
ENSRNOG00000000990	2106.93	-0.0327578	0.111699	-0.293269	0.769316	1	Pdap1	64527
ENSRNOG00000000991	3879.94	-0.143382	0.150899	-0.950184	0.342019	1	Arpc1b	54227
ENSRNOG00000000993	1.71595	0.0381246	1.61197	0.023651	0.981131	1	Pcp2	304195
ENSRNOG00000000994	68.8804	0.153668	0.255704	0.600963	0.547865	1	Stxbp2	81804
ENSRNOG00000000996	1553.64	0.0265305	0.10868	0.244117	0.80714	1	Arpc1a	81824
ENSRNOG00000000999	2155.9	0.0452784	0.172628	0.262289	0.793099	1	Smurf1	690516
ENSRNOG00000001003	773.23	0.00494354	0.156744	0.031539	0.97484	1	Trappc5	363858
ENSRNOG00000001004	4654.34	0.0679246	0.214595	0.316524	0.751604	1	Ncor2	360801
ENSRNOG00000001005	314.364	-0.285665	0.326559	-0.874775	0.381697	1	Fcer2	171075
ENSRNOG00000001006	205.321	0.483258	0.389167	1.24177	0.21432	1	Nptx2	288475
ENSRNOG00000001007	286.46	-0.00183974	0.25424	-0.00723625	0.994226	1	Baiap2l1	304282
ENSRNOG00000001009	1435.97	0.0478388	0.125231	0.382005	0.702457	1	Bri3	304284
ENSRNOG00000001010	1247.57	0.0598511	0.25781	0.232152	0.81642	1	Tecpr1	304285
ENSRNOG00000001011	1.28875	1.27803	1.65267	0.773311	0.439338	1	Rflna	689711
ENSRNOG00000001017	2.53532	1.62307	1.23118	1.3183	0.187404	1	Cd209	363856
ENSRNOG00000001030	17165.4	0.0679624	0.462259	0.147022	0.883114	1	Tsc22d1	498545
ENSRNOG00000001032	1015.17	0.0528473	0.13386	0.394795	0.692995	1	Ccz1b	360768
ENSRNOG00000001033	896.767	0.127783	0.182083	0.701782	0.482815	1	Nufip1	364430
ENSRNOG00000001034	752.529	0.146041	0.108264	1.34893	0.177361	1	Evi5l	304201
ENSRNOG00000001035	147.216	-0.101888	0.262578	-0.38803	0.697994	1	Gtf2h3	288651
ENSRNOG00000001036	42.005	-0.146008	0.714852	-0.204249	0.838159	1	Rsph10b	288478
ENSRNOG00000001037	244.838	-0.0362537	0.170063	-0.213178	0.831188	1	Gpalpp1	298712
ENSRNOG00000001039	795.643	0.068862	0.129902	0.530108	0.596037	1	Eif2b1	64514
ENSRNOG00000001040	403.903	0.0644508	0.245518	0.262509	0.792929	1	Pms2	288479
ENSRNOG00000001043	396.404	-0.0815716	0.181995	-0.448207	0.654004	1	Ddx55	100362764
ENSRNOG00000001044	1989.29	-0.0177312	0.188955	-0.0938379	0.925238	1	Aimp2	288480
ENSRNOG00000001047	793.167	0.15042	0.225901	0.665867	0.505496	1	Map2k7	363855
ENSRNOG00000001048	70.3698	0.718377	0.69853	1.02841	0.303756	1	Ankrd61	689907
ENSRNOG00000001049	29181.8	0.206976	0.178	1.16279	0.244916	1	Tpt1	116646
ENSRNOG00000001050	1260.67	-0.0034859	0.134269	-0.0259621	0.979288	1	Eif2ak1	27137
ENSRNOG00000001052	354.577	0.215486	0.253014	0.851674	0.394395	1	Slc25a30	361074
ENSRNOG00000001053	3804.5	0.0627666	0.101866	0.616168	0.537784	1	Tmed2	65165
ENSRNOG00000001055	4238.98	0.218436	0.143177	1.52563	0.127102	1	Rilpl1	304469
ENSRNOG00000001056	660.681	0.0906584	0.190681	0.475446	0.634469	1	Snapc2	304204
ENSRNOG00000001057	51.1779	0.280685	0.359901	0.779895	0.435453	1	Ctxn1	29145
ENSRNOG00000001058	2174.84	0.033569	0.136518	0.245895	0.805764	1	Timm44	29635
ENSRNOG00000001059	527.271	0.0845791	0.149152	0.567067	0.570669	1	Usp42	288482
ENSRNOG00000001060	558.643	-0.100251	0.118832	-0.843636	0.398873	1	Snrnp35	360803
ENSRNOG00000001061	243.37	-0.170915	0.195654	-0.873557	0.38236	1	Rilpl2	288652
ENSRNOG00000001062	677.198	-0.00881711	0.246603	-0.0357542	0.971478	1	Kmt5a	689820
ENSRNOG00000001064	1391.91	0.0851647	0.124268	0.685329	0.493136	1	Sbno1	304470
ENSRNOG00000001065	764.606	0.181429	0.201337	0.901122	0.367523	1	Cyth3	116693
ENSRNOG00000001068	5203.39	0.0812725	0.0896147	0.90691	0.364454	1	Rac1	363875
ENSRNOG00000001069	1331.84	-0.0711549	0.149061	-0.477356	0.633109	1	Elavl1	363854
ENSRNOG00000001070	2451.13	-0.00190287	0.101881	-0.0186774	0.985098	1	Cdk2ap1	360804
ENSRNOG00000001072	124.436	-0.0508651	0.327991	-0.155081	0.876757	1	Cers4	304208
ENSRNOG00000001073	180.001	-0.225592	0.224947	-1.00287	0.315926	1	RGD1563482	498179
ENSRNOG00000001074	173.416	-0.0906492	0.202457	-0.447745	0.654337	1	Mphosph9	288654
ENSRNOG00000001079	359.748	0.0628489	0.185447	0.338905	0.734682	1	Daglb	304289
ENSRNOG00000001080	834.611	0.0146151	0.155601	0.0939266	0.925167	1	Arl6ip4	288656
ENSRNOG00000001081	138.794	-0.219414	0.233597	-0.939281	0.347587	1	Ogfod2	288657
ENSRNOG00000001082	115.889	0.412031	0.416623	0.988978	0.322674	1	Abcb9	63886
ENSRNOG00000001083	1100.21	-0.026843	0.184107	-0.145801	0.884078	1	Kdelr2	304290
ENSRNOG00000001086	1628.19	0.321251	0.254352	1.26302	0.206583	1	Vps37b	288659
ENSRNOG00000001088	128.72	-0.274396	0.220044	-1.24701	0.212396	1	Rfc3	288414
ENSRNOG00000001090	1149.97	-0.0375654	0.187406	-0.200449	0.841129	1	Stard13	498130
ENSRNOG00000001091	2339.8	0.0576562	0.192474	0.299554	0.764517	1	Hip1r	81917
ENSRNOG00000001092	1.2933	-1.81476	2.02818	-0.894772	0.370909	1	Kl	83504
ENSRNOG00000001094	80.3452	0.48758	0.429819	1.13438	0.256634	1	Zfp316	304293
ENSRNOG00000001098	792.685	-0.0306794	0.131651	-0.233037	0.815733	1	Pds5b	304218
ENSRNOG00000001099	47.976	-0.238476	0.335785	-0.710203	0.477578	1	Rbak	288489
ENSRNOG00000001101	1016.66	0.0154909	0.169067	0.0916256	0.926995	1	Rnf216	304294
ENSRNOG00000001103	271.822	-0.314974	0.324442	-0.970817	0.331639	1	Sdk1	304297
ENSRNOG00000001104	692.613	0.0106832	0.215981	0.0494637	0.96055	1	Foxk1	304298
ENSRNOG00000001106	1060.32	-0.0732458	0.124708	-0.587339	0.556976	1	Denr	687565
ENSRNOG00000001107	55.9622	-0.0701342	0.272552	-0.257324	0.796929	1	NA	NA
ENSRNOG00000001108	1268.79	0.159848	0.136157	1.174	0.240397	1	N4bp2l2	288416
ENSRNOG00000001111	20.1268	-0.367516	0.485385	-0.757165	0.448951	1	Brca2	360254
ENSRNOG00000001113	14.9094	-1.62626	1.80198	-0.902487	0.366798	1	Mmd2	304301
ENSRNOG00000001114	913.529	0.125515	0.151524	0.828351	0.407472	1	Wipi2	288498
ENSRNOG00000001115	50.5671	-0.148015	0.443087	-0.334054	0.738339	1	Slc29a4	288499
ENSRNOG00000001117	10.024	0.869749	0.682323	1.27469	0.202419	1	Fbxl18	678726
ENSRNOG00000001120	1625.3	0.0852031	0.15616	0.545614	0.585331	1	Med13l	360817
ENSRNOG00000001123	186.13	-0.219959	0.266171	-0.826382	0.408587	1	RGD1562310	498188
ENSRNOG00000001124	35.3153	-0.73399	0.333217	-2.20274	0.0276131	1	Rnft2	304521
ENSRNOG00000001126	1082.12	-0.0723792	0.164155	-0.44092	0.659271	1	Fbxw8	304522
ENSRNOG00000001128	5197.74	0.205496	0.199376	1.0307	0.302684	1	Tesc	288689
ENSRNOG00000001129	206.5	0.0985738	0.22519	0.437737	0.661577	1	Fbxo21	360818
ENSRNOG00000001130	461.209	-0.0813228	0.179393	-0.453321	0.650318	1	Nos1	24598
ENSRNOG00000001134	170.884	-0.116138	0.2433	-0.477347	0.633115	1	Rfc5	304528
ENSRNOG00000001135	2233.43	0.0186436	0.273143	0.0682561	0.945582	1	Wsb2	288692
ENSRNOG00000001136	9084.41	0.158809	0.149985	1.05883	0.289677	1	Pebp1	29542
ENSRNOG00000001138	166.389	-0.161597	0.196005	-0.824454	0.409682	1	Taok3	304530
ENSRNOG00000001139	1050.81	-0.190808	0.136152	-1.40143	0.161085	1	Suds3	360819
ENSRNOG00000001141	15.0968	-1.02629	0.867125	-1.18355	0.236589	1	Srrm4	498189
ENSRNOG00000001142	2508.69	0.278318	0.193025	1.44187	0.149338	1	Prkab1	83803
ENSRNOG00000001143	13.0024	-0.513207	0.793276	-0.646946	0.517667	1	Cit	83620
ENSRNOG00000001148	20980.6	0.142444	0.142292	1.00107	0.316791	1	Rplp0	64205
ENSRNOG00000001149	3807.91	0.0238584	0.159978	0.149136	0.881447	1	Pxn	360820
ENSRNOG00000001151	54.8759	-0.217892	0.297309	-0.732882	0.46363	1	Sirt4	304539
ENSRNOG00000001152	1.18883	2.63151	2.89216	0.909877	0.362887	1	Glp1r	25051
ENSRNOG00000001153	1.08319	1.13483	1.97466	0.574695	0.565497	1	Pla2g1b	29526
ENSRNOG00000001156	100.923	-0.312473	0.47337	-0.660102	0.509188	1	Msi1	259272
ENSRNOG00000001157	1.13998	-1.50683	2.55344	-0.590117	0.555112	1	Umodl1	365544
ENSRNOG00000001158	1398.42	-0.420999	0.225636	-1.86583	0.0620645	1	Abcg1	85264
ENSRNOG00000001161	4804.27	0.0796333	0.117061	0.680271	0.496333	1	Gatc	360821
ENSRNOG00000001163	483.191	-0.243847	0.166649	-1.46324	0.143403	1	Srsf9	288701
ENSRNOG00000001167	2.56076	-0.204217	1.46799	-0.139113	0.889361	1	Ubash3a	309666
ENSRNOG00000001169	997.025	0.38874	0.751294	0.517427	0.604858	1	Slc37a1	294321
ENSRNOG00000001170	4235.56	0.0971842	0.1326	0.73291	0.463613	1	Cox6a1	25282
ENSRNOG00000001171	1116.52	0.0801846	0.260663	0.307618	0.758373	1	Coq5	304542
ENSRNOG00000001172	7596.53	0.0889805	0.114317	0.778365	0.436354	1	Rnf10	288710
ENSRNOG00000001173	226.798	-0.161469	0.380386	-0.424488	0.67121	1	Cabp1	171051
ENSRNOG00000001174	570.38	-0.373398	0.263657	-1.41623	0.156709	1	Pde9a	191569
ENSRNOG00000001177	7623.1	0.244852	0.262638	0.93228	0.351192	1	Acads	64304
ENSRNOG00000001178	1145.11	-0.0285177	0.142041	-0.200771	0.840878	1	Sppl3	360822
ENSRNOG00000001181	530.297	0.0173299	0.152522	0.113622	0.909537	1	Wdr4	690032
ENSRNOG00000001182	2567.05	0.0868284	0.182625	0.475446	0.634469	1	Ndufv3	64539
ENSRNOG00000001183	2.41942	2.98279	1.77604	1.67946	0.0930627	1	Hnf1a	24817
ENSRNOG00000001184	1079.96	-0.130654	0.227072	-0.575384	0.565031	1	Pknox1	294322
ENSRNOG00000001185	732.569	0.00860489	0.136607	0.06299	0.949774	1	RGD1311899	288704
ENSRNOG00000001187	8481.78	-0.0705892	0.510347	-0.138316	0.889991	1	Oasl	304545
ENSRNOG00000001189	3223.34	0.24624	0.219953	1.11951	0.262922	1	Sik1	59329
ENSRNOG00000001190	1971.73	-0.0188395	0.196621	-0.095816	0.923667	1	Git2	304546
ENSRNOG00000001191	247.493	0.0890629	0.230222	0.386856	0.698863	1	Tchp	304547
ENSRNOG00000001192	231.035	-0.105967	0.20637	-0.51348	0.607615	1	Gltp	288707
ENSRNOG00000001193	18.3524	-0.169472	0.707977	-0.239375	0.810815	1	Hsf2bp	499413
ENSRNOG00000001194	989.898	0.0617248	0.240876	0.256252	0.797756	1	Rrp1b	309673
ENSRNOG00000001195	315.236	0.556643	0.237325	2.34549	0.0190022	1	Trpv4	66026
ENSRNOG00000001198	269.8	0.481508	0.232901	2.06743	0.0386932	1	Fam222a	498193
ENSRNOG00000001199	304.133	-0.199381	0.153938	-1.29521	0.195249	1	Pop5	117241
ENSRNOG00000001201	958.293	0.0070531	0.164693	0.0428256	0.965841	1	Cstb	25308
ENSRNOG00000001203	1050.77	0.0209905	0.121953	0.172119	0.863344	1	Rrp1	309674
ENSRNOG00000001204	5650.98	0.0753305	0.183512	0.410493	0.681444	1	Ankrd13a	360823
ENSRNOG00000001205	1185	0.253568	0.211514	1.19882	0.230596	1	Agpat3	294324
ENSRNOG00000001210	1321.46	-0.0279165	0.149301	-0.186982	0.851675	1	Pwp2	690297
ENSRNOG00000001211	10837.9	0.24808	0.214098	1.15872	0.246571	1	Gatd3a	294326
ENSRNOG00000001214	1160.63	-0.0852646	0.271364	-0.314207	0.753364	1	Pfkl	25741
ENSRNOG00000001215	128.978	-0.123467	0.209871	-0.588297	0.556333	1	Cfap410	309681
ENSRNOG00000001216	24.0846	-0.801542	0.570023	-1.40616	0.159678	1	Trpm2	294329
ENSRNOG00000001217	33.1631	-0.117621	0.390894	-0.300903	0.763488	1	Lrrc3	246773
ENSRNOG00000001219	35.1826	0.113051	0.998259	0.113249	0.909833	1	Tspear	365546
ENSRNOG00000001222	1981.41	0.181378	0.113512	1.59788	0.110071	1	Ube2g2	294331
ENSRNOG00000001223	2666.78	-0.0696463	0.172882	-0.402854	0.687056	1	Pttg1ip	365548
ENSRNOG00000001224	284.528	0.131048	0.277894	0.471576	0.637229	1	Itgb2	309684
ENSRNOG00000001225	475.741	-0.0137356	0.137812	-0.099669	0.920607	1	Fam207a	294333
ENSRNOG00000001226	1.99588	-0.547125	1.39216	-0.393005	0.694316	1	NA	NA
ENSRNOG00000001227	720.486	0.15791	0.188528	0.837593	0.402259	1	Adarb1	25367
ENSRNOG00000001228	1074.22	-0.0967975	0.156741	-0.617563	0.536863	1	Pofut2	309686
ENSRNOG00000001229	995.101	-0.0311453	0.278367	-0.111886	0.910914	1	Col18a1	85251
ENSRNOG00000001232	279.01	-0.102452	0.288054	-0.355668	0.722089	1	Slc19a1	29723
ENSRNOG00000001235	3933.37	-0.107986	0.206521	-0.52288	0.601058	1	Gna12	81663
ENSRNOG00000001236	322.878	-0.174977	0.183869	-0.951642	0.341278	1	Brat1	498150
ENSRNOG00000001237	511.882	-0.246326	0.172047	-1.43174	0.152218	1	Cabin1	94165
ENSRNOG00000001238	2778.28	0.204319	0.210057	0.972682	0.330711	1	Rsrc2	360807
ENSRNOG00000001239	1008.21	0.175703	0.177678	0.988886	0.322719	1	Ddt	29318
ENSRNOG00000001241	4355.33	-0.0933571	0.185518	-0.503225	0.614806	1	Iqce	304318
ENSRNOG00000001242	8.3517	-1.1624	0.674559	-1.72321	0.0848512	1	Gstt3	499422
ENSRNOG00000001243	895.163	0.028527	0.15168	0.188073	0.850819	1	Zcchc8	288661
ENSRNOG00000001245	1616.48	-0.0753086	0.239695	-0.314185	0.75338	1	Pcbp3	294336
ENSRNOG00000001247	1594.18	-0.177573	0.156911	-1.13168	0.257768	1	Clip1	65201
ENSRNOG00000001249	2094.07	-0.181564	0.282217	-0.64335	0.519997	1	Col6a1	294337
ENSRNOG00000001250	225.537	-0.00234966	0.322849	-0.0072779	0.994193	1	Lfng	170905
ENSRNOG00000001252	116.681	-0.300758	0.297498	-1.01096	0.312038	1	Chst12	304322
ENSRNOG00000001253	6108.57	0.0256373	0.0953397	0.268905	0.788003	1	Eif3b	288516
ENSRNOG00000001254	2432.22	0.0262621	0.320823	0.0818586	0.934759	1	Col6a2	361821
ENSRNOG00000001255	619.439	0.233047	0.16087	1.44867	0.147431	1	Mlxip	304479
ENSRNOG00000001256	2107.45	0.1021	0.184901	0.552189	0.580819	1	Atxn2	288663
ENSRNOG00000001258	499.279	-0.0273337	0.198637	-0.137606	0.890552	1	Snx8	288504
ENSRNOG00000001259	153.259	0.166695	0.302008	0.551954	0.58098	1	Cux2	288665
ENSRNOG00000001260	44.156	-0.139458	0.273658	-0.509607	0.610327	1	Nudt1	117260
ENSRNOG00000001261	6.42302	-0.997493	1.1782	-0.846627	0.397203	1	Ftcd	89833
ENSRNOG00000001265	236.024	-0.259297	0.175852	-1.47452	0.140343	1	Mad1l1	680006
ENSRNOG00000001269	3466.67	0.102014	0.110098	0.926576	0.354146	1	Ppp1cc	24669
ENSRNOG00000001270	600.38	0.146726	0.256259	0.572571	0.566935	1	Hvcn1	304485
ENSRNOG00000001271	634.424	-0.0930941	0.143712	-0.647783	0.517125	1	Card6	294770
ENSRNOG00000001272	1155.85	0.10554	0.123819	0.852372	0.394008	1	Mcm3ap	294339
ENSRNOG00000001273	213.28	-0.0331902	0.190696	-0.174048	0.861828	1	Psmg3	100361517
ENSRNOG00000001274	998	-0.0547622	0.118417	-0.462451	0.643758	1	Vps29	288666
ENSRNOG00000001276	911.905	0.0309655	0.146371	0.211554	0.832455	1	Pcnt	309692
ENSRNOG00000001277	7305.92	0.194281	0.255158	0.761416	0.446409	1	Mafk	246760
ENSRNOG00000001278	354.511	-0.00533431	0.186012	-0.0286773	0.977122	1	Gpn3	360810
ENSRNOG00000001283	1021.06	-0.0550857	0.142905	-0.385472	0.699888	1	Anapc7	304490
ENSRNOG00000001285	107037	0.353682	0.332654	1.06321	0.287686	1	Atp2a2	29693
ENSRNOG00000001287	19.6144	0.528072	0.799679	0.660355	0.509026	1	Gper1	171104
ENSRNOG00000001288	821.42	0.389724	0.400864	0.97221	0.330946	1	Gpr146	498153
ENSRNOG00000001289	266.198	-0.0184444	0.26108	-0.0706465	0.943679	1	LOC498154	498154
ENSRNOG00000001293	1947.05	0.0906294	0.137192	0.660602	0.508868	1	Get4	288518
ENSRNOG00000001294	269.596	-0.0137914	0.206132	-0.0669055	0.946657	1	Ift81	373066
ENSRNOG00000001295	15.6289	-0.0359913	0.460292	-0.0781922	0.937675	1	S100b	25742
ENSRNOG00000001296	5.66605	1.71798	1.14098	1.5057	0.132143	1	P2rx7	29665
ENSRNOG00000001297	300.62	-0.0168714	0.165028	-0.102234	0.918571	1	Prmt2	499420
ENSRNOG00000001299	589.831	-0.246391	0.188048	-1.31026	0.190109	1	Sun1	360773
ENSRNOG00000001300	246.689	-0.248142	0.274035	-0.905512	0.365194	1	P2rx4	29659
ENSRNOG00000001302	1343.63	-0.146456	0.259222	-0.564984	0.572084	1	Adora2a	25369
ENSRNOG00000001303	1847.33	0.182145	0.116954	1.55741	0.119374	1	Specc1l	361828
ENSRNOG00000001304	4995.89	-0.414269	0.864651	-0.479117	0.631855	1	Bcr	309696
ENSRNOG00000001309	279.474	0.135111	0.324267	0.416666	0.676923	1	Camkk2	83506
ENSRNOG00000001312	2506.75	-0.115692	0.268307	-0.431194	0.666327	1	Pdgfa	25266
ENSRNOG00000001313	3.31513	3.47279	1.60086	2.16933	0.030058	1	Gnaz	25740
ENSRNOG00000001314	744.419	0.189339	0.270148	0.700873	0.483382	1	Fam20c	304334
ENSRNOG00000001316	5141.78	0.0244885	0.175995	0.139143	0.889337	1	Anapc5	288671
ENSRNOG00000001317	561.613	0.180955	0.125394	1.44309	0.148996	1	Zfp68	304337
ENSRNOG00000001323	86.5547	-0.24901	0.285729	-0.871487	0.383488	1	Zfp157	360775
ENSRNOG00000001324	11.546	0.459859	0.677437	0.678823	0.49725	1	Asmt	246281
ENSRNOG00000001325	171.143	-0.0161948	0.299627	-0.0540499	0.956895	1	Il3ra	246144
ENSRNOG00000001331	465.072	0.00691218	0.15706	0.0440098	0.964897	1	Rnf34	282845
ENSRNOG00000001335	228.792	0.193118	0.195531	0.987662	0.323318	1	Zkscan1	498160
ENSRNOG00000001336	1341.77	0.195754	0.184065	1.0635	0.287555	1	Orai1	304496
ENSRNOG00000001337	607.82	0.152167	0.217002	0.701221	0.483165	1	NA	NA
ENSRNOG00000001338	66.0001	0.392066	0.360098	1.08878	0.276253	1	Hpd	29531
ENSRNOG00000001339	917.361	0.106498	0.11629	0.915801	0.359771	1	Psmd9	161475
ENSRNOG00000001341	11.3679	-0.715689	0.629647	-1.13665	0.255684	1	Zfp113	100912096
ENSRNOG00000001342	77.8248	0.222535	0.387543	0.574221	0.565818	1	Wdr66	304498
ENSRNOG00000001344	9615.3	0.200648	0.204259	0.982318	0.325943	1	Aldh2	29539
ENSRNOG00000001345	1111.48	-0.0516533	0.1044	-0.494765	0.620766	1	Mapkapk5	498183
ENSRNOG00000001346	1526.19	-0.0125105	0.113232	-0.110485	0.912025	1	Cops6	304343
ENSRNOG00000001347	92.4564	0.206453	0.223301	0.92455	0.3552	1	Adam1a	56777
ENSRNOG00000001348	556.54	-0.14785	0.16182	-0.91367	0.36089	1	Erp29	117030
ENSRNOG00000001349	827.746	-0.150278	0.139663	-1.07601	0.281925	1	Mcm7	288532
ENSRNOG00000001350	1776.46	0.0197257	0.167829	0.117535	0.906436	1	Naa25	360811
ENSRNOG00000001351	13697.9	-0.0294351	0.237832	-0.123764	0.901502	1	Trafd1	114635
ENSRNOG00000001352	506.177	0.0902779	0.180684	0.499644	0.617326	1	Hectd4	304503
ENSRNOG00000001353	354.341	0.000528779	0.172313	0.00306871	0.997552	1	Ap4m1	304344
ENSRNOG00000001355	498.835	-0.244849	0.19307	-1.26818	0.204733	1	Taf6	288533
ENSRNOG00000001357	43.4009	-0.531244	0.329457	-1.61249	0.106856	1	Mblac1	304346
ENSRNOG00000001360	1.98637	-0.60439	1.27197	-0.475162	0.634672	1	Stag3	114522
ENSRNOG00000001367	75.9077	-0.238193	0.235331	-1.01216	0.31146	1	Gpc2	171517
ENSRNOG00000001368	1.44736	-3.11683	1.79304	-1.73829	0.0821596	1	Rph3a	171039
ENSRNOG00000001369	634.111	-0.836766	0.815202	-1.02645	0.304678	1	Oas1a	192281
ENSRNOG00000001374	3.19305	-1.15146	1.4889	-0.773362	0.439308	1	Rasal1	360814
ENSRNOG00000001375	7.5962	-0.545762	0.720734	-0.757231	0.448912	1	Gal3st4	498166
ENSRNOG00000001376	174.607	-0.340444	0.203594	-1.67217	0.0944913	1	Mettl7a	315306
ENSRNOG00000001377	2394.9	0.14815	0.0959912	1.54337	0.122742	1	Ddx54	360815
ENSRNOG00000001378	217.081	1.052	1.74929	0.601384	0.547584	1	Iqcd	498184
ENSRNOG00000001379	2.12562	1.07906	2.1316	0.50622	0.612702	1	Cyp3a62	170509
ENSRNOG00000001383	431.642	-0.237947	0.276186	-0.861549	0.388936	1	Slc8b1	498185
ENSRNOG00000001385	1114.09	-0.252818	0.141697	-1.78421	0.0743896	1	Plbd2	246120
ENSRNOG00000001387	1.71793	0.592267	1.4314	0.413767	0.679045	1	LOC100910540	100910540
ENSRNOG00000001389	35.688	-0.0869911	0.523759	-0.16609	0.868086	1	Irs3	84021
ENSRNOG00000001391	11.8237	-0.0101611	0.554707	-0.0183179	0.985385	1	Sdsl	360816
ENSRNOG00000001396	272.639	-0.111823	0.169449	-0.659921	0.509305	1	Mospd3	288557
ENSRNOG00000001397	1011.68	-0.0522999	0.103665	-0.504511	0.613902	1	Rbm19	304512
ENSRNOG00000001399	200.851	0.0715615	0.335725	0.213155	0.831206	1	Tbx5	304514
ENSRNOG00000001402	707.555	-0.0236566	0.149995	-0.157715	0.874681	1	Lrch4	360779
ENSRNOG00000001404	806.48	-0.0897816	0.21722	-0.413321	0.679371	1	Agfg2	304375
ENSRNOG00000001407	5.76793	-1.2643	1.43295	-0.882309	0.37761	1	Tfr2	288562
ENSRNOG00000001409	3361.79	-0.195411	0.093803	-2.08321	0.0372323	1	Gnb2	81667
ENSRNOG00000001410	847.203	-0.159153	0.153104	-1.03951	0.298567	1	Gigyf1	304378
ENSRNOG00000001414	19750.8	-0.252114	0.295874	-0.852097	0.39416	1	Serpine1	24617
ENSRNOG00000001415	395.585	-0.552291	0.237128	-2.32909	0.0198544	1	Ap1s1	360785
ENSRNOG00000001416	152.46	0.0226355	0.470181	0.048142	0.961603	1	Vgf	29461
ENSRNOG00000001417	994.622	-0.323041	0.220459	-1.46531	0.142836	1	Plod3	288583
ENSRNOG00000001418	475.19	0.0709158	0.145376	0.487811	0.625684	1	Znhit1	100360077
ENSRNOG00000001419	66.9307	-0.133929	0.343824	-0.389528	0.696885	1	Cldn15	304388
ENSRNOG00000001420	1667.76	0.0579251	0.177058	0.327153	0.743552	1	Fis1	288584
ENSRNOG00000001422	4.9769	0.0367736	1.05074	0.0349978	0.972081	1	Col26a1	685612
ENSRNOG00000001424	171.053	0.107492	0.209724	0.51254	0.608273	1	Cux1	116639
ENSRNOG00000001425	505.803	-0.0763683	0.181964	-0.419689	0.674713	1	Sh2b2	114203
ENSRNOG00000001426	1146.47	0.0948626	0.16932	0.560255	0.575305	1	Prkrip1	498171
ENSRNOG00000001427	261.313	0.0193726	0.222589	0.0870331	0.930645	1	Orai2	304592
ENSRNOG00000001428	159.987	-0.147772	0.19128	-0.772544	0.439792	1	Alkbh4	288587
ENSRNOG00000001429	917.083	-0.0155094	0.247788	-0.0625913	0.950092	1	Lrwd1	304396
ENSRNOG00000001430	626.464	-0.0725265	0.173201	-0.418741	0.675405	1	Polr2j	288588
ENSRNOG00000001431	547.884	0.398917	0.274407	1.45374	0.146019	1	Rasa4	288589
ENSRNOG00000001432	1033.72	-0.0978076	0.209189	-0.467556	0.640102	1	Dtx2	304591
ENSRNOG00000001435	43.579	-0.249989	0.356241	-0.70174	0.482841	1	Ssc4d	304401
ENSRNOG00000001436	6501.57	0.0559605	0.205017	0.272956	0.784887	1	Ywhag	56010
ENSRNOG00000001439	4.5505	0.458993	0.972082	0.472176	0.636802	1	Srrm3	685890
ENSRNOG00000001440	25269.6	0.160186	0.215077	0.744786	0.456401	1	Mdh2	81829
ENSRNOG00000001441	2096.86	0.165612	0.253047	0.654472	0.512807	1	Tmem120a	288591
ENSRNOG00000001442	5264.92	0.192773	0.162712	1.18475	0.236117	1	Por	29441
ENSRNOG00000001443	387.728	-0.323609	0.282302	-1.14632	0.251663	1	Rhbdd2	360793
ENSRNOG00000001448	1013.05	-0.154163	0.171526	-0.898773	0.368774	1	Hip1	192154
ENSRNOG00000001449	1715.38	0.0550787	0.154467	0.356573	0.721411	1	Pom121	113975
ENSRNOG00000001450	321.471	-0.117452	0.229048	-0.512784	0.608103	1	Nsun5	288595
ENSRNOG00000001451	7.47298	-0.329122	0.671137	-0.490395	0.623855	1	Fkbp6	288597
ENSRNOG00000001452	117.167	0.449527	0.444167	1.01207	0.311505	1	Fzd9	266608
ENSRNOG00000001453	2468.4	-0.0408449	0.133786	-0.305302	0.760136	1	Baz1b	368002
ENSRNOG00000001454	7085.51	-0.0444129	0.109443	-0.405809	0.684883	1	Eif4h	288599
ENSRNOG00000001455	1752.97	0.104059	0.141054	0.73773	0.460678	1	Kif13a	308173
ENSRNOG00000001456	2312.67	0.0664488	0.160045	0.415189	0.678004	1	Nup153	25281
ENSRNOG00000001457	213.636	-0.219323	0.196334	-1.11709	0.263957	1	Rfc2	116468
ENSRNOG00000001465	257.411	-0.194254	0.253972	-0.764863	0.444353	1	NA	NA
ENSRNOG00000001469	178.862	0.644611	0.468697	1.37533	0.169031	1	Eln	25043
ENSRNOG00000001470	375.862	-0.209173	0.188056	-1.11229	0.266012	1	Limk1	65172
ENSRNOG00000001478	204.925	-0.468148	0.204766	-2.28625	0.0222394	1	Gtf2ird1	246770
ENSRNOG00000001479	2247	-0.212458	0.186876	-1.13689	0.255583	1	Gtf2i	353256
ENSRNOG00000001480	1343.7	-0.278611	0.241397	-1.15416	0.248434	1	Ncf1	114553
ENSRNOG00000001482	283.415	-0.122978	0.167467	-0.734341	0.462741	1	Gtf2ird2	288606
ENSRNOG00000001483	724.114	0.166574	0.138319	1.20428	0.228483	1	Rcc1l	360796
ENSRNOG00000001484	13.171	-0.877023	0.777646	-1.12779	0.259408	1	Castor2	304410
ENSRNOG00000001488	3819.26	0.122811	0.133088	0.922785	0.356119	1	Psmb1	94198
ENSRNOG00000001489	179.012	-0.373483	0.212558	-1.75709	0.0789029	1	Tbp	117526
ENSRNOG00000001490	487.063	-0.0295387	0.12675	-0.233046	0.815726	1	Pdcd2	58934
ENSRNOG00000001492	48.7837	0.709778	0.458586	1.54775	0.121682	1	Slc8a2	140447
ENSRNOG00000001493	308.031	0.0171666	0.145911	0.117651	0.906344	1	NA	NA
ENSRNOG00000001494	2206.81	0.00599317	0.102249	0.0586135	0.95326	1	Napa	140673
ENSRNOG00000001499	22.6841	-0.432931	0.600848	-0.720534	0.471196	1	Mia	81510
ENSRNOG00000001500	674.662	-0.114697	0.174373	-0.657766	0.510689	1	Rab4b	50866
ENSRNOG00000001501	548.617	-0.0941003	0.13712	-0.686264	0.492547	1	Snrpa	292729
ENSRNOG00000001510	1.57517	-0.230518	1.69922	-0.135661	0.89209	1	NA	NA
ENSRNOG00000001514	92.8275	-0.508676	0.300456	-1.69302	0.0904526	1	Cdca7	311742
ENSRNOG00000001515	248.99	-0.0739483	0.219793	-0.336446	0.736535	1	Map3k20	311743
ENSRNOG00000001516	841.285	0.377835	0.369451	1.02269	0.306454	1	Rapgef4	252857
ENSRNOG00000001517	2617.3	0.303069	0.28286	1.07145	0.283968	1	Pdk1	116551
ENSRNOG00000001518	1411.6	0.15528	0.289233	0.536868	0.591359	1	Itga6	114517
ENSRNOG00000001520	6.5646	-0.337165	0.722833	-0.466449	0.640894	1	Dlx1	296500
ENSRNOG00000001524	783.029	0.117985	0.112537	1.04842	0.294447	1	Hat1	296501
ENSRNOG00000001525	15.8475	0.743768	0.552097	1.34717	0.177926	1	Igsf11	303926
ENSRNOG00000001527	13.6477	0.551189	0.608898	0.905224	0.365347	1	Cd80	25408
ENSRNOG00000001528	34.5969	-0.357664	0.412632	-0.866788	0.386058	1	Gap43	29423
ENSRNOG00000001531	84.1945	-0.229325	0.269061	-0.852316	0.394039	1	Chac2	360994
ENSRNOG00000001544	132.581	-0.289856	0.444438	-0.652186	0.514281	1	Cyyr1	304138
ENSRNOG00000001547	215.064	-0.0647563	0.172794	-0.374761	0.707838	1	Agps	84114
ENSRNOG00000001548	8040.52	0.209067	0.131887	1.5852	0.11292	1	Nfe2l2	83619
ENSRNOG00000001551	7454.04	0.107516	0.165408	0.650002	0.515691	1	Atp5pf	94271
ENSRNOG00000001554	148.694	0.241847	0.26363	0.917372	0.358948	1	RGD1563888	360692
ENSRNOG00000001555	502.765	-0.0451517	0.252672	-0.178697	0.858175	1	Btg3	54230
ENSRNOG00000001557	705.742	0.0819629	0.402669	0.203549	0.838706	1	Cxadr	89843
ENSRNOG00000001559	975.452	0.0563181	0.201074	0.280087	0.779411	1	Mtx2	288150
ENSRNOG00000001573	1456.83	-0.0070695	0.276193	-0.0255962	0.979579	1	Usp25	304150
ENSRNOG00000001577	1.14724	0	2.65701	0	1	1	Hoxd3	288152
ENSRNOG00000001582	386.682	0.13277	0.227427	0.583792	0.55936	1	Bach1	304127
ENSRNOG00000001584	19.1395	0.198142	0.440363	0.449953	0.652745	1	Map3k7cl	304131
ENSRNOG00000001585	1110.2	0.0538944	0.227668	0.236724	0.812871	1	Nrip1	304157
ENSRNOG00000001592	3649.68	0.00631559	0.127456	0.0495511	0.96048	1	Cct8	288305
ENSRNOG00000001593	290.941	0.0653412	0.159605	0.409393	0.682251	1	Lnpk	362151
ENSRNOG00000001596	26208.2	0.194158	0.143425	1.35373	0.175824	1	Atp5mc3	114630
ENSRNOG00000001597	556.568	0.109889	0.173497	0.633377	0.526487	1	Atf2	81647
ENSRNOG00000001598	2484.46	0.134006	0.163401	0.820108	0.412154	1	Usp16	288306
ENSRNOG00000001599	227.115	-0.113482	0.215975	-0.525442	0.599276	1	Rwdd2b	304132
ENSRNOG00000001602	542.25	-0.0645434	0.218026	-0.296035	0.767203	1	Ltn1	288308
ENSRNOG00000001603	272.121	-0.00355638	0.150337	-0.0236561	0.981127	1	N6amt1	288309
ENSRNOG00000001607	3969.37	0.396494	0.159769	2.48167	0.0130769	1	Adamts1	79252
ENSRNOG00000001608	44.507	-0.345186	0.337043	-1.02416	0.305759	1	Nxpe3	681096
ENSRNOG00000001609	91.2586	-0.107507	0.206798	-0.519866	0.603157	1	Cep97	304007
ENSRNOG00000001611	6688.06	0.129194	0.198698	0.650203	0.515561	1	Rpl24	64307
ENSRNOG00000001613	878.201	0.171223	0.155757	1.0993	0.271639	1	Zbtb11	304010
ENSRNOG00000001616	144.417	-0.307068	0.237392	-1.29351	0.195836	1	Senp7	288167
ENSRNOG00000001618	59.156	-0.130927	0.590796	-0.221612	0.824616	1	Ripk4	304053
ENSRNOG00000001620	495.795	-0.0565499	0.206998	-0.273191	0.784707	1	Prdm15	304054
ENSRNOG00000001621	239.209	0.10412	0.178525	0.583222	0.559744	1	C2cd2	304055
ENSRNOG00000001622	5.22065	-0.0556849	0.815693	-0.0682669	0.945573	1	Impg2	245919
ENSRNOG00000001623	1059.12	0.0732025	0.177804	0.411703	0.680557	1	Zbtb21	304056
ENSRNOG00000001627	175.018	-0.0613953	0.304469	-0.201647	0.840193	1	Abi3bp	363767
ENSRNOG00000001628	1.13256	2.38085	2.03087	1.17233	0.241065	1	Pcp4	25510
ENSRNOG00000001629	479.127	0.147796	0.232596	0.635421	0.525154	1	Wrb	288233
ENSRNOG00000001632	1104.73	0.137566	0.130718	1.05239	0.292622	1	Brwd1	304061
ENSRNOG00000001633	789.071	-0.00265307	0.128526	-0.0206423	0.983531	1	Tfg	360709
ENSRNOG00000001640	423.791	0.178689	0.211327	0.845557	0.3978	1	Tomm70	304017
ENSRNOG00000001642	662.676	0.14115	0.125666	1.12322	0.261345	1	Tbc1d23	304019
ENSRNOG00000001643	738.729	-0.0725726	0.118905	-0.61034	0.541637	1	Psmg1	288236
ENSRNOG00000001644	18.2078	-0.388213	0.801652	-0.484266	0.628197	1	Tmem30c	288175
ENSRNOG00000001645	865.355	-0.351971	0.214215	-1.64307	0.100369	1	Filip1l	304020
ENSRNOG00000001647	4425	0.194481	0.218743	0.889087	0.373956	1	Ets2	304063
ENSRNOG00000001652	1679.91	-0.0338676	0.21338	-0.158719	0.87389	1	Erg	170909
ENSRNOG00000001653	686.69	0.0801336	0.208061	0.385145	0.70013	1	St3gal6	304023
ENSRNOG00000001654	479.096	-0.352859	0.274256	-1.28661	0.198231	1	Cpox	304024
ENSRNOG00000001656	25.3763	-0.636556	0.57425	-1.1085	0.267647	1	Kcnj15	170847
ENSRNOG00000001657	947.759	0.110618	0.130679	0.846483	0.397283	1	Cldnd1	288182
ENSRNOG00000001662	1362.53	0.204029	0.23736	0.859576	0.390023	1	Dyrk1a	25255
ENSRNOG00000001680	158.393	-0.124258	0.242291	-0.512847	0.608059	1	Riox2	266670
ENSRNOG00000001681	609.762	-0.311988	0.228376	-1.36612	0.171902	1	Vps26c	360703
ENSRNOG00000001682	1416.91	-0.0867217	0.120999	-0.716714	0.473551	1	Ttc3	360702
ENSRNOG00000001684	9.02048	-0.842509	0.624501	-1.34909	0.177307	1	Ripply3	288239
ENSRNOG00000001686	269.939	-0.0578634	0.254391	-0.227458	0.820067	1	Hlcs	288240
ENSRNOG00000001687	850.863	0.222884	0.230438	0.967218	0.333435	1	Crybg3	288204
ENSRNOG00000001689	148.378	0.0232396	0.176768	0.13147	0.895404	1	Arl6	363760
ENSRNOG00000001691	1.98348	0.117266	2.08338	0.0562865	0.955114	1	Cldn14	304073
ENSRNOG00000001692	29.5031	-0.714773	0.386616	-1.84879	0.0644876	1	Chaf1b	288242
ENSRNOG00000001699	792.304	-0.0872444	0.199343	-0.43766	0.661633	1	Setd4	245975
ENSRNOG00000001700	1136.17	0.174991	0.194707	0.89874	0.368791	1	Whrn	313255
ENSRNOG00000001701	225.94	0.504873	0.402976	1.25286	0.210257	1	Cbr3	304078
ENSRNOG00000001704	1212.56	-0.266558	0.189566	-1.40614	0.159681	1	Runx1	50662
ENSRNOG00000001706	311.459	-0.0274786	0.253848	-0.108248	0.913799	1	Kalrn	84009
ENSRNOG00000001707	13.4027	-0.0156726	1.00114	-0.0156548	0.98751	1	Vwa5b2	303812
ENSRNOG00000001708	1489.5	0.00114239	0.130991	0.00872117	0.993042	1	Dvl3	303811
ENSRNOG00000001709	5028.11	-0.0516838	0.0891718	-0.579598	0.562185	1	Ap2m1	116563
ENSRNOG00000001710	2424.82	0.0204395	0.120361	0.169818	0.865153	1	Abcf3	287982
ENSRNOG00000001711	110.929	-0.0404791	0.336043	-0.120458	0.90412	1	Plaat1	288025
ENSRNOG00000001712	525.492	-0.200282	0.12389	-1.61662	0.105961	1	Alg3	287983
ENSRNOG00000001713	21.779	0.130178	0.53954	0.241275	0.809342	1	LOC100360218	100360218
ENSRNOG00000001715	16.8847	0.641994	0.524712	1.22352	0.221135	1	Ece2	408243
ENSRNOG00000001717	2092.75	0.200046	0.291759	0.685654	0.492931	1	Opa1	171116
ENSRNOG00000001719	7901.11	0.00162757	0.146861	0.0110824	0.991158	1	Psmd2	287984
ENSRNOG00000001720	9339.47	-0.280256	0.277578	-1.00965	0.312663	1	Hes1	29577
ENSRNOG00000001724	94.061	0.0562007	0.352486	0.159441	0.873322	1	Atp13a3	678704
ENSRNOG00000001726	48.7681	0.307541	0.401893	0.765231	0.444134	1	Tmem44	288028
ENSRNOG00000001727	679.442	-0.132548	0.125269	-1.05811	0.290005	1	Lsg1	288029
ENSRNOG00000001728	3905.28	-0.331142	0.297796	-1.11198	0.266148	1	Fam43a	288031
ENSRNOG00000001729	225.193	-0.251036	0.175256	-1.4324	0.152031	1	Xxylt1	363799
ENSRNOG00000001730	444.562	-0.107359	0.142835	-0.751629	0.452274	1	Acap2	619382
ENSRNOG00000001733	2579.87	0.0892231	0.128883	0.692282	0.48876	1	Ppp1r2	192361
ENSRNOG00000001736	1400.21	0.481047	0.503943	0.954566	0.339797	1	Bdh1	117099
ENSRNOG00000001738	308.751	0.248382	0.256387	0.968779	0.332656	1	Eif4g1	287986
ENSRNOG00000001739	16.0454	0.0635729	0.824137	0.0771387	0.938513	1	Meltf	288038
ENSRNOG00000001747	123.849	0.14643	0.211833	0.691253	0.489407	1	LOC100910732	100910732
ENSRNOG00000001750	22.8164	-0.150617	0.503779	-0.298974	0.76496	1	Chrd	117275
ENSRNOG00000001752	119.172	-0.141995	0.341854	-0.415369	0.677872	1	Nrros	303875
ENSRNOG00000001754	186.159	0.0217942	0.204483	0.106582	0.915121	1	Wdr53	498097
ENSRNOG00000001757	189.551	0.0211689	0.262795	0.0805529	0.935798	1	Tm4sf19	288044
ENSRNOG00000001758	47.1696	0.112008	0.278859	0.401665	0.687931	1	Tctex1d2	498095
ENSRNOG00000001762	2346.45	0.209436	0.185457	1.12929	0.258774	1	Pcyt1a	140544
ENSRNOG00000001764	721.532	-0.107392	0.220132	-0.487851	0.625655	1	Vps8	287990
ENSRNOG00000001765	1.07213	-1.68864	2.2188	-0.76106	0.446621	1	Slc51a	303879
ENSRNOG00000001766	2940.51	0.213948	0.21272	1.00577	0.314526	1	Tfrc	64678
ENSRNOG00000001767	27.8307	0.29882	0.468762	0.637466	0.523821	1	RGD1562339	498107
ENSRNOG00000001769	683.416	-0.166171	0.175151	-0.948732	0.342757	1	Tnk2	303882
ENSRNOG00000001770	35.8073	-0.000151153	0.451226	-0.000334983	0.999733	1	Ehhadh	171142
ENSRNOG00000001773	606.34	0.117354	0.141031	0.832112	0.405346	1	Senp2	78973
ENSRNOG00000001774	1141.69	-0.145389	0.174385	-0.833724	0.404436	1	Lrch3	303883
ENSRNOG00000001776	3.13645	2.95869	1.66371	1.77837	0.0753427	1	Muc20	303886
ENSRNOG00000001777	2.46353	1.25399	1.48329	0.845408	0.397883	1	Muc4	303887
ENSRNOG00000001781	53.7662	-0.056415	0.411659	-0.137043	0.890997	1	Lmln	363795
ENSRNOG00000001782	883.17	0.115385	0.201181	0.573541	0.566279	1	Osbpl11	303888
ENSRNOG00000001783	3638.68	0.345514	0.234775	1.47168	0.141108	1	Tra2b	117259
ENSRNOG00000001785	619.263	-0.0619838	0.272649	-0.227339	0.82016	1	Etv5	303828
ENSRNOG00000001786	1065.82	0.0929748	0.11758	0.790736	0.429098	1	Snx4	360725
ENSRNOG00000001789	620.441	-0.0417851	0.160244	-0.260759	0.794278	1	Zfp148	58820
ENSRNOG00000001792	25.3996	0.0327757	0.518009	0.0632724	0.94955	1	Slc12a8	266733
ENSRNOG00000001793	418.063	0.100973	0.212007	0.476275	0.633878	1	Heg1	689710
ENSRNOG00000001794	100.796	0.273049	0.541782	0.503984	0.614273	1	Muc13	207126
ENSRNOG00000001795	1247.29	0.00727506	0.184784	0.0393705	0.968595	1	Itgb5	257645
ENSRNOG00000001796	55.521	0.496929	0.360667	1.37781	0.168263	1	Dgkg	25666
ENSRNOG00000001797	636.37	-0.172925	0.113542	-1.52301	0.127757	1	Umps	288051
ENSRNOG00000001803	1242.57	-0.0829045	0.123177	-0.673054	0.500913	1	Dnajb11	360734
ENSRNOG00000001804	126.058	-0.00695612	0.352718	-0.0197215	0.984266	1	Itpr2	81678
ENSRNOG00000001807	767.086	0.43601	0.457959	0.952071	0.341061	1	Sspn	500364
ENSRNOG00000001808	2218.49	0.0698313	0.166636	0.419066	0.675168	1	Ints13	690728
ENSRNOG00000001811	2450.99	-0.0385732	0.0989442	-0.389848	0.696649	1	Fgfr1op2	362463
ENSRNOG00000001813	853.882	0.00648778	0.265644	0.0244228	0.980515	1	Dnm1l	114114
ENSRNOG00000001815	9300.04	0.0833409	0.130948	0.636445	0.524487	1	Eif4a2	303831
ENSRNOG00000001816	114.794	-0.098109	0.261451	-0.375248	0.707476	1	Rfc4	288003
ENSRNOG00000001817	282.149	0.214765	0.152092	1.41207	0.157929	1	Tm7sf3	297725
ENSRNOG00000001820	764.318	0.0682374	0.196888	0.34658	0.728907	1	Med21	312849
ENSRNOG00000001821	2.77211	0.516924	1.31061	0.394416	0.693274	1	Adipoq	246253
ENSRNOG00000001823	210.607	-0.390205	0.227309	-1.71663	0.0860471	1	St6gal1	25197
ENSRNOG00000001825	2048.92	-0.0192359	0.183489	-0.104834	0.916507	1	NA	NA
ENSRNOG00000001827	803.612	0.321924	0.301601	1.06739	0.285798	1	Masp1	64023
ENSRNOG00000001828	778.882	-0.0454922	0.302225	-0.150524	0.880351	1	Stk38l	691337
ENSRNOG00000001829	945.84	0.0271735	0.142596	0.190563	0.848868	1	Ube2v2	287927
ENSRNOG00000001830	2.25725	-0.21704	1.57717	-0.137613	0.890546	1	Arntl2	362464
ENSRNOG00000001833	376.234	-0.182484	0.156042	-1.16945	0.242221	1	Mcm4	29728
ENSRNOG00000001834	231.209	0.134639	0.241781	0.556864	0.57762	1	Mzt2b	287929
ENSRNOG00000001837	8.86937	-0.54616	1.28909	-0.423679	0.6718	1	Sst	24797
ENSRNOG00000001840	3.00573	1.81519	1.27064	1.42857	0.153128	1	Rep15	500366
ENSRNOG00000001842	1355.12	0.150653	0.128622	1.17128	0.241485	1	Mrps35	297727
ENSRNOG00000001843	4559.96	-0.291725	0.312443	-0.933692	0.350463	1	Bcl6	303836
ENSRNOG00000001844	36.4727	-0.476881	0.35105	-1.35844	0.174323	1	Klhl42	500367
ENSRNOG00000001845	948.677	0.00974198	0.260462	0.0374027	0.970164	1	Top3b	287930
ENSRNOG00000001847	415.75	0.0166917	0.268267	0.0622204	0.950387	1	Ccdc91	312863
ENSRNOG00000001849	1248.77	-0.0170012	0.178403	-0.095297	0.924079	1	Mapk1	116590
ENSRNOG00000001851	1.30829	-0.800751	2.16028	-0.370671	0.710883	1	Far2	500368
ENSRNOG00000001852	1097.91	0.133285	0.121516	1.09685	0.272707	1	Ergic2	297728
ENSRNOG00000001854	90.2341	0.229379	0.278351	0.824063	0.409904	1	Tmtc1	362465
ENSRNOG00000001858	18.7149	0.76704	0.577695	1.32776	0.184257	1	Ypel1	100360867
ENSRNOG00000001859	255.944	0.206119	0.258351	0.797824	0.424972	1	Sdf2l1	680945
ENSRNOG00000001860	13.3103	0.393079	0.73125	0.537544	0.590892	1	Ccdc116	287936
ENSRNOG00000001861	77.5426	-0.0146011	0.236546	-0.0617263	0.950781	1	Ydjc	287938
ENSRNOG00000001862	2620.34	0.084303	0.142382	0.592089	0.553791	1	Ube2l3	363836
ENSRNOG00000001864	2.88786	-0.518596	1.36283	-0.380529	0.703553	1	Tmem191c	680867
ENSRNOG00000001865	2.48089	-1.6414	1.85523	-0.884745	0.376294	1	Serpind1	79224
ENSRNOG00000001867	1245.71	-0.0121932	0.149719	-0.0814407	0.935091	1	Snap29	116500
ENSRNOG00000001868	279.177	0.226686	0.223345	1.01496	0.310126	1	Crkl	287942
ENSRNOG00000001869	23.5457	-0.0375213	0.74938	-0.0500698	0.960067	1	Rab44	309649
ENSRNOG00000001870	797.793	-0.1236	0.166762	-0.741177	0.458586	1	Lztr1	360745
ENSRNOG00000001873	14.7093	1.61353	0.662372	2.43599	0.0148513	1	P2rx6	25041
ENSRNOG00000001874	17.4652	0.0509505	0.764851	0.066615	0.946888	1	Slc7a4	303787
ENSRNOG00000001875	691.399	0.0836998	0.190634	0.439061	0.660617	1	Smpd4	303790
ENSRNOG00000001876	8.17668	-0.198453	1.17568	-0.168798	0.865955	1	Ccdc74a	680752
ENSRNOG00000001877	3776.94	-0.0279028	0.158091	-0.176498	0.859903	1	Med15	360743
ENSRNOG00000001878	831.291	-0.120459	0.189683	-0.635052	0.525395	1	Klhl22	303792
ENSRNOG00000001880	1067.46	0.199329	0.164387	1.21256	0.225299	1	Dgcr6	303794
ENSRNOG00000001884	1146.84	-0.0602161	0.20529	-0.293322	0.769276	1	Ranbp1	360739
ENSRNOG00000001885	594.611	-0.325896	0.171169	-1.90394	0.0569182	1	Trmt2a	287953
ENSRNOG00000001886	777.896	-0.0893416	0.211843	-0.421735	0.673219	1	Dgcr8	287954
ENSRNOG00000001888	482.864	0.034004	0.213197	0.159496	0.873278	1	Arvcf	303798
ENSRNOG00000001889	559.121	-0.248165	0.267201	-0.928758	0.353014	1	Comt	24267
ENSRNOG00000001890	1171.05	0.178279	0.268346	0.664362	0.506459	1	Txnrd2	50551
ENSRNOG00000001891	133.604	-0.302029	0.234291	-1.28912	0.197356	1	Gnb1l	680266
ENSRNOG00000001892	11.7461	0.316251	0.690386	0.458079	0.646896	1	Tbx1	360737
ENSRNOG00000001893	33.2486	-0.170814	0.352093	-0.485139	0.627578	1	LOC100362453	100362453
ENSRNOG00000001908	198.467	-0.869348	1.09097	-0.796861	0.425532	1	Klhl6	287974
ENSRNOG00000001912	723.587	0.277492	0.323156	0.858691	0.390511	1	Tecrl	364134
ENSRNOG00000001923	2.13873	0.58144	1.43481	0.405237	0.685303	1	Tprg1	360731
ENSRNOG00000001926	2.66891	-0.844529	1.99837	-0.422609	0.67258	1	Cldn1	65129
ENSRNOG00000001928	419.558	-0.335756	0.151826	-2.21146	0.0270042	1	Il1rap	25466
ENSRNOG00000001930	406.597	0.0108341	0.147757	0.073324	0.941548	1	Ccdc50	288022
ENSRNOG00000001931	448.357	0.0526302	0.199212	0.264192	0.791632	1	Fgf12	170630
ENSRNOG00000001953	176.206	-0.0440574	0.182742	-0.24109	0.809485	1	Bace2	288227
ENSRNOG00000001956	38.4728	-0.633021	0.333231	-1.89965	0.0574796	1	Dzip3	303963
ENSRNOG00000001958	277.961	-0.511474	0.195486	-2.61642	0.00888571	1	Ift57	303968
ENSRNOG00000001959	6886.61	-0.665357	0.836176	-0.795714	0.426198	1	Mx1	24575
ENSRNOG00000001963	10395.2	-0.436432	1.02658	-0.425133	0.67074	1	Mx2	286918
ENSRNOG00000001964	1714.84	-0.311298	0.313472	-0.993065	0.320678	1	Cd47	29364
ENSRNOG00000001971	52.7187	0.27333	0.364016	0.750873	0.452729	1	Bbx	303970
ENSRNOG00000001976	6.19337	-0.312265	1.261	-0.247632	0.804419	1	Tmprss2	156435
ENSRNOG00000001979	18820.3	-0.219806	0.303046	-0.725323	0.468254	1	Rcan1	266766
ENSRNOG00000001982	1789.56	0.255341	0.259853	0.982635	0.325787	1	Cblb	171136
ENSRNOG00000001984	104.889	-0.763915	0.622881	-1.22642	0.220039	1	Kcne1	25471
ENSRNOG00000001989	712.538	-0.0316594	0.205521	-0.154045	0.877574	1	Alcam	79559
ENSRNOG00000001990	2.08799	-0.469698	1.2086	-0.38863	0.69755	1	Ugt2b1	286954
ENSRNOG00000001991	14962.6	0.16151	0.14977	1.07839	0.280859	1	Atp5po	192241
ENSRNOG00000001992	516.355	-0.0880016	0.152646	-0.576509	0.564271	1	Atp6v1a	685232
ENSRNOG00000001996	3821.64	0.184071	0.142813	1.2889	0.197434	1	Ythdc1	170956
ENSRNOG00000002001	836.791	0.028759	0.165751	0.173507	0.862253	1	Itsn1	29491
ENSRNOG00000002004	18.4101	-0.793317	0.672866	-1.17901	0.238394	1	Prdm8	305198
ENSRNOG00000002012	290.739	-0.288228	0.195083	-1.47746	0.139551	1	Donson	288257
ENSRNOG00000002014	24.6264	0.394829	0.493982	0.799278	0.424129	1	Stap1	305269
ENSRNOG00000002021	8897.91	0.0164206	0.187692	0.087487	0.930284	1	Son	304092
ENSRNOG00000002024	3.41915	1.23515	0.941163	1.31237	0.189396	1	Epha5	79208
ENSRNOG00000002026	93.8401	-0.188658	0.422343	-0.446695	0.655096	1	Dnajc28	360699
ENSRNOG00000002028	1022.38	0.0185315	0.257135	0.0720692	0.942547	1	Tmem50b	360698
ENSRNOG00000002031	18.1783	-0.184733	0.697632	-0.264801	0.791163	1	Naa11	289482
ENSRNOG00000002032	1193.29	-0.0663669	0.126408	-0.52502	0.599569	1	Ifngr2	360697
ENSRNOG00000002035	81.4218	0.086815	0.240656	0.360743	0.718292	1	Paqr3	305203
ENSRNOG00000002036	1710.2	0.0254754	0.264225	0.0964155	0.923191	1	Paxbp1	681004
ENSRNOG00000002039	947.697	0.0810867	0.179265	0.452328	0.651033	1	Evi5	100360066
ENSRNOG00000002040	244.143	0.137154	0.206371	0.664601	0.506305	1	Bmp2k	498333
ENSRNOG00000002041	494.217	0.19881	0.302415	0.657407	0.510919	1	Boc	360715
ENSRNOG00000002042	18.4966	-0.241225	0.584989	-0.412358	0.680077	1	Gfi1	24388
ENSRNOG00000002044	233.654	-0.0675316	0.206567	-0.326923	0.743726	1	Gtpbp8	360714
ENSRNOG00000002045	228.07	0.190314	0.223795	0.850392	0.395107	1	Anxa3	25291
ENSRNOG00000002046	1.47762	1.28864	1.54304	0.835126	0.403647	1	Cd200r1l	501779
ENSRNOG00000002050	3623.05	-0.0405116	0.27677	-0.146373	0.883627	1	Igfbp7	289560
ENSRNOG00000002051	986.07	0.193947	0.16119	1.20322	0.228889	1	Synj1	85238
ENSRNOG00000002052	750.336	0.112098	0.180165	0.622197	0.533813	1	Ccdc80	64387
ENSRNOG00000002053	7.65679	0.591755	0.78834	0.750634	0.452873	1	Fras1	289486
ENSRNOG00000002054	222.902	0.134707	0.252358	0.533795	0.593483	1	Glmn	289437
ENSRNOG00000002055	499.57	-0.0699934	0.148516	-0.471286	0.637437	1	Noa1	289562
ENSRNOG00000002057	13.0468	1.17146	0.758895	1.54363	0.122677	1	Slc10a6	289459
ENSRNOG00000002061	919.321	0.252755	0.237436	1.06452	0.287094	1	Ptpn13	498331
ENSRNOG00000002069	128.231	-0.141129	0.229785	-0.614179	0.539097	1	Slc35a5	498081
ENSRNOG00000002070	23.8768	-0.037265	0.395567	-0.0942066	0.924945	1	Mrpl1	289491
ENSRNOG00000002072	186.496	0.236417	0.406033	0.58226	0.560391	1	Eva1c	360695
ENSRNOG00000002073	18.5065	-0.0918905	0.491	-0.18715	0.851543	1	NA	NA
ENSRNOG00000002074	456.554	0.121504	0.225181	0.539582	0.589485	1	Rest	83618
ENSRNOG00000002075	567.47	0.201305	0.202811	0.992574	0.320917	1	Cnot6l	360917
ENSRNOG00000002079	8.30898	0.453068	0.682089	0.664236	0.506539	1	Mapk10	25272
ENSRNOG00000002080	1112.52	0.139874	0.133282	1.04946	0.293968	1	Urb1	304104
ENSRNOG00000002085	22.1334	-1.27235	0.568719	-2.23722	0.0252718	1	Thegl	498350
ENSRNOG00000002089	1054.92	0.203114	0.241319	0.841683	0.399965	1	Ccng2	29157
ENSRNOG00000002091	397.084	0.107238	0.197664	0.542525	0.587457	1	Gtf3c3	316810
ENSRNOG00000002092	23.9176	-0.176249	0.703366	-0.250579	0.80214	1	Hunk	288275
ENSRNOG00000002093	1443.64	-0.293839	0.279383	-1.05175	0.292916	1	Tgfbr3	29610
ENSRNOG00000002094	1059.41	-0.0442635	0.12429	-0.356132	0.721742	1	Atg3	171415
ENSRNOG00000002097	2273.2	-0.332508	0.247588	-1.34299	0.179275	1	Rasl11b	305302
ENSRNOG00000002100	430.738	0.0418657	0.133602	0.313361	0.754006	1	Srp72	498351
ENSRNOG00000002101	576.77	-0.161101	0.18173	-0.886483	0.375357	1	Paics	140946
ENSRNOG00000002104	1823.48	0.0496524	0.10717	0.463306	0.643145	1	Scaf4	245924
ENSRNOG00000002105	121.48	-0.100511	0.281562	-0.356978	0.721108	1	Cdc7	360908
ENSRNOG00000002106	436.56	-0.0169402	0.223765	-0.0757055	0.939653	1	Usp46	289584
ENSRNOG00000002110	41.9803	-0.204247	0.428892	-0.47622	0.633918	1	Fam114a1l1	316729
ENSRNOG00000002112	743.228	0.0912094	0.114998	0.793137	0.427698	1	Zfp644	305127
ENSRNOG00000002115	7716.06	0.117569	0.24978	0.470689	0.637863	1	Sod1	24786
ENSRNOG00000002116	13.4506	-0.134598	0.504083	-0.267017	0.789456	1	LOC100911575	100911575
ENSRNOG00000002120	4.25827	0.465834	0.902801	0.515987	0.605863	1	Spata18	289586
ENSRNOG00000002121	688.404	-0.0159908	0.199119	-0.0803078	0.935992	1	Lrrc8d	305131
ENSRNOG00000002122	879.231	-0.233535	0.266484	-0.876356	0.380837	1	Lrrc8c	289443
ENSRNOG00000002125	2904.39	0.0278923	0.0954234	0.2923	0.770057	1	Ccni	289500
ENSRNOG00000002126	5.29115	0.827906	0.974892	0.849228	0.395754	1	Ncam2	288280
ENSRNOG00000002127	3.109	0.286247	1.24668	0.229608	0.818396	1	NA	NA
ENSRNOG00000002128	1118.39	0.13694	0.146851	0.93251	0.351073	1	Ppat	117544
ENSRNOG00000002129	291.201	0.00103823	0.237426	0.00437286	0.996511	1	Lrrc8b	305135
ENSRNOG00000002130	2.54453	-1.11023	2.27002	-0.489081	0.624784	1	NA	NA
ENSRNOG00000002134	663.936	0.212266	0.782912	0.271123	0.786296	1	Gbp6	305139
ENSRNOG00000002135	2442.94	0.145076	0.21622	0.670966	0.502242	1	Sgcb	680229
ENSRNOG00000002137	101.191	-0.14704	0.268569	-0.547494	0.58404	1	Aasdh	364136
ENSRNOG00000002139	8.56059	-0.262363	0.812566	-0.322882	0.746785	1	RGD1311575	289568
ENSRNOG00000002141	520.954	-0.51903	0.357265	-1.45279	0.146283	1	Cd200	24560
ENSRNOG00000002142	22.8079	-0.134598	0.539184	-0.249633	0.802871	1	Cds1	81925
ENSRNOG00000002144	544.086	-0.0878408	0.171107	-0.513368	0.607694	1	Exoc1	305287
ENSRNOG00000002146	1222.31	-0.192527	0.137304	-1.4022	0.160856	1	Pkd2	498328
ENSRNOG00000002149	1.86742	-0.462312	1.58151	-0.292322	0.77004	1	Nkx6-1	65193
ENSRNOG00000002152	545.29	-0.103074	0.174566	-0.590463	0.55488	1	Dcun1d4	360928
ENSRNOG00000002153	104.432	-0.0908511	0.255785	-0.355186	0.72245	1	Cep135	305288
ENSRNOG00000002158	5.46431	0.750998	1.56064	0.481211	0.630366	1	Ibsp	24477
ENSRNOG00000002159	1446.39	0.42816	0.344748	1.24195	0.214255	1	Gpat3	305166
ENSRNOG00000002161	18.6585	-0.714629	0.535752	-1.33388	0.182244	1	Tlr6	305353
ENSRNOG00000002163	862.825	0.0725285	0.182663	0.397062	0.691322	1	Klf3	114845
ENSRNOG00000002164	5.03839	2.63392	1.04825	2.51267	0.011982	1	Nmu	63887
ENSRNOG00000002165	175.206	-0.055132	0.193551	-0.284845	0.775763	1	Abraxas1	289468
ENSRNOG00000002167	6.44748	0.666341	0.852816	0.781342	0.434601	1	Dmp1	25312
ENSRNOG00000002171	204.552	-0.421621	0.261173	-1.61434	0.106454	1	Phldb2	685611
ENSRNOG00000002175	1165.11	0.0416707	0.136946	0.304286	0.76091	1	Clock	60447
ENSRNOG00000002176	621.975	-0.0199822	0.216271	-0.0923944	0.926385	1	Nectin3	288124
ENSRNOG00000002177	630.411	0.0526067	0.185948	0.282911	0.777245	1	Gnpda2	289608
ENSRNOG00000002178	458.663	0.0753906	0.188663	0.399604	0.689448	1	Mrps18c	289469
ENSRNOG00000002180	946.276	-0.081371	0.150999	-0.538885	0.589966	1	Tbc1d1	360937
ENSRNOG00000002181	63.0313	-0.326999	0.344879	-0.948155	0.343051	1	Helq	360912
ENSRNOG00000002182	1650.28	-0.000620419	0.123102	-0.00503987	0.995979	1	Sept11	305227
ENSRNOG00000002185	546.817	0.183364	0.194104	0.944666	0.344829	1	Pgm2	289632
ENSRNOG00000002186	1193.75	-0.043774	0.116278	-0.37646	0.706575	1	Nudt9	305149
ENSRNOG00000002188	64.7351	0.0778124	0.421335	0.18468	0.85348	1	Hpse	64537
ENSRNOG00000002191	101.019	0.583988	0.325067	1.79651	0.0724127	1	LOC498368	498368
ENSRNOG00000002192	1851.39	0.240602	0.277182	0.868029	0.385378	1	Rell1	289635
ENSRNOG00000002194	763.552	0.151381	0.300712	0.503407	0.614678	1	Coq2	498332
ENSRNOG00000002196	5.0665	-0.491147	0.837166	-0.586679	0.55742	1	Ociad2	100361733
ENSRNOG00000002199	674.982	-0.0504415	0.125209	-0.402859	0.687052	1	Tmem165	364137
ENSRNOG00000002200	4.74773	-0.007356	0.997722	-0.00737279	0.994117	1	NA	NA
ENSRNOG00000002203	549.096	0.385232	0.191599	2.01062	0.0443657	1	Lin54	305171
ENSRNOG00000002204	22.6606	0.427698	0.675404	0.633248	0.526572	1	Ccdc158	289502
ENSRNOG00000002205	2946.05	0.0626842	0.14019	0.447137	0.654776	1	Ociad1	289590
ENSRNOG00000002207	965.817	0.047826	0.232023	0.206127	0.836692	1	Guf1	305317
ENSRNOG00000002208	3354.26	0.0234732	0.380734	0.0616525	0.95084	1	Shroom3	305230
ENSRNOG00000002210	409.078	-0.265101	0.252343	-1.05056	0.293461	1	Hsd17b11	289456
ENSRNOG00000002212	185.984	0.416608	0.335997	1.23992	0.215006	1	Hsd17b13	305150
ENSRNOG00000002214	376.805	-0.217478	0.265585	-0.818863	0.412865	1	Klhl8	289457
ENSRNOG00000002215	277.651	0.00159178	0.262152	0.00607196	0.995155	1	Mylk	288057
ENSRNOG00000002216	351.364	-0.348873	0.22097	-1.57882	0.114377	1	Srd5a3	305291
ENSRNOG00000002217	22.7694	-0.330914	0.503845	-0.656779	0.511323	1	Plac8	360914
ENSRNOG00000002218	262.609	-0.012163	0.264861	-0.0459222	0.963372	1	Stbd1	305234
ENSRNOG00000002224	783.356	0.0414958	0.497726	0.0833709	0.933557	1	Yipf7	364147
ENSRNOG00000002225	635.263	-0.226986	0.287318	-0.790016	0.429518	1	Scarb2	117106
ENSRNOG00000002227	2439.3	-0.375144	0.372101	-1.00818	0.313369	1	Kit	64030
ENSRNOG00000002229	2263.02	0.260396	0.28408	0.916631	0.359336	1	Adcy5	64532
ENSRNOG00000002232	244.495	0.435447	0.271363	1.60467	0.108567	1	Aff1	305152
ENSRNOG00000002238	35.9856	-0.351204	0.625649	-0.561344	0.574563	1	Sema5b	303901
ENSRNOG00000002240	721.508	0.0341608	0.208051	0.164194	0.869578	1	Slc49a4	303902
ENSRNOG00000002241	185.943	0.0624211	0.263938	0.236499	0.813046	1	Hspbap1	171460
ENSRNOG00000002244	251.781	-1.067	0.386465	-2.76092	0.00576394	1	Pdgfra	25267
ENSRNOG00000002246	1200.22	0.000154791	0.163589	0.000946221	0.999245	1	Slc30a9	498358
ENSRNOG00000002247	987.318	0.198999	0.128109	1.55335	0.120339	1	Nup54	53372
ENSRNOG00000002248	523.398	0.00983998	0.154244	0.0637948	0.949134	1	Fryl	364144
ENSRNOG00000002251	3393.61	0.0589181	0.121933	0.483199	0.628955	1	Sec31a	93646
ENSRNOG00000002253	77.226	0.610011	0.309462	1.9712	0.0487007	1	Wdr5b	303907
ENSRNOG00000002254	650.536	-0.039632	0.170003	-0.233125	0.815664	1	Tmem33	59303
ENSRNOG00000002255	4714.99	0.299916	0.218596	1.37201	0.17006	1	Fam162a	360721
ENSRNOG00000002256	3955.1	0.215265	0.346513	0.621232	0.534447	1	Art3	305235
ENSRNOG00000002258	43.7579	0.350119	0.384436	0.910734	0.362436	1	Tmem150c	360916
ENSRNOG00000002262	321.031	-0.194326	0.171341	-1.13415	0.256731	1	Enoph1	305177
ENSRNOG00000002266	2.06238	0.117266	2.01642	0.0581557	0.953625	1	Gsx2	364140
ENSRNOG00000002267	1319.32	-0.174064	0.210506	-0.82688	0.408305	1	Chic2	83835
ENSRNOG00000002270	7327.84	0.157157	0.230337	0.68229	0.495056	1	Hnrnpdl	305178
ENSRNOG00000002271	2752.5	0.0430197	0.187398	0.229564	0.818431	1	Slain2	305310
ENSRNOG00000002272	309.684	0.197466	0.234019	0.843803	0.398779	1	Lnx1	360926
ENSRNOG00000002273	42.3482	0.0881083	0.391041	0.225317	0.821732	1	Naaa	497009
ENSRNOG00000002275	1991.22	0.0894423	0.13884	0.64421	0.519439	1	Fip1l1	289582
ENSRNOG00000002276	25.1191	0.0502997	0.431236	0.116641	0.907145	1	Phf6	100359714
ENSRNOG00000002278	604.818	0.413376	0.156058	2.64886	0.00807634	1	Tec	84492
ENSRNOG00000002280	126.947	-0.128751	0.323237	-0.398317	0.690397	1	Sh3bgrl	302363
ENSRNOG00000002291	60.9636	0.26126	0.265898	0.982558	0.325825	1	Brwd3	317213
ENSRNOG00000002292	4516.39	0.0897975	0.166423	0.539575	0.58949	1	Hnrnpd	79256
ENSRNOG00000002294	290.965	0.17217	0.301747	0.570578	0.568286	1	Snx29	689142
ENSRNOG00000002301	2810.62	0.04686	0.112199	0.417652	0.676202	1	Uso1	56042
ENSRNOG00000002302	316.68	0.202271	0.517615	0.390775	0.695964	1	Corin	289596
ENSRNOG00000002303	75.8902	0.259516	0.389357	0.666525	0.505076	1	Kcnj12	117052
ENSRNOG00000002304	45.2069	-1.30795	0.748285	-1.74793	0.0804769	1	Tnfrsf13b	103693341
ENSRNOG00000002305	1.24936	-0.704687	2.41767	-0.291474	0.770689	1	Slc15a2	60577
ENSRNOG00000002309	318.768	-0.137713	0.278609	-0.494287	0.621104	1	Hlx	364069
ENSRNOG00000002312	347.614	-0.250058	0.246228	-1.01555	0.309841	1	Atp10d	360932
ENSRNOG00000002318	924.425	0.294891	0.344131	0.856915	0.391492	1	Limch1	305332
ENSRNOG00000002319	1157.89	-0.149116	0.154863	-0.962888	0.335604	1	Tsn	60381
ENSRNOG00000002320	361.251	0.00937287	0.166279	0.0563682	0.955048	1	Commd8	289603
ENSRNOG00000002321	2.30428	0.282619	1.12297	0.251671	0.801296	1	NA	NA
ENSRNOG00000002322	1021.59	-0.559579	0.251023	-2.22919	0.025801	1	RGD1310587	360894
ENSRNOG00000002323	164.203	0.120818	0.217775	0.554782	0.579043	1	RGD1566265	363487
ENSRNOG00000002327	2.25779	1.16022	1.32532	0.875433	0.381339	1	Gabrb1	25450
ENSRNOG00000002331	9.42875	-1.09886	0.831072	-1.32222	0.186096	1	Aldh3a1	25375
ENSRNOG00000002332	103.213	0.254245	0.250964	1.01307	0.311025	1	Mospd1	317312
ENSRNOG00000002336	3.61142	-1.27352	1.09911	-1.15868	0.246586	1	Gabra4	140675
ENSRNOG00000002338	165.672	0.084815	0.222765	0.380738	0.703397	1	Dgke	497978
ENSRNOG00000002339	278.242	-0.0604953	0.253261	-0.238866	0.81121	1	Mark1	117016
ENSRNOG00000002341	899.562	0.0948002	0.496479	0.190945	0.848569	1	Trim25	494338
ENSRNOG00000002342	1118.67	-0.0433428	0.117774	-0.368015	0.712862	1	Aldh3a2	65183
ENSRNOG00000002343	360.262	0.138052	0.368109	0.37503	0.707638	1	Uchl1	29545
ENSRNOG00000002345	289.332	-0.110593	0.270312	-0.40913	0.682444	1	Rasgef1b	100361238
ENSRNOG00000002347	1796.14	0.0458474	0.278767	0.164465	0.869365	1	Rgl1	289080
ENSRNOG00000002350	8.19252	-0.476898	0.898443	-0.530805	0.595554	1	Eaf2	266787
ENSRNOG00000002352	638.884	0.0847679	0.129234	0.655925	0.511872	1	Tsen15	289083
ENSRNOG00000002353	852.294	0.0700725	0.185142	0.378481	0.705074	1	Rab3gap2	289350
ENSRNOG00000002358	904.69	0.0165068	0.217291	0.0759663	0.939446	1	Scpep1	114861
ENSRNOG00000002364	1.5974	-0.728776	2.13101	-0.341987	0.732361	1	Rnf112	24916
ENSRNOG00000002365	106.003	0.0144419	0.251621	0.0573956	0.95423	1	Itm2a	317218
ENSRNOG00000002368	1407.8	0.04568	0.262815	0.173811	0.862014	1	Iars2	364070
ENSRNOG00000002369	3.11122	1.2805	1.29857	0.986082	0.324093	1	Rgs8	54297
ENSRNOG00000002372	126.876	0.125279	0.235057	0.532972	0.594053	1	Sgcd	497892
ENSRNOG00000002373	3917.23	-0.0996068	0.374021	-0.266313	0.789998	1	Akap1	114124
ENSRNOG00000002376	481.498	0.143438	0.233631	0.613952	0.539247	1	Clasp1	304740
ENSRNOG00000002378	754.667	0.0894365	0.202094	0.442548	0.658092	1	Bpnt1	64473
ENSRNOG00000002381	46.608	1.32392	0.905447	1.46217	0.143694	1	Bmp3	25667
ENSRNOG00000002385	74.6466	0.0922039	0.245985	0.374835	0.707783	1	Prg4	289104
ENSRNOG00000002387	106.794	0.112718	0.246403	0.457456	0.647344	1	Tceal1	302593
ENSRNOG00000002388	754.153	-0.138376	0.132185	-1.04683	0.295176	1	Trim41	303088
ENSRNOG00000002389	4445.43	0.0864962	0.167923	0.515095	0.606486	1	Morf4l2	317413
ENSRNOG00000002393	6230.88	0.0904777	0.126569	0.71485	0.474701	1	Eprs	289352
ENSRNOG00000002394	1900.08	-0.0486907	0.110956	-0.438829	0.660785	1	Tpr	304862
ENSRNOG00000002397	6.24649	1.45021	1.1901	1.21856	0.223011	1	Slc30a10	289353
ENSRNOG00000002403	709.406	0.385235	0.267711	1.439	0.150151	1	Fam129a	63912
ENSRNOG00000002407	192.009	-0.130281	0.193213	-0.674287	0.500129	1	Pdxdc1	304721
ENSRNOG00000002408	31.9575	-0.26037	0.385035	-0.676226	0.498897	1	Rbm47	305340
ENSRNOG00000002413	668.197	0.00678508	0.338412	0.0200498	0.984004	1	Gpc4	317322
ENSRNOG00000002414	22.0435	-0.364677	0.479007	-0.761319	0.446467	1	Tfcp2l1	304741
ENSRNOG00000002417	1.06416	-2.58704	2.44801	-1.05679	0.290605	1	Serpinb10	266775
ENSRNOG00000002418	409.54	0.0624012	0.372593	0.167478	0.866994	1	Tgfb2	81809
ENSRNOG00000002419	52.5973	-0.177952	0.321864	-0.552879	0.580346	1	Plp1	24943
ENSRNOG00000002420	2024.59	0.167683	0.151732	1.10512	0.269106	1	Zc3h7a	360466
ENSRNOG00000002423	364.433	-0.148286	0.311226	-0.476456	0.633749	1	NA	NA
ENSRNOG00000002425	37.9055	-0.449116	0.421005	-1.06677	0.286075	1	Pctp	29510
ENSRNOG00000002428	10.0455	0.317384	0.69229	0.458455	0.646625	1	Lpar4	302378
ENSRNOG00000002429	14.7239	0.649036	1.001	0.64839	0.516733	1	Rtl3	317221
ENSRNOG00000002433	1504.2	0.0152863	0.187635	0.0814686	0.935069	1	G3bp2	305240
ENSRNOG00000002434	30.1268	-0.720491	0.396251	-1.81827	0.0690233	1	Tmem100	497979
ENSRNOG00000002436	2985.01	-0.348917	0.402709	-0.866425	0.386257	1	Mmd	303439
ENSRNOG00000002440	1603.37	-0.338108	0.250721	-1.34854	0.177484	1	Ralb	116546
ENSRNOG00000002443	154.177	-0.234919	0.226719	-1.03617	0.300124	1	Mfap3	287299
ENSRNOG00000002449	402.307	-0.357649	0.235049	-1.52159	0.128111	1	Maged2	113947
ENSRNOG00000002450	1140.53	0.037326	0.112371	0.332169	0.739762	1	Rrp15	360895
ENSRNOG00000002451	3.27624	-0.24143	0.956208	-0.252487	0.800665	1	Fndc3c1	317224
ENSRNOG00000002452	818.064	0.359629	0.167417	2.14811	0.0317054	1	Txndc11	302899
ENSRNOG00000002454	974.598	0.149463	0.211244	0.707536	0.479234	1	Rnf2	304850
ENSRNOG00000002456	163.407	0.386109	0.332813	1.16014	0.245992	1	Hlf	690286
ENSRNOG00000002459	1483.51	0.371464	0.753435	0.493027	0.621994	1	Fbxo40	363790
ENSRNOG00000002460	61.6043	-1.11448	0.857961	-1.29899	0.193948	1	Serpinb2	60325
ENSRNOG00000002461	4732.57	-0.417098	0.242005	-1.72351	0.0847964	1	Nid1	25494
ENSRNOG00000002469	167.069	0.284015	0.520565	0.545589	0.585349	1	Trim7	303089
ENSRNOG00000002470	4238.85	0.1525	1.1306	0.134884	0.892704	1	Ifi47	246208
ENSRNOG00000002471	11.8991	-0.298703	0.639338	-0.467208	0.640351	1	Polq	288079
ENSRNOG00000002473	98.8932	-0.128449	0.309887	-0.414502	0.678507	1	Odr4	304863
ENSRNOG00000002474	65.4124	0.516474	0.453142	1.13976	0.254385	1	Tom1l1	287622
ENSRNOG00000002475	30.416	-0.0277148	0.511563	-0.0541768	0.956794	1	NA	NA
ENSRNOG00000002478	252.926	0.218827	0.242949	0.900709	0.367743	1	Insig2	288985
ENSRNOG00000002480	378.722	-0.0637486	0.242571	-0.262804	0.792702	1	Gpr137b	289287
ENSRNOG00000002486	1.67102	-3.37815	2.23426	-1.51197	0.130541	1	NA	NA
ENSRNOG00000002487	2.1435	1.21282	1.59751	0.759198	0.447734	1	Mbnl3	302492
ENSRNOG00000002488	1162.44	-0.227755	0.34577	-0.658688	0.510096	1	Galnt10	170501
ENSRNOG00000002496	13.9469	-0.367957	0.685236	-0.536978	0.591283	1	Stxbp5l	288080
ENSRNOG00000002501	6.50707	0.344578	1.00639	0.342388	0.732059	1	Ddx3y	364073
ENSRNOG00000002504	1.87207	0.378251	1.42376	0.265669	0.790494	1	Spata17	498305
ENSRNOG00000002506	250.505	0.0247743	0.276071	0.0897389	0.928495	1	Cdkl2	305242
ENSRNOG00000002509	1581.74	0.0316867	0.179671	0.17636	0.860011	1	Gnl3l	100034253
ENSRNOG00000002511	536.612	0.0374051	0.265577	0.140844	0.887993	1	Flt4	114110
ENSRNOG00000002512	255.23	0.12386	0.160644	0.771017	0.440697	1	Gpatch2	289362
ENSRNOG00000002514	242.992	-0.119718	0.171356	-0.69865	0.484771	1	Ccdc93	304743
ENSRNOG00000002516	679.175	-0.0491102	0.208941	-0.235044	0.814175	1	Mtm1	288762
ENSRNOG00000002520	8520.71	0.266417	0.188914	1.41026	0.158464	1	Litaf	65161
ENSRNOG00000002524	3.6998	1.60859	1.22345	1.3148	0.188577	1	Gpr37	117549
ENSRNOG00000002525	4720.57	0.101959	0.428064	0.238187	0.811736	1	Ptgs2	29527
ENSRNOG00000002529	855.087	-0.0663852	0.227302	-0.292057	0.770243	1	Rap2c	302495
ENSRNOG00000002536	258.311	-0.100816	0.213889	-0.471347	0.637393	1	C1galt1c1	302499
ENSRNOG00000002537	2.15045	-0.00707129	1.25364	-0.00564061	0.995499	1	Wnk3	317420
ENSRNOG00000002538	102.882	0.459826	0.314023	1.46431	0.14311	1	Epb41l5	304733
ENSRNOG00000002540	62.3985	-0.126588	0.379834	-0.333272	0.738929	1	Rhoh	305341
ENSRNOG00000002541	598.3	-0.174886	0.168644	-1.03701	0.299729	1	Pds5a	305343
ENSRNOG00000002542	416.554	-0.127828	0.18021	-0.709327	0.478121	1	Heatr6	497972
ENSRNOG00000002544	462.942	-0.121343	0.171658	-0.706892	0.479634	1	Kifap3	289168
ENSRNOG00000002545	3757.07	0.16791	0.163867	1.02467	0.305519	1	RGD1309748	302913
ENSRNOG00000002546	1024.89	0.183361	0.139777	1.31181	0.189585	1	Rchy1	289508
ENSRNOG00000002548	14.2797	-1.15222	0.740821	-1.55533	0.119867	1	Tnn	304913
ENSRNOG00000002553	1160.8	0.0914603	0.20714	0.441538	0.658824	1	Smim14	364154
ENSRNOG00000002555	2.21951	-1.45728	2.06317	-0.706331	0.479982	1	Serpinb7	117092
ENSRNOG00000002556	175.423	0.285412	0.184912	1.54351	0.122708	1	Tsr2	317418
ENSRNOG00000002563	526.468	-0.114332	0.146368	-0.781123	0.43473	1	Mcts1	302500
ENSRNOG00000002565	511.349	-0.130384	0.142765	-0.913276	0.361098	1	Taf1	317256
ENSRNOG00000002568	537.677	0.2438	0.230159	1.05927	0.289479	1	Socs1	252971
ENSRNOG00000002569	981.154	0.0973772	0.121744	0.799851	0.423797	1	Mrps14	289143
ENSRNOG00000002571	1.7921	1.41904	1.50096	0.945419	0.344445	1	Tekt5	363538
ENSRNOG00000002572	1237.95	0.0610431	0.117568	0.519214	0.603611	1	Cacybp	289144
ENSRNOG00000002574	1162.01	0.0221838	0.101459	0.218647	0.826925	1	Nubp1	287042
ENSRNOG00000002575	524.874	-0.0109153	0.129035	-0.0845914	0.932586	1	Sap30l	360531
ENSRNOG00000002578	1.2907	-3.31587	3.34109	-0.992451	0.320978	1	Serpinb3a	498209
ENSRNOG00000002579	7299.39	0.171491	0.28425	0.60331	0.546302	1	Parm1	286894
ENSRNOG00000002580	484.053	-0.220867	0.165888	-1.33143	0.183049	1	Trmt1l	304851
ENSRNOG00000002582	1.75366	0.578815	1.89186	0.305951	0.759642	1	Hand1	59112
ENSRNOG00000002585	825.067	0.107786	0.127322	0.846561	0.39724	1	Cul4b	302502
ENSRNOG00000002592	28.8825	-0.898837	0.854143	-1.05233	0.29265	1	Rps6ka6	317203
ENSRNOG00000002593	501.525	0.121909	0.23637	0.515757	0.606024	1	Esrrg	360896
ENSRNOG00000002599	312.984	-0.180827	0.215245	-0.840096	0.400854	1	Grap	363616
ENSRNOG00000002607	451.855	0.144278	0.3681	0.391953	0.695093	1	Sox9	140586
ENSRNOG00000002609	116.326	0.136499	0.203372	0.671177	0.502108	1	Ero1b	364755
ENSRNOG00000002610	3992.03	-0.243189	0.191591	-1.26931	0.204329	1	Carhsp1	260416
ENSRNOG00000002612	429.704	-0.074611	0.162441	-0.459311	0.646011	1	Ddx52	85432
ENSRNOG00000002615	1516.07	-0.178464	0.131738	-1.35469	0.175516	1	Pmm2	302915
ENSRNOG00000002616	144.602	0.0399979	0.415035	0.0963723	0.923225	1	Slc5a10	303205
ENSRNOG00000002618	4665.01	0.261924	0.155914	1.67992	0.0929721	1	Ivns1abp	289089
ENSRNOG00000002624	4.85419	0.0942171	0.867786	0.108572	0.913542	1	Edaradd	498769
ENSRNOG00000002625	540.464	0.0455024	0.144607	0.314663	0.753018	1	Ptpn4	246116
ENSRNOG00000002626	6.18943	1.08101	0.828082	1.30544	0.191743	1	Car10	100360015
ENSRNOG00000002627	575.766	0.114838	0.153643	0.747438	0.454799	1	Kctd3	305055
ENSRNOG00000002630	778.227	-0.113407	0.172126	-0.658861	0.509985	1	Cnot8	363603
ENSRNOG00000002632	11281.7	0.0905496	0.0808954	1.11934	0.262995	1	Naca	288770
ENSRNOG00000002635	2216.91	0.249182	0.180016	1.38422	0.16629	1	Dexi	497857
ENSRNOG00000002636	15.093	-0.141894	0.687595	-0.206363	0.836507	1	Abat	81632
ENSRNOG00000002642	4073.47	0.0140611	0.137884	0.101978	0.918774	1	Ptges3	362809
ENSRNOG00000002643	2655.85	0.238669	0.191641	1.24539	0.212987	1	Ugdh	83472
ENSRNOG00000002644	831.949	0.185514	0.222644	0.833231	0.404714	1	Utp18	303456
ENSRNOG00000002645	536.992	0.123566	0.194066	0.63672	0.524307	1	Gemin5	691231
ENSRNOG00000002652	1232.2	0.141387	0.236111	0.598816	0.549295	1	Rap1gap2	303298
ENSRNOG00000002653	188.646	0.261926	0.256144	1.02257	0.30651	1	Kcnk2	170899
ENSRNOG00000002657	189.987	-0.26505	0.222908	-1.18906	0.234418	1	Pla2g4a	24653
ENSRNOG00000002659	181.908	0.483797	1.58412	0.305405	0.760058	1	Ciita	85483
ENSRNOG00000002660	67.2127	0.470055	0.283695	1.6569	0.0975396	1	Magee1	317232
ENSRNOG00000002662	414.056	-0.187448	0.187484	-0.999811	0.317402	1	Pbdc1	363485
ENSRNOG00000002664	973.697	-0.0529971	0.201161	-0.263456	0.792199	1	Emp2	360468
ENSRNOG00000002667	1306.18	-0.0184042	0.244002	-0.0754267	0.939875	1	Lamc2	192362
ENSRNOG00000002669	6187.46	0.201461	0.189156	1.06505	0.286853	1	Cluh	303300
ENSRNOG00000002671	10824.9	0.0913062	0.163251	0.5593	0.575957	1	Nme2	83782
ENSRNOG00000002680	4998.1	-0.0738677	0.204913	-0.360483	0.718486	1	Lamc1	117036
ENSRNOG00000002682	185.9	-0.517808	0.170576	-3.03564	0.00240027	1	Zfp692	303164
ENSRNOG00000002691	1.93236	-0.0909954	1.42136	-0.0640201	0.948954	1	Shcbp1l	289101
ENSRNOG00000002693	280.56	-0.202665	0.173603	-1.16741	0.243046	1	Nme1	191575
ENSRNOG00000002695	983.857	0.217451	0.174244	1.24797	0.212043	1	Tfb2m	289307
ENSRNOG00000002697	1013.86	0.0921611	0.164429	0.560493	0.575143	1	Mtmr1	317296
ENSRNOG00000002701	3.55377	1.66176	1.45664	1.14082	0.253947	1	Hgd	360719
ENSRNOG00000002705	1797.89	0.12219	0.152767	0.799844	0.423801	1	Vps4b	360834
ENSRNOG00000002708	378.241	-0.140126	0.148759	-0.941962	0.346212	1	Phf8	317425
ENSRNOG00000002710	228.858	-0.102692	0.286845	-0.358007	0.720338	1	Cnst	498297
ENSRNOG00000002711	17.0185	-0.212735	0.568907	-0.373937	0.708451	1	Nuf2	304951
ENSRNOG00000002713	687.344	0.0378518	0.269572	0.140415	0.888332	1	Zfp672	303165
ENSRNOG00000002714	603.786	0.125614	0.139156	0.902689	0.366691	1	Mettl22	287054
ENSRNOG00000002718	6.83236	-0.331029	0.780091	-0.424346	0.671313	1	Scgb3a1	338418
ENSRNOG00000002721	2568.7	0.132669	0.174197	0.761601	0.446298	1	Ndufb4	288088
ENSRNOG00000002722	1995.45	-0.103147	0.169509	-0.608503	0.542854	1	Sec14l1	360668
ENSRNOG00000002723	95.8341	0.378958	0.67277	0.56328	0.573244	1	Sele	25544
ENSRNOG00000002724	1087.55	-0.00642537	0.144836	-0.0443631	0.964615	1	Prpsap2	117272
ENSRNOG00000002728	33.5322	-0.537327	0.596	-0.901556	0.367293	1	Btc	64022
ENSRNOG00000002730	725.998	0.328387	0.3259	1.00763	0.313632	1	Rgs5	54294
ENSRNOG00000002735	2324.44	-0.125617	0.108492	-1.15784	0.246928	1	Dhx9	304859
ENSRNOG00000002736	446.146	0.247415	0.180185	1.37312	0.169716	1	Rabgap1l	304914
ENSRNOG00000002746	2253.05	-0.253818	0.227011	-1.11809	0.263531	1	Fstl1	79210
ENSRNOG00000002748	503.196	0.00590864	0.184725	0.0319862	0.974483	1	Ccdc43	360637
ENSRNOG00000002749	4499.39	0.085085	0.196593	0.432798	0.665161	1	Spag9	360600
ENSRNOG00000002750	352.213	0.368936	0.20832	1.771	0.07656	1	Rc3h1	680586
ENSRNOG00000002751	3.49205	-1.37807	1.11553	-1.23535	0.2167	1	Zdhhc15	317235
ENSRNOG00000002753	2.97308	0.502152	1.36152	0.368818	0.712263	1	Adam11	360638
ENSRNOG00000002754	180.995	-0.31971	0.445983	-0.716867	0.473456	1	Areg	29183
ENSRNOG00000002755	5616.73	0.112386	0.112302	1.00075	0.316949	1	Pafah1b1	83572
ENSRNOG00000002757	196.974	-0.136987	0.284984	-0.480684	0.630741	1	Tada2a	360581
ENSRNOG00000002759	858.614	0.173797	0.197889	0.878253	0.379807	1	Lias	305348
ENSRNOG00000002763	1579.22	-0.00112533	0.136778	-0.00822739	0.993436	1	Ulk2	303206
ENSRNOG00000002764	495.166	-0.0893612	0.142099	-0.628864	0.529438	1	Mettl16	360568
ENSRNOG00000002767	60.8301	-0.594657	0.280967	-2.11647	0.034305	1	Dlg3	58948
ENSRNOG00000002768	1.62156	2.56807	2.17222	1.18223	0.237114	1	Tmem114	501675
ENSRNOG00000002771	222.897	0.0703375	0.518634	0.135621	0.892121	1	Ereg	59325
ENSRNOG00000002773	69.4233	0.0238279	0.448472	0.0531313	0.957627	1	Rgs4	29480
ENSRNOG00000002775	58.4169	0.0936099	0.409833	0.22841	0.819327	1	Npl	304860
ENSRNOG00000002776	3.47982	-1.18546	0.959581	-1.23539	0.216685	1	Sell	29259
ENSRNOG00000002778	871.99	0.0913537	0.122163	0.7478	0.454581	1	Aatf	114512
ENSRNOG00000002781	461.577	0.102127	0.211749	0.482301	0.629592	1	Kdsr	360833
ENSRNOG00000002783	51.9476	0.0191989	0.567814	0.0338119	0.973027	1	Serpinc1	304917
ENSRNOG00000002790	148.992	0.126771	0.342072	0.370599	0.710936	1	Abcb7	302395
ENSRNOG00000002791	97.755	0.110411	0.215355	0.512693	0.608166	1	Bcl2	24224
ENSRNOG00000002792	17207	0.352847	0.367463	0.960227	0.336941	1	Cxcl2	114105
ENSRNOG00000002794	598.323	0.283581	0.453927	0.624728	0.532149	1	Selp	25651
ENSRNOG00000002795	796.115	-0.152907	0.196359	-0.778711	0.43615	1	Cog1	303652
ENSRNOG00000002797	8.14679	0.535059	0.71382	0.749571	0.453513	1	Gpr156	260430
ENSRNOG00000002802	65698.4	0.627298	0.313644	2.00003	0.0454967	1	Cxcl1	81503
ENSRNOG00000002807	1411.18	-0.171377	0.165492	-1.03556	0.300407	1	NA	NA
ENSRNOG00000002810	4242.68	0.346264	0.243998	1.41912	0.155863	1	Gfpt2	360518
ENSRNOG00000002811	1.12137	-1.28255	1.80295	-0.711361	0.47686	1	Brinp3	286901
ENSRNOG00000002813	241.425	-0.0364403	0.273985	-0.133001	0.894192	1	Dars2	304919
ENSRNOG00000002814	4.74324	1.3166	1.3768	0.956277	0.338933	1	Higd1b	287738
ENSRNOG00000002818	1924.38	-0.112202	0.114983	-0.975808	0.32916	1	Eftud2	287739
ENSRNOG00000002820	38.7449	0.588041	0.470005	1.25114	0.210884	1	LOC24906	24906
ENSRNOG00000002821	836.794	0.256276	0.173811	1.47445	0.14036	1	Phlpp1	59265
ENSRNOG00000002823	1203.69	-0.0553737	0.20819	-0.265977	0.790257	1	Mapk9	50658
ENSRNOG00000002826	159.856	-0.296037	0.231731	-1.2775	0.201424	1	Hsd17b7	29540
ENSRNOG00000002827	968.582	0.168586	0.159653	1.05596	0.290988	1	Rbfox1	302920
ENSRNOG00000002828	1784.63	0.303698	0.242596	1.25187	0.210618	1	Tob1	170842
ENSRNOG00000002831	271.527	-0.677596	0.544741	-1.24389	0.213541	1	Wfikkn2	287631
ENSRNOG00000002832	48.6148	-0.126888	0.421654	-0.300929	0.763469	1	Slc16a2	259248
ENSRNOG00000002833	982.301	0.215016	0.248671	0.864661	0.387225	1	Gsk3b	84027
ENSRNOG00000002834	1.80915	-0.847424	1.74347	-0.486057	0.626927	1	NA	NA
ENSRNOG00000002835	1893.79	-0.234191	0.26488	-0.884139	0.376621	1	Luc7l3	360602
ENSRNOG00000002838	125.885	-0.264419	0.238448	-1.10892	0.267466	1	Pdzd11	302422
ENSRNOG00000002839	348.841	0.0651403	0.157112	0.414611	0.678427	1	Slc19a2	289175
ENSRNOG00000002840	132856	0.213446	0.210094	1.01595	0.309653	1	Atp5f1b	171374
ENSRNOG00000002841	739.265	0.0606437	0.140221	0.432488	0.665387	1	Cdc42bpa	114116
ENSRNOG00000002843	924.971	-0.376936	1.02876	-0.366397	0.714069	1	Cxcl6	60665
ENSRNOG00000002844	169.514	0.36219	0.280639	1.29059	0.196845	1	Usp27x	302566
ENSRNOG00000002848	2327.67	-0.0152994	0.355072	-0.0430883	0.965631	1	Maoa	29253
ENSRNOG00000002851	1220.75	0.0510295	0.136848	0.372893	0.709228	1	Fam104a	619573
ENSRNOG00000002852	354.739	-0.0636114	0.149635	-0.425111	0.670756	1	Myo19	497974
ENSRNOG00000002855	394.125	-0.0290167	0.174029	-0.166735	0.867579	1	Rfc1	89809
ENSRNOG00000002860	72.6498	-0.117669	0.24649	-0.477377	0.633094	1	Ccdc181	360867
ENSRNOG00000002862	14.4868	0.342421	0.585246	0.585089	0.558488	1	Clcn5	25749
ENSRNOG00000002863	53.7249	-0.471655	0.400601	-1.17737	0.239048	1	Cacna1e	54234
ENSRNOG00000002864	2389.86	0.0106651	0.0995634	0.107119	0.914695	1	Nacc1	171454
ENSRNOG00000002866	2.62354	0.388685	1.21199	0.3207	0.748438	1	Rassf6	305251
ENSRNOG00000002871	1088.71	0.150294	0.257201	0.584344	0.558989	1	Rbm25l1	497865
ENSRNOG00000002874	759.568	0.231394	0.249811	0.926276	0.354303	1	NA	NA
ENSRNOG00000002875	235.142	-0.131852	0.233484	-0.564715	0.572268	1	Klhl20	304920
ENSRNOG00000002876	51.0867	-0.780891	0.314556	-2.48252	0.0130456	1	Eef2kmt	302931
ENSRNOG00000002879	973.088	-0.153572	0.146681	-1.04698	0.29511	1	Psen2	81751
ENSRNOG00000002881	341.987	-0.434308	0.254581	-1.70597	0.0880139	1	Ddr2	685781
ENSRNOG00000002882	524.54	0.0368114	0.203164	0.18119	0.856218	1	Zcchc2	304695
ENSRNOG00000002883	273.366	-0.02892	0.230802	-0.125302	0.900284	1	Alg1	360475
ENSRNOG00000002884	356.617	-0.0178985	0.168963	-0.105931	0.915637	1	Blzf1	498266
ENSRNOG00000002886	1112.08	-0.138452	0.350403	-0.395122	0.692753	1	Myh10	79433
ENSRNOG00000002890	5.28395	0.319648	0.768744	0.415805	0.677552	1	Ankrd45	289152
ENSRNOG00000002894	895.145	0.168232	0.153786	1.09393	0.273984	1	Mnt	287521
ENSRNOG00000002895	101.292	-0.319379	0.243536	-1.31143	0.189714	1	Nagpa	360476
ENSRNOG00000002896	7589.98	0.233155	0.181252	1.28636	0.198318	1	Prdx6	94167
ENSRNOG00000002898	87.5498	-0.362015	0.242869	-1.49058	0.136072	1	Nme7	171566
ENSRNOG00000002899	488.266	-0.00680159	0.213411	-0.0318708	0.974575	1	Akap10	360540
ENSRNOG00000002903	252.249	0.0656881	0.175845	0.373556	0.708734	1	Specc1	303208
ENSRNOG00000002905	2.03409	-0.678038	1.78377	-0.380115	0.70386	1	Ccdc103	498006
ENSRNOG00000002906	11.9803	-0.0706558	0.727851	-0.0970745	0.922667	1	Nr1i2	84385
ENSRNOG00000002907	1314.34	-0.0658867	0.297505	-0.221464	0.824731	1	Plekha6	360842
ENSRNOG00000002908	1251.95	-0.15069	0.130735	-1.15264	0.249059	1	Slc35a4	257647
ENSRNOG00000002912	388.4	-0.127341	0.18916	-0.673192	0.500825	1	Parn	360464
ENSRNOG00000002914	1140.06	-0.19193	0.0962627	-1.99381	0.0461723	1	Trmt1	288914
ENSRNOG00000002915	503.933	-0.111527	0.225449	-0.494689	0.62082	1	Trim11	360534
ENSRNOG00000002916	114.781	-0.271107	0.470154	-0.576634	0.564187	1	Ca4	29242
ENSRNOG00000002917	5.74864	0.974128	0.880093	1.10685	0.26836	1	Sec14l5	287060
ENSRNOG00000002919	31.9675	-0.0808754	0.536849	-0.150648	0.880253	1	Gfap	24387
ENSRNOG00000002921	1.74119	-0.928478	1.54727	-0.600075	0.548456	1	Akap4	79254
ENSRNOG00000002922	19.7715	-0.410503	0.435441	-0.942729	0.345819	1	Adora2b	29316
ENSRNOG00000002925	7.08145	-0.561368	0.781543	-0.718282	0.472583	1	Tsx	29391
ENSRNOG00000002926	4861.66	0.523779	0.247069	2.11997	0.0340083	1	Uap1	498272
ENSRNOG00000002928	1830.75	0.100273	0.158097	0.634254	0.525915	1	Guk1	303179
ENSRNOG00000002930	83.1896	0.223993	0.535441	0.418334	0.675703	1	Ppl	302934
ENSRNOG00000002932	22.8454	-0.139298	0.459987	-0.30283	0.762019	1	Wdr19	305349
ENSRNOG00000002934	6590.61	0.204542	0.215363	0.949755	0.342237	1	Atp1b1	25650
ENSRNOG00000002935	752.24	-0.178732	0.259987	-0.687467	0.491789	1	Ankrd40	690586
ENSRNOG00000002940	3224.84	-0.0101743	0.140921	-0.0721984	0.942444	1	Ankrd17	289521
ENSRNOG00000002941	64.2719	0.116813	0.259424	0.450277	0.652511	1	Uhmk1	246332
ENSRNOG00000002943	477.504	0.0667574	0.225498	0.296044	0.767196	1	Mrpl55	287356
ENSRNOG00000002944	432.596	-0.300805	0.181627	-1.65616	0.0976886	1	RGD1304587	303180
ENSRNOG00000002946	3027.43	0.110224	0.323451	0.340774	0.733274	1	Socs3	89829
ENSRNOG00000002947	2487.33	0.048269	0.235042	0.205363	0.837288	1	Dpt	289178
ENSRNOG00000002948	136.418	-0.364977	0.261582	-1.39527	0.162934	1	Abcc3	140668
ENSRNOG00000002949	1192.58	-0.25312	0.16867	-1.50069	0.133436	1	Pgs1	303698
ENSRNOG00000002950	27.3299	-0.0779425	0.572448	-0.136157	0.891698	1	Lyl1	304663
ENSRNOG00000002951	2.83073	-3.41276	1.68892	-2.02068	0.0433132	1	Ccnb3	317389
ENSRNOG00000002953	13.0697	0.450724	0.623876	0.722457	0.470013	1	P2ry4	63843
ENSRNOG00000002956	1110.43	0.0954151	0.212052	0.44996	0.652739	1	Stim2	117087
ENSRNOG00000002959	202.8	0.0263683	0.300527	0.0877404	0.930083	1	Shroom4	317391
ENSRNOG00000002963	12.5826	0.272324	0.802046	0.339536	0.734206	1	C1ql1	363686
ENSRNOG00000002964	36.1661	-0.297111	0.370714	-0.801456	0.422867	1	Xcl1	171371
ENSRNOG00000002968	23.478	1.1783	0.847343	1.39059	0.164351	1	Tnfsf4	89814
ENSRNOG00000002969	249.669	-0.0956308	0.255143	-0.374813	0.707799	1	Itpkb	54260
ENSRNOG00000002970	105.494	-0.185632	0.268424	-0.691561	0.489213	1	Zswim7	287388
ENSRNOG00000002972	1.90643	0.496606	1.53481	0.323561	0.746271	1	Spata46	498274
ENSRNOG00000002975	4.43398	1.15452	0.985184	1.17188	0.241244	1	NA	NA
ENSRNOG00000002976	29.3657	0.300108	0.581009	0.516528	0.605486	1	Maats1	303920
ENSRNOG00000002977	561.193	-0.024314	0.190417	-0.127689	0.898395	1	Ttc19	691506
ENSRNOG00000002978	19.0097	0.222241	0.624499	0.35587	0.721938	1	Faslg	25385
ENSRNOG00000002979	104.692	-0.199652	0.273978	-0.728716	0.466175	1	Tbx19	304935
ENSRNOG00000002980	3025.25	0.0562468	0.14321	0.392758	0.694498	1	Tsr1	100360406
ENSRNOG00000002983	746.235	0.0753361	0.279075	0.26995	0.787199	1	Nf1x	81524
ENSRNOG00000002989	3908.06	0.0513338	0.105984	0.484355	0.628134	1	Nmt1	259274
ENSRNOG00000002991	101.96	-0.107918	0.210273	-0.513227	0.607792	1	Srr	303306
ENSRNOG00000002997	586.204	-0.214372	0.254094	-0.843673	0.398852	1	Slc9a3r2	116501
ENSRNOG00000002999	545.063	0.0281974	0.153982	0.183121	0.854703	1	Timmdc1	303922
ENSRNOG00000003003	124.124	-0.0136685	0.24056	-0.0568195	0.954689	1	Tbc1d19	289657
ENSRNOG00000003005	9.31533	-0.835672	0.720736	-1.15947	0.246265	1	Rasgef1c	360519
ENSRNOG00000003009	8.33237	0.726818	0.797827	0.910997	0.362297	1	NA	NA
ENSRNOG00000003011	1053.3	0.0217572	0.220301	0.098761	0.921328	1	Gadd45gip1	288916
ENSRNOG00000003013	42.7427	-0.0886542	0.369316	-0.240049	0.810292	1	Rpgr	367733
ENSRNOG00000003014	392.157	-0.479874	0.160312	-2.99338	0.00275904	1	Poglut1	288091
ENSRNOG00000003018	142.615	0.155304	0.302126	0.514036	0.607227	1	Olfml2b	304960
ENSRNOG00000003019	1847.82	0.256745	0.207829	1.23536	0.216695	1	Ubn1	302935
ENSRNOG00000003020	16.2956	0.269909	0.585084	0.461316	0.644572	1	Slc25a47	299316
ENSRNOG00000003025	6.55362	0.819794	0.803598	1.02015	0.307656	1	NA	NA
ENSRNOG00000003026	1547.18	0.0480846	0.149348	0.321963	0.747481	1	Rad23a	361381
ENSRNOG00000003028	783.326	-0.591091	0.739843	-0.798941	0.424325	1	Dnah17	287845
ENSRNOG00000003029	14116.2	0.0537708	0.171052	0.314354	0.753252	1	Calr	64202
ENSRNOG00000003031	477.991	-0.119119	0.351048	-0.339325	0.734365	1	Atp2b4	29600
ENSRNOG00000003033	545.264	-0.027303	0.249148	-0.109586	0.912738	1	Plcd3	287745
ENSRNOG00000003038	384.639	-0.00712641	0.142968	-0.0498461	0.960245	1	Sft2d2	360868
ENSRNOG00000003039	4.95493	-1.26831	1.88943	-0.671268	0.50205	1	Wnt3a	303181
ENSRNOG00000003041	1131.14	-0.00255465	0.149246	-0.0171171	0.986343	1	Smg6	287522
ENSRNOG00000003042	621.697	-0.261629	0.143131	-1.8279	0.0675652	1	Eef1aknmt	289159
ENSRNOG00000003048	671.536	0.0647839	0.121919	0.53137	0.595163	1	Tiprl	360869
ENSRNOG00000003049	2886.14	0.228173	0.201527	1.13222	0.257541	1	Hsd17b10	63864
ENSRNOG00000003050	1193.14	-0.153763	0.189029	-0.813436	0.415968	1	Tbc1d9b	360520
ENSRNOG00000003052	917.687	0.133316	0.171039	0.779446	0.435717	1	Cox18	289522
ENSRNOG00000003059	9.30175	-0.352452	0.836852	-0.421164	0.673635	1	Optc	304802
ENSRNOG00000003062	6.32945	-0.31101	0.984604	-0.315873	0.752099	1	NA	NA
ENSRNOG00000003063	266.127	0.0659583	0.199706	0.330277	0.74119	1	Phka1	64561
ENSRNOG00000003064	49.633	-0.465341	0.416545	-1.11715	0.263932	1	Bst1	81506
ENSRNOG00000003065	2540.77	0.129692	0.0994837	1.30365	0.192352	1	Glyr1	360477
ENSRNOG00000003066	26.1311	-0.00317642	0.487807	-0.00651163	0.994805	1	Wnt9a	287357
ENSRNOG00000003067	5.23299	-0.771212	1.30339	-0.591697	0.554054	1	Npffr2	78964
ENSRNOG00000003068	38.947	-0.181017	0.328688	-0.550727	0.581821	1	Mrnip	497895
ENSRNOG00000003069	150.399	-0.751987	0.241337	-3.11593	0.00183368	1	Cd38	25668
ENSRNOG00000003070	254.242	-0.165383	0.311997	-0.530079	0.596057	1	Pigl	192263
ENSRNOG00000003071	575.877	-0.0887907	0.157689	-0.563076	0.573383	1	Vamp4	364033
ENSRNOG00000003073	15.5437	-0.253609	0.525559	-0.482551	0.629415	1	Gpr161	289180
ENSRNOG00000003075	670.284	0.117953	0.145669	0.809732	0.418094	1	Tmem39a	288092
ENSRNOG00000003076	931.24	-0.0875364	0.155075	-0.564477	0.57243	1	Rbms2	288771
ENSRNOG00000003078	1658.15	0.051441	0.188596	0.272758	0.785039	1	Dcaf6	289181
ENSRNOG00000003080	6.01381	-1.65842	1.7258	-0.960958	0.336573	1	NA	NA
ENSRNOG00000003081	60.6932	-0.554282	0.321436	-1.72439	0.084637	1	Ribc1	317431
ENSRNOG00000003084	2898.47	0.0702111	0.21605	0.324976	0.745199	1	Parp1	25591
ENSRNOG00000003086	129.041	-0.338098	0.247357	-1.36684	0.171674	1	Cenpv	501702
ENSRNOG00000003088	1008.54	0.0315414	0.328583	0.0959924	0.923527	1	Arhgap31	288093
ENSRNOG00000003094	6.93015	-0.215803	0.894553	-0.241241	0.809368	1	Cmahp	361245
ENSRNOG00000003095	2.82684	0.576704	1.26768	0.454928	0.649161	1	Fgfbp1	64535
ENSRNOG00000003098	75.9814	-0.0109922	0.335577	-0.0327562	0.973869	1	Prom1	60357
ENSRNOG00000003099	1073.32	0.0939323	0.142093	0.661061	0.508573	1	Ubqln2	317396
ENSRNOG00000003100	212.692	0.0137101	0.196436	0.0697941	0.944358	1	Dusp12	64014
ENSRNOG00000003104	61.8764	-0.251009	0.340719	-0.736703	0.461303	1	Trpv2	29465
ENSRNOG00000003105	15.2786	0.22991	0.798886	0.287788	0.773509	1	Kif19	303659
ENSRNOG00000003108	238.973	-0.219452	0.164152	-1.33689	0.18126	1	Acbd4	303577
ENSRNOG00000003114	84.4817	-0.0732469	0.25967	-0.282076	0.777885	1	B4galt4	303923
ENSRNOG00000003116	755.095	-0.174672	0.148759	-1.17419	0.240318	1	Dph1	287523
ENSRNOG00000003117	3629.14	0.0399111	0.123247	0.323829	0.746067	1	Psmd12	287772
ENSRNOG00000003120	199.715	-1.13185	0.575778	-1.96578	0.0493242	1	Prelp	84400
ENSRNOG00000003121	490.951	0.429471	0.215046	1.99711	0.0458132	1	Rtn4rl1	303311
ENSRNOG00000003122	71.2713	-0.00456955	0.230619	-0.0198143	0.984192	1	Hdac8	363481
ENSRNOG00000003123	837.177	0.0266803	0.161001	0.165715	0.868381	1	Rpa1	287524
ENSRNOG00000003125	329.324	-0.140933	0.203403	-0.692874	0.488389	1	Rogdi	287061
ENSRNOG00000003127	574.656	0.175391	0.23545	0.744918	0.456321	1	Spryd4	288772
ENSRNOG00000003129	890.837	0.109161	0.143967	0.758237	0.448309	1	Zfp496	287361
ENSRNOG00000003131	1608.8	0.0337545	0.111582	0.302509	0.762264	1	Traf7	360491
ENSRNOG00000003134	120.876	0.483631	0.245883	1.96692	0.0491929	1	Slc4a4	84484
ENSRNOG00000003136	6.79044	-2.12378	0.75611	-2.80883	0.00497225	1	Fcrla	304965
ENSRNOG00000003137	5.48542	0.592537	1.37751	0.43015	0.667086	1	Sept12	363542
ENSRNOG00000003139	2306.94	-0.0688319	0.1599	-0.430469	0.666854	1	Smc1a	63996
ENSRNOG00000003144	709.102	0.036004	0.540998	0.0665511	0.946939	1	Gprc5c	287805
ENSRNOG00000003147	30013.5	0.0656058	0.237559	0.276167	0.78242	1	Sqstm1	113894
ENSRNOG00000003148	2223.15	0.135178	0.112112	1.20574	0.227919	1	Timp2	29543
ENSRNOG00000003149	1088.88	-0.0918708	0.111305	-0.825399	0.409145	1	Farsa	288917
ENSRNOG00000003150	3807.12	0.196376	0.167405	1.17306	0.240773	1	Mpc2	100359982
ENSRNOG00000003151	1798.12	0.0172374	0.255708	0.0674103	0.946255	1	Bfar	304709
ENSRNOG00000003158	4.33794	-0.344064	0.958491	-0.358964	0.719622	1	NA	NA
ENSRNOG00000003163	7811.1	0.161642	0.18975	0.851865	0.394289	1	Sdhc	289217
ENSRNOG00000003170	236.326	-0.386863	0.560337	-0.690411	0.489936	1	Nlrp3	287362
ENSRNOG00000003171	1.83031	0.436799	1.5241	0.286596	0.774422	1	Mpz	24564
ENSRNOG00000003172	602.769	-0.171368	0.318696	-0.537715	0.590774	1	Serpinf1	287526
ENSRNOG00000003174	1868.51	-0.0455559	0.165041	-0.276028	0.782527	1	Tapt1	305386
ENSRNOG00000003177	1152.84	-0.0660974	0.182321	-0.362532	0.716954	1	Mat2b	683630
ENSRNOG00000003178	63.7031	-0.326902	0.342253	-0.955148	0.339503	1	Mageh1	367767
ENSRNOG00000003183	23.5478	-0.104311	0.875408	-0.119157	0.905151	1	Fmod	64507
ENSRNOG00000003185	1309.92	-0.0292937	0.16518	-0.177344	0.859238	1	Acbd3	289312
ENSRNOG00000003186	269.592	-0.0970115	0.173087	-0.560478	0.575153	1	Anks3	302937
ENSRNOG00000003187	225.009	0.0529026	0.21642	0.244444	0.806887	1	LOC102552920	102552920
ENSRNOG00000003189	132.229	-0.0210108	0.334532	-0.0628064	0.949921	1	Cited1	64466
ENSRNOG00000003191	106.069	-0.130147	0.260208	-0.500166	0.616959	1	Bhlhb9	317407
ENSRNOG00000003194	6.27564	-0.880448	0.808844	-1.08853	0.276363	1	NA	NA
ENSRNOG00000003195	36.7912	0.66266	0.393193	1.68533	0.0919248	1	Caskin1	140722
ENSRNOG00000003198	3.63282	0.207647	0.980118	0.211859	0.832217	1	RGD1305733	360459
ENSRNOG00000003201	3699.84	0.0844971	0.214492	0.39394	0.693625	1	Rps4x	100362640
ENSRNOG00000003203	6207.98	0.150128	0.285796	0.525299	0.599375	1	Hexim1	498008
ENSRNOG00000003205	7.36411	0.131834	0.732788	0.179907	0.857225	1	Ldb2	289664
ENSRNOG00000003206	5438.39	0.0151282	0.138642	0.109117	0.913109	1	Actr3	81732
ENSRNOG00000003207	451.95	-0.0512847	0.245186	-0.209166	0.834318	1	Fmnl1	287746
ENSRNOG00000003208	12.7276	-1.09366	0.579148	-1.8884	0.0589725	1	Ercc6l	317252
ENSRNOG00000003209	1124.02	0.19094	0.27213	0.701648	0.482898	1	Pcp4l1	685448
ENSRNOG00000003210	4.36352	0	2.00367	0	1	1	Olr1463	287363
ENSRNOG00000003211	1104.66	0.168914	0.132273	1.27702	0.201596	1	Srp9	690345
ENSRNOG00000003213	778.559	0.156271	0.218498	0.715205	0.474482	1	Helz	287773
ENSRNOG00000003214	104.005	-0.428266	0.267176	-1.60293	0.10895	1	NA	NA
ENSRNOG00000003215	39.4839	-0.0810045	0.359452	-0.225355	0.821703	1	Zfp287	303212
ENSRNOG00000003217	6133.83	-0.489273	0.711553	-0.687614	0.491696	1	Lgals3bp	245955
ENSRNOG00000003218	13.3899	0.520763	0.828923	0.62824	0.529847	1	Zfp286a	497923
ENSRNOG00000003219	1426.36	0.298608	0.485032	0.615645	0.538129	1	Trim16	303214
ENSRNOG00000003220	606.377	0.370573	0.204123	1.81544	0.0694564	1	LOC100361558	100361558
ENSRNOG00000003221	30.0198	-0.903381	0.531511	-1.69965	0.0891975	1	Myoc	81523
ENSRNOG00000003223	2190.16	-0.00998471	0.159925	-0.0624336	0.950218	1	Degs1	58970
ENSRNOG00000003224	505.358	-0.117247	0.142022	-0.825559	0.409054	1	Nudt16l1	497867
ENSRNOG00000003226	3804.41	-0.157881	0.133615	-1.18161	0.237361	1	Mprip	116504
ENSRNOG00000003228	6182.82	0.0782499	0.316094	0.247553	0.804481	1	Mid1ip1	404280
ENSRNOG00000003229	356.499	0.603337	0.280721	2.14924	0.0316151	1	Tspan7	363447
ENSRNOG00000003232	493.701	0.0673707	0.286822	0.234887	0.814297	1	Slc9a3r1	59114
ENSRNOG00000003233	24.692	-0.108902	0.493969	-0.220463	0.825511	1	Serpinf2	287527
ENSRNOG00000003234	3206.42	0.0968443	0.335336	0.288798	0.772736	1	Mgrn1	302938
ENSRNOG00000003235	866.489	-0.27401	0.145275	-1.88615	0.0592752	1	Mgat4b	303100
ENSRNOG00000003237	932.563	0.190737	0.137047	1.39177	0.163992	1	Tp53bp2	305025
ENSRNOG00000003239	291.247	-0.358145	0.31015	-1.15475	0.248194	1	Cant1	246272
ENSRNOG00000003242	28.1785	0.0118932	0.460806	0.0258096	0.979409	1	Gulp1	314543
ENSRNOG00000003243	494.309	-0.00990782	0.201586	-0.0491493	0.9608	1	Wdr81	303312
ENSRNOG00000003247	1331.17	0.176236	0.131046	1.34484	0.178678	1	Sde2	289315
ENSRNOG00000003248	1016.92	-0.177262	0.200284	-0.885055	0.376127	1	Mpzl1	360871
ENSRNOG00000003251	76.3499	0.792919	0.402828	1.96838	0.0490241	1	B3galt2	686081
ENSRNOG00000003253	1290.17	0.0660927	0.14059	0.47011	0.638277	1	Qdpr	64192
ENSRNOG00000003254	60.0266	-0.845827	0.806762	-1.04842	0.294445	1	Il23a	155140
ENSRNOG00000003256	11147.9	0.203715	0.269706	0.755325	0.450054	1	Ccng1	25405
ENSRNOG00000003258	611.093	0.204778	0.170203	1.20314	0.228923	1	Cdc73	304832
ENSRNOG00000003259	348.076	-0.664008	0.489457	-1.35662	0.174901	1	C1qtnf1	303701
ENSRNOG00000003260	5.69931	-0.786227	0.802674	-0.97951	0.327328	1	Nr1i3	65035
ENSRNOG00000003261	4672.42	0.075964	0.12529	0.606303	0.544313	1	Usp9x	363445
ENSRNOG00000003262	9.03139	-0.388707	1.07935	-0.360131	0.718749	1	Cacng4	140725
ENSRNOG00000003263	1.22772	-2.21422	2.52012	-0.878616	0.379609	1	Lefty1	498299
ENSRNOG00000003264	302.879	-0.0963364	0.164573	-0.585372	0.558297	1	Nat9	303669
ENSRNOG00000003266	3.81934	0.836003	1.31222	0.637093	0.524064	1	LOC100361655	100361655
ENSRNOG00000003267	212.845	-0.290562	0.174424	-1.66584	0.0957454	1	Pycr2	364064
ENSRNOG00000003268	1485.63	-0.0513024	0.150982	-0.339791	0.734014	1	Maml1	303101
ENSRNOG00000003269	921.146	-0.071536	0.112064	-0.638349	0.523247	1	Atp6v0e1	94170
ENSRNOG00000003273	3.09694	2.61265	1.57723	1.65648	0.097624	1	Spata20	360604
ENSRNOG00000003276	1603.24	-0.231035	0.199997	-1.1552	0.24801	1	Myo1d	25485
ENSRNOG00000003278	1950.25	0.349884	0.309236	1.13145	0.257867	1	Map3k14	360640
ENSRNOG00000003279	42.8848	0.234633	0.417938	0.561408	0.57452	1	Syce2	364976
ENSRNOG00000003280	2.79497	-1.7372	1.52262	-1.14093	0.2539	1	Grin2c	24411
ENSRNOG00000003281	376.299	-0.0294792	0.216716	-0.136027	0.8918	1	Mcm9	499437
ENSRNOG00000003283	1329.36	-0.2044	0.152014	-1.34462	0.178749	1	Rcsd1	360872
ENSRNOG00000003284	4.81567	-0.212966	1.23882	-0.17191	0.863508	1	Epn3	360605
ENSRNOG00000003285	10.1445	-1.18296	0.732134	-1.61577	0.106145	1	Mpv17l	100362572
ENSRNOG00000003287	158.201	-0.00022124	0.664793	-0.000332796	0.999734	1	NA	NA
ENSRNOG00000003288	28.6936	-1.50856	0.820955	-1.83757	0.0661261	1	Cacng5	140726
ENSRNOG00000003289	3118.79	0.00668127	0.14995	0.0445567	0.964461	1	Lap3	289668
ENSRNOG00000003291	714.288	0.269269	0.203665	1.32212	0.186129	1	Creg1	289185
ENSRNOG00000003294	2.59348	-0.0718377	1.34267	-0.0535034	0.957331	1	Cdrt4	100362817
ENSRNOG00000003296	46.7708	-0.329966	0.283387	-1.16436	0.244276	1	Dck	79127
ENSRNOG00000003298	36.5753	0.367071	0.453103	0.810129	0.417866	1	Cd247	25300
ENSRNOG00000003300	15070.6	0.670885	0.291473	2.3017	0.0213518	1	Btg2	29619
ENSRNOG00000003302	1075.43	0.206288	0.202734	1.01753	0.3089	1	Flcn	303185
ENSRNOG00000003304	2.97763	1.42566	1.43553	0.993125	0.320649	1	Chad	29195
ENSRNOG00000003305	28.5969	-0.271686	0.473841	-0.573369	0.566395	1	Cxcr3	84475
ENSRNOG00000003307	1701	0.221599	0.261687	0.846807	0.397103	1	Gcdh	364975
ENSRNOG00000003310	263.005	-0.276356	0.221083	-1.25001	0.211295	1	Tmem63a	289318
ENSRNOG00000003313	1.29351	0.943495	2.12073	0.444892	0.656398	1	Glra2	24397
ENSRNOG00000003326	536.312	-0.0533255	0.202944	-0.262759	0.792736	1	Rrn3	304714
ENSRNOG00000003328	1005.85	-0.0721817	0.189399	-0.381109	0.703122	1	Cdip1	360480
ENSRNOG00000003329	703.209	0.255748	0.189525	1.34941	0.177204	1	Ppm1d	287585
ENSRNOG00000003330	3329.32	0.316409	0.33941	0.932231	0.351217	1	Acsf2	619561
ENSRNOG00000003332	160.926	-0.131124	0.278487	-0.470846	0.637751	1	Nt5m	287368
ENSRNOG00000003334	4068.48	0.105827	0.303507	0.34868	0.72733	1	Klhl21	313743
ENSRNOG00000003336	31.5597	-0.159698	1.0787	-0.148046	0.882306	1	Mybph	83708
ENSRNOG00000003338	598.658	0.0744506	0.238171	0.312593	0.75459	1	Pmp22	24660
ENSRNOG00000003342	3.96821	0.452169	0.957732	0.472125	0.636838	1	NA	NA
ENSRNOG00000003343	7601.9	-0.068448	0.109207	-0.626774	0.530807	1	Canx	29144
ENSRNOG00000003346	16.1	-0.328909	0.472755	-0.695729	0.486598	1	Fancb	501552
ENSRNOG00000003348	548.738	0.0207999	0.350789	0.0592947	0.952717	1	Rasd1	64455
ENSRNOG00000003349	46.6318	-0.459264	0.418991	-1.09612	0.273027	1	LOC103693323	103693323
ENSRNOG00000003350	564.383	-0.25935	0.159897	-1.62198	0.104808	1	Mospd2	363463
ENSRNOG00000003357	961.193	0.587705	0.727052	0.80834	0.418895	1	Col3a1	84032
ENSRNOG00000003359	1836.34	-0.449598	0.219797	-2.04551	0.0408043	1	Ogt	26295
ENSRNOG00000003365	137.133	-0.387068	0.375452	-1.03094	0.302569	1	Cadm3	360882
ENSRNOG00000003367	17.92	-0.707928	0.480826	-1.47232	0.140936	1	Tmem220	287405
ENSRNOG00000003374	43.0998	0.526514	0.470715	1.11854	0.263336	1	Ccdc85a	289855
ENSRNOG00000003384	11.7055	0.343892	0.57162	0.60161	0.547434	1	Hs3st3b1	303218
ENSRNOG00000003385	433.534	-0.00323848	0.157213	-0.0205994	0.983565	1	Glrx2	114022
ENSRNOG00000003388	26.5689	0.202705	0.619992	0.326948	0.743708	1	Cenpf	257649
ENSRNOG00000003392	4188.17	0.159091	0.135378	1.17517	0.239928	1	Grsf1	305256
ENSRNOG00000003395	2.73528	-0.263648	1.40443	-0.187726	0.851091	1	Cby3	690544
ENSRNOG00000003397	478.932	-0.21718	0.211462	-1.02704	0.304403	1	Adprm	287406
ENSRNOG00000003398	168.807	-0.0231802	0.368307	-0.0629372	0.949816	1	Tomm40l	304971
ENSRNOG00000003399	11729.5	0.0149952	0.232007	0.0646322	0.948467	1	Hnrnph1	140931
ENSRNOG00000003400	11.4046	0.397946	0.57884	0.68749	0.491774	1	Fmo4	246247
ENSRNOG00000003401	1.72985	-1.52478	2.12333	-0.718104	0.472693	1	NA	NA
ENSRNOG00000003402	1493.66	-0.200013	0.204004	-0.980437	0.32687	1	Stx6	60562
ENSRNOG00000003403	1891.12	-0.0153288	0.281852	-0.0543859	0.956628	1	Slc35f5	288993
ENSRNOG00000003407	193.721	0.053	0.440599	0.120291	0.904253	1	Ptpn14	305064
ENSRNOG00000003409	3.1188	1.03819	1.26544	0.820418	0.411978	1	Ldoc1	367956
ENSRNOG00000003424	1981.55	0.0652011	0.234736	0.277763	0.781194	1	Elac2	282826
ENSRNOG00000003428	1019.86	-0.0611356	0.1436	-0.425736	0.6703	1	Rufy3	360921
ENSRNOG00000003434	20.7542	-0.224999	0.473435	-0.475248	0.63461	1	Ro60	304833
ENSRNOG00000003435	10.221	-0.459957	0.908019	-0.50655	0.612471	1	Mcf2	317598
ENSRNOG00000003439	372.08	-0.968	0.489629	-1.97701	0.048041	1	Il15	25670
ENSRNOG00000003442	116.226	0.145253	0.478424	0.303607	0.761427	1	Adora1	29290
ENSRNOG00000003443	3.72815	0.903595	0.96981	0.931723	0.351479	1	Klf1	304666
ENSRNOG00000003452	660.975	0.0197611	0.225481	0.0876394	0.930163	1	Asb11	302666
ENSRNOG00000003453	29.2624	-0.0458851	0.559813	-0.081965	0.934675	1	Lypd1	360838
ENSRNOG00000003455	20.3464	-0.335813	0.54186	-0.61974	0.535429	1	Zfp13	287095
ENSRNOG00000003457	12.0174	-0.705468	0.710763	-0.99255	0.320929	1	Bicdl2	302964
ENSRNOG00000003461	1555.17	0.15887	0.159099	0.998563	0.318007	1	Zfp330	361387
ENSRNOG00000003463	958.632	-0.247953	0.160761	-1.54237	0.122984	1	Srebf1	78968
ENSRNOG00000003464	579.676	0.095926	0.357893	0.26803	0.788676	1	Hid1	287822
ENSRNOG00000003468	2.34641	0.900594	1.58608	0.567812	0.570163	1	Capn8	170808
ENSRNOG00000003469	15.3988	-0.723224	0.955	-0.757302	0.448869	1	MAST1	353118
ENSRNOG00000003470	393.241	0.0391966	0.239527	0.163641	0.870013	1	Fundc1	363442
ENSRNOG00000003472	124.334	0.572677	0.235145	2.43542	0.0148744	1	Atp11c	317599
ENSRNOG00000003476	11.4656	1.04771	0.780286	1.34273	0.17936	1	Slc6a4	25553
ENSRNOG00000003479	212.006	0.1638	0.200356	0.817545	0.413617	1	Rnf150	364983
ENSRNOG00000003480	65.8724	-0.301579	0.843737	-0.357432	0.720768	1	Aim2	304987
ENSRNOG00000003486	609.313	-1.07495	0.540218	-1.98984	0.0466087	1	Mnda	304988
ENSRNOG00000003491	502.91	0.213191	0.233974	0.911174	0.362204	1	Prkca	24680
ENSRNOG00000003494	84.7936	0.258542	0.37506	0.689334	0.490613	1	Ppfia4	140592
ENSRNOG00000003495	2959	0.011443	0.1177	0.0972215	0.92255	1	Prpf8	287530
ENSRNOG00000003496	539.991	0.344154	0.288934	1.19111	0.233609	1	Tbc1d9	304645
ENSRNOG00000003497	2364.68	-0.27473	0.413213	-0.664861	0.506139	1	Thoc6	79227
ENSRNOG00000003501	2.23545	1.07906	2.08135	0.518443	0.604149	1	Lyzl6	287751
ENSRNOG00000003504	1014.09	0.191686	0.2084	0.919801	0.357677	1	Rnaseh2a	364974
ENSRNOG00000003506	1216.89	-0.0389233	0.13163	-0.295703	0.767457	1	Gosr2	64154
ENSRNOG00000003508	181.447	-0.322136	0.38098	-0.845547	0.397805	1	Ergic1	287177
ENSRNOG00000003510	9.10692	0.728716	0.702394	1.03747	0.299515	1	Fmo2	246245
ENSRNOG00000003515	44.1346	0.242009	0.463376	0.522274	0.601479	1	Ephx1	25315
ENSRNOG00000003517	136.207	0.189997	0.367826	0.516539	0.605478	1	Tbx2	303398
ENSRNOG00000003520	6367.38	0.0739865	0.127253	0.581413	0.560962	1	Prdx2	29338
ENSRNOG00000003522	8.48971	0.158005	0.693422	0.227862	0.819753	1	Mr1	25119
ENSRNOG00000003524	3444.61	0.0842337	0.122115	0.689788	0.490328	1	Lrrc59	287633
ENSRNOG00000003526	32.9804	-0.439119	0.4086	-1.07469	0.282513	1	Sytl4	140594
ENSRNOG00000003532	1.7661	-2.20754	2.16691	-1.01875	0.30832	1	Magea11	302845
ENSRNOG00000003533	173.118	0.235902	0.339302	0.695258	0.486894	1	Clcn4	60586
ENSRNOG00000003536	1068.95	-0.270397	0.135443	-1.99638	0.0458923	1	Rufy1	360521
ENSRNOG00000003537	465.855	-0.0712359	1.84906	-0.0385254	0.969269	1	Spta1	289257
ENSRNOG00000003538	6165.27	0.291078	0.171582	1.69644	0.0898033	1	Adamts4	66015
ENSRNOG00000003541	245.189	0.0948203	0.180745	0.524607	0.599856	1	Pggt1b	81746
ENSRNOG00000003542	1585.31	0.168577	0.158953	1.06055	0.288896	1	Hcfc1r1	287097
ENSRNOG00000003544	8.46195	-2.09926	1.35794	-1.54592	0.122124	1	Tbx4	303399
ENSRNOG00000003545	453.344	-0.0997697	0.136678	-0.729963	0.465413	1	Uchl5	360853
ENSRNOG00000003546	15488.7	0.066935	0.316072	0.211771	0.832285	1	Tnfrsf12a	302965
ENSRNOG00000003549	603.324	-0.199611	0.146565	-1.36193	0.17322	1	Cnpy2	685814
ENSRNOG00000003550	839.302	-0.18751	0.156403	-1.19889	0.23057	1	Acbd6	289125
ENSRNOG00000003551	511.538	-0.213354	0.156144	-1.36639	0.171816	1	B4galt3	494342
ENSRNOG00000003553	128.077	-0.0409779	0.3443	-0.119018	0.905261	1	Efemp1	305604
ENSRNOG00000003554	121.824	0.134484	0.202369	0.664545	0.506341	1	Piga	363464
ENSRNOG00000003559	614.086	0.142816	0.17312	0.824952	0.409399	1	Ccdc112	498858
ENSRNOG00000003562	4.57756	-2.18363	1.15549	-1.88979	0.0587859	1	Susd4	289335
ENSRNOG00000003563	893.88	-0.0411325	0.112184	-0.366653	0.713878	1	Blmh	287552
ENSRNOG00000003567	213.587	-0.135524	0.162138	-0.835857	0.403235	1	Ppox	289219
ENSRNOG00000003575	12.2909	0.762011	0.693499	1.09879	0.271859	1	Mospd4	317161
ENSRNOG00000003576	399.604	0.176697	0.278111	0.635344	0.525204	1	Ints2	360589
ENSRNOG00000003578	850.831	0.180021	0.155343	1.15886	0.246512	1	Fem1c	302288
ENSRNOG00000003580	1.07733	1.29749	2.22854	0.582215	0.560422	1	Ucp1	24860
ENSRNOG00000003581	126.255	0.172925	0.278454	0.621017	0.534588	1	Pou2f1	171068
ENSRNOG00000003583	2876.1	0.0171282	0.106826	0.160337	0.872615	1	Smyd2	289372
ENSRNOG00000003587	65.8467	0.0919515	0.398784	0.23058	0.817641	1	Vegfd	360457
ENSRNOG00000003590	757.1	0.0445327	0.25535	0.174399	0.861552	1	Tom1l2	360537
ENSRNOG00000003592	566.531	0.0182346	0.139275	0.130926	0.895834	1	Med28	305391
ENSRNOG00000003594	1843.37	0.0854132	0.13326	0.640954	0.521553	1	Tmem183a	289034
ENSRNOG00000003595	11.843	-1.78623	1.54573	-1.15559	0.247848	1	Lhx4	360858
ENSRNOG00000003596	2573.64	0.198728	0.150707	1.31864	0.187291	1	Itgb1bp2	317258
ENSRNOG00000003597	11510.3	0.170777	0.245805	0.694765	0.487202	1	Tuba4a	316531
ENSRNOG00000003599	1429.35	0.0573772	0.124758	0.459909	0.645582	1	Utp3	305258
ENSRNOG00000003600	1422.43	0.0256919	0.342132	0.0750934	0.94014	1	Pnpt1	360992
ENSRNOG00000003603	845.592	0.112628	0.339114	0.332125	0.739795	1	Arhgap44	303222
ENSRNOG00000003606	246.669	0.015402	0.411419	0.0374363	0.970137	1	NA	NA
ENSRNOG00000003611	743.377	0.106622	0.137227	0.776975	0.437173	1	Dynlt3	363448
ENSRNOG00000003613	128.713	0.00447995	0.445721	0.010051	0.991981	1	Mid1	54252
ENSRNOG00000003614	78.6352	-0.00635835	0.295419	-0.0215232	0.982828	1	Mgat5	65271
ENSRNOG00000003620	11.6595	-0.985381	0.623412	-1.58063	0.113963	1	Fmo3	84493
ENSRNOG00000003622	322.357	-0.513141	0.363104	-1.41321	0.157595	1	Cybb	66021
ENSRNOG00000003625	3114.99	0.149122	0.139816	1.06656	0.286171	1	Ubxn4	304766
ENSRNOG00000003626	14183.1	0.152303	0.162585	0.936762	0.348881	1	Atp5pd	641434
ENSRNOG00000003629	687.419	0.0465915	0.238075	0.195701	0.844844	1	Nvl	289323
ENSRNOG00000003634	343.065	0.00992365	0.180497	0.0549796	0.956155	1	Zfp354a	24522
ENSRNOG00000003635	212.306	-0.0898123	0.185555	-0.484019	0.628372	1	Disp1	289338
ENSRNOG00000003643	28.8851	0.251535	0.44935	0.559775	0.575633	1	Tab3	317546
ENSRNOG00000003648	11.3748	-1.13569	0.907752	-1.2511	0.210898	1	Cldn6	287098
ENSRNOG00000003649	950.605	-0.00581247	0.257858	-0.0225414	0.982016	1	Qsox1	84491
ENSRNOG00000003650	51.1283	-0.465687	0.399309	-1.16623	0.24352	1	Nt5c	100360582
ENSRNOG00000003653	7037.41	0.191848	0.247534	0.775036	0.438319	1	Fh	24368
ENSRNOG00000003654	110.971	-0.915447	0.579125	-1.58074	0.113937	1	Cldn9	287099
ENSRNOG00000003657	76.3969	0.189751	0.416587	0.45549	0.648757	1	Pkmyt1	287101
ENSRNOG00000003661	2536.23	0.249804	0.28263	0.883856	0.376774	1	Jpt1	287828
ENSRNOG00000003666	9.18782	0.243457	0.736349	0.330628	0.740926	1	NA	NA
ENSRNOG00000003669	281.114	0.244326	0.420256	0.581375	0.560988	1	Myocd	246297
ENSRNOG00000003670	1061.29	-0.0536873	0.130674	-0.41085	0.681182	1	Sumo2	690244
ENSRNOG00000003673	386.038	-0.00801273	0.158022	-0.0507066	0.959559	1	Nup85	287830
ENSRNOG00000003674	637.654	-0.0922024	0.334132	-0.275946	0.78259	1	Pir	363465
ENSRNOG00000003675	2.44856	-1.73322	1.25707	-1.37877	0.167965	1	Ptchd1	317517
ENSRNOG00000003679	1795.92	0.234473	0.151689	1.54575	0.122166	1	Med13	303403
ENSRNOG00000003680	6.23075	0.867118	1.01625	0.853255	0.393518	1	Gabrb2	25451
ENSRNOG00000003681	4.54016	1.03948	1.13283	0.917597	0.35883	1	Lct	116569
ENSRNOG00000003682	345.973	-0.095214	0.40405	-0.235649	0.813705	1	Hook2	304669
ENSRNOG00000003683	38.4351	0.108483	0.76233	0.142304	0.88684	1	Glp2r	60432
ENSRNOG00000003686	588.805	-0.236016	0.198589	-1.18847	0.23465	1	Tbl1x	302711
ENSRNOG00000003687	619.442	0.65048	0.378873	1.71688	0.0860013	1	Rgs2	84583
ENSRNOG00000003689	2484.73	-0.0397622	0.091306	-0.435483	0.663212	1	Nono	317259
ENSRNOG00000003691	1398.72	-0.116811	0.155184	-0.752725	0.451615	1	Tmed7	252889
ENSRNOG00000003694	132.02	0.36705	0.438222	0.837591	0.402261	1	Prox1	305066
ENSRNOG00000003699	992.076	-0.479197	0.503039	-0.952603	0.340791	1	Endov	498029
ENSRNOG00000003703	387.224	-0.214067	0.190366	-1.1245	0.2608	1	Mcm6	29685
ENSRNOG00000003704	28.5431	-0.477805	0.631922	-0.756114	0.449581	1	Fam184b	289671
ENSRNOG00000003705	7.12688	0.21002	0.763589	0.275043	0.783283	1	Bmx	367786
ENSRNOG00000003706	1554.3	-0.0233303	0.130175	-0.179223	0.857763	1	Ufc1	445268
ENSRNOG00000003707	265.997	0.0181623	0.203913	0.089069	0.929027	1	Zmym3	317260
ENSRNOG00000003709	1.34411	-0.550724	2.43961	-0.225743	0.821401	1	Kmo	59113
ENSRNOG00000003712	1528.48	0.0217555	0.124743	0.174403	0.861549	1	Ppp4r3b	360993
ENSRNOG00000003714	1659.38	-0.0612608	0.145766	-0.420269	0.674289	1	Clk4	287269
ENSRNOG00000003715	92.8904	0.0249086	0.370659	0.0672009	0.946422	1	Srpx2	317181
ENSRNOG00000003716	13.9959	-0.353751	0.670632	-0.527488	0.597855	1	Batf3	60462
ENSRNOG00000003717	656.972	-0.198571	0.132454	-1.49917	0.13383	1	Cnih4	289324
ENSRNOG00000003719	706.405	-0.0861946	0.242921	-0.354826	0.72272	1	Atpaf2	303190
ENSRNOG00000003720	112.364	-0.948832	0.282255	-3.36161	0.000774885	0.96097	Prrx1	266813
ENSRNOG00000003721	81.5345	0.0326524	0.287116	0.113726	0.909455	1	Paqr4	302967
ENSRNOG00000003722	6224	0.274982	0.443268	0.620353	0.535026	1	Dusp27	498267
ENSRNOG00000003723	6497.46	0.130108	0.148609	0.875504	0.3813	1	Wdr26	498301
ENSRNOG00000003724	1260.81	0.0733672	0.130009	0.564322	0.572535	1	Mrpl27	287635
ENSRNOG00000003726	15.0535	-0.00643493	0.536918	-0.0119849	0.990438	1	Scml2	367793
ENSRNOG00000003728	282.929	-0.233275	0.297425	-0.784314	0.432856	1	Xylt2	64134
ENSRNOG00000003732	24.6956	-0.071674	0.389948	-0.183804	0.854167	1	Flrt2	299236
ENSRNOG00000003736	932.262	0.0504787	0.271683	0.1858	0.852602	1	Col5a2	85250
ENSRNOG00000003737	5.45175	0.220415	0.965802	0.22822	0.819475	1	Best2	364973
ENSRNOG00000003738	44.0618	0.143816	0.588407	0.244416	0.806909	1	Ush2a	289369
ENSRNOG00000003741	200.666	-0.126202	0.378412	-0.333504	0.738754	1	Nptx1	266777
ENSRNOG00000003742	273.715	0.21263	0.318964	0.666626	0.505011	1	Cdkl5	100362725
ENSRNOG00000003743	1397.51	-0.137947	0.143964	-0.958206	0.337959	1	Dars	116483
ENSRNOG00000003745	29018.5	0.188144	0.299202	0.628819	0.529468	1	Atf3	25389
ENSRNOG00000003747	1537.04	-0.0061254	0.21612	-0.0283426	0.977389	1	Asna1	288919
ENSRNOG00000003748	7.16951	0.267375	0.837599	0.319216	0.749563	1	RGD1565785	501570
ENSRNOG00000003749	139.933	0.376642	0.392047	0.960707	0.3367	1	Xk	497078
ENSRNOG00000003755	1.79507	0.845039	1.45896	0.579208	0.562449	1	Clgn	685504
ENSRNOG00000003759	43.2028	-0.182207	0.319845	-0.569674	0.568899	1	Galc	314360
ENSRNOG00000003762	4.3738	1.09999	1.20642	0.911785	0.361882	1	Smarca1	317575
ENSRNOG00000003763	202.644	-0.172178	0.237713	-0.724311	0.468875	1	Prdx4	85274
ENSRNOG00000003767	992.555	-0.000241538	0.115321	-0.0020945	0.998329	1	Rps6kc1	289342
ENSRNOG00000003769	66.1827	0.0541484	0.499268	0.108455	0.913634	1	Tmem163	360839
ENSRNOG00000003772	269.255	0.122622	0.254369	0.482064	0.62976	1	Csrp2	29317
ENSRNOG00000003773	902.053	-0.031744	0.108198	-0.293388	0.769225	1	Hmox2	79239
ENSRNOG00000003777	377.443	0.821984	0.40481	2.03054	0.0423015	1	Chrne	29422
ENSRNOG00000003778	198.639	0.0208566	0.263044	0.0792896	0.936802	1	Opn3	498289
ENSRNOG00000003779	894.502	0.0295571	0.268854	0.109937	0.912459	1	Dedd	83631
ENSRNOG00000003781	1.61975	-0.757918	1.39016	-0.545204	0.585614	1	Atp10b	303056
ENSRNOG00000003782	1196.05	-0.109235	0.215411	-0.507102	0.612083	1	Acot9	302640
ENSRNOG00000003783	11.3531	-0.521969	1.2261	-0.425716	0.670315	1	Fthl17e	681066
ENSRNOG00000003784	539.95	-0.0345389	0.228208	-0.151348	0.879701	1	Rilp	287531
ENSRNOG00000003785	119.687	-0.230277	0.331975	-0.693658	0.487897	1	Usp43	100147704
ENSRNOG00000003786	141.653	-0.496316	0.174029	-2.85192	0.00434567	1	Tspan6	302313
ENSRNOG00000003787	244.164	0.193991	0.22432	0.864794	0.387152	1	Lcorl	498385
ENSRNOG00000003789	1.94876	0.612914	1.32745	0.461724	0.644279	1	RGD1564613	501520
ENSRNOG00000003792	382.038	-0.0672098	0.161211	-0.416906	0.676747	1	Med14	317343
ENSRNOG00000003794	23.024	-0.608954	0.411771	-1.47886	0.139177	1	Nmral1	287063
ENSRNOG00000003795	584.74	-0.0417694	0.170543	-0.24492	0.806518	1	Angel2	305035
ENSRNOG00000003797	1987.44	-0.0190872	0.141809	-0.134598	0.89293	1	Mrps7	113958
ENSRNOG00000003800	83.957	-0.587958	0.502415	-1.17026	0.241895	1	Rgs9	29481
ENSRNOG00000003802	6.49569	0.470633	0.827841	0.568506	0.569692	1	Pttg1	64193
ENSRNOG00000003803	540.931	-0.0925153	0.153382	-0.603168	0.546397	1	Zdhhc17	366889
ENSRNOG00000003805	333.914	-0.0323029	0.156663	-0.206194	0.83664	1	Rnft1	360595
ENSRNOG00000003806	25.1335	0.2298	0.458744	0.500934	0.616418	1	Gpr65	299242
ENSRNOG00000003807	3.26977	0.713096	1.4152	0.503884	0.614343	1	Wnt9b	303586
ENSRNOG00000003809	19655.7	0.442565	0.232705	1.90183	0.0571936	1	Sat1	302642
ENSRNOG00000003812	59.798	0.228924	0.389053	0.588414	0.556254	1	Nlgn3	171297
ENSRNOG00000003813	39.8198	-0.50162	0.614794	-0.815915	0.414549	1	Kcnk10	65272
ENSRNOG00000003815	6044.19	0.239813	0.236328	1.01474	0.310228	1	Slc25a11	64201
ENSRNOG00000003816	726.895	-0.0119601	0.152781	-0.0782822	0.937604	1	Tada1	360874
ENSRNOG00000003821	1118.68	-0.0687159	0.12086	-0.568557	0.569657	1	Rptor	287871
ENSRNOG00000003822	1782.56	0.117724	0.0979032	1.20245	0.229188	1	Slu7	303057
ENSRNOG00000003825	1189.26	0.0198726	0.134497	0.147754	0.882537	1	Wdr75	314545
ENSRNOG00000003827	1085.94	0.0371243	0.185462	0.200172	0.841346	1	Wipi1	303630
ENSRNOG00000003829	306.613	0.0850236	0.138876	0.612228	0.540387	1	Ap3s1	302290
ENSRNOG00000003831	71.7729	-0.360629	0.342584	-1.05267	0.292492	1	Tdp1	314380
ENSRNOG00000003832	146.169	-0.426815	0.406807	-1.04918	0.294094	1	Vash2	498309
ENSRNOG00000003833	719.008	0.0597132	0.213893	0.279173	0.780112	1	Nenf	289380
ENSRNOG00000003834	692.25	0.203208	0.265986	0.763981	0.444878	1	Map2k4	287398
ENSRNOG00000003835	92.9621	-0.516618	0.229123	-2.25476	0.0241486	1	Slc43a2	287532
ENSRNOG00000003837	439.082	-0.0355468	0.209534	-0.169647	0.865288	1	Mif4gd	360659
ENSRNOG00000003840	114.342	0.189407	0.2914	0.649987	0.5157	1	Slit2	360272
ENSRNOG00000003841	12.486	0.588181	0.692599	0.849237	0.39575	1	Kcnh1	65198
ENSRNOG00000003844	3798	0.128146	0.12355	1.0372	0.299643	1	Dhx15	289693
ENSRNOG00000003845	1.53145	-0.886489	2.16608	-0.409259	0.68235	1	Wnt3	24882
ENSRNOG00000003846	1900.44	0.0354457	0.0872605	0.406205	0.684592	1	Pitpna	29525
ENSRNOG00000003847	1101.04	0.0754741	0.293467	0.257181	0.797039	1	Gid4	687192
ENSRNOG00000003848	983.046	0.0953779	0.20002	0.476843	0.633474	1	Med12	679693
ENSRNOG00000003849	373.586	-0.0453823	0.161234	-0.281467	0.778352	1	Stx8	59074
ENSRNOG00000003853	577.925	-0.0744557	0.198366	-0.375345	0.707404	1	Scoc	364981
ENSRNOG00000003855	1620.47	-0.0171668	0.231267	-0.0742292	0.940828	1	Dnaja3	360481
ENSRNOG00000003858	809.609	-0.0776755	0.14438	-0.537995	0.590581	1	Atp6ap2	302526
ENSRNOG00000003861	327.761	-0.0477355	0.207528	-0.230019	0.818077	1	Gorab	304923
ENSRNOG00000003863	1209.93	0.0344334	0.214547	0.160494	0.872492	1	Trir	288920
ENSRNOG00000003864	875.23	-0.16294	0.137033	-1.18906	0.234415	1	Gipc1	83823
ENSRNOG00000003866	4704.32	-0.581173	0.356193	-1.63162	0.102759	1	Cxcr4	60628
ENSRNOG00000003869	330.491	-0.0549257	0.288418	-0.190438	0.848966	1	Sod3	25352
ENSRNOG00000003870	13.8107	-0.803369	0.732557	-1.09666	0.272788	1	C1qtnf2	497886
ENSRNOG00000003872	90.405	0.220382	0.417919	0.527333	0.597963	1	Slc40a1	170840
ENSRNOG00000003873	810.646	0.195898	0.259413	0.755157	0.450155	1	Cpd	25306
ENSRNOG00000003875	92.3634	-0.313505	0.248774	-1.2602	0.207597	1	Ocrl	317576
ENSRNOG00000003878	2.47579	0.719054	1.38801	0.518048	0.604425	1	Thsd7b	289007
ENSRNOG00000003879	1519.65	-0.0998492	0.114366	-0.873069	0.382626	1	Rnf167	360554
ENSRNOG00000003880	33.2558	-0.377697	0.750428	-0.503308	0.614748	1	Tph2	317675
ENSRNOG00000003881	1161.13	-0.363346	0.144622	-2.51238	0.0119921	1	Nit1	289222
ENSRNOG00000003882	261.935	0.408195	0.213842	1.90886	0.0562799	1	Cep350	246304
ENSRNOG00000003884	11.4372	0.544581	0.748846	0.727227	0.467087	1	Acmsd	171385
ENSRNOG00000003887	29.2002	-0.313711	0.471452	-0.665414	0.505786	1	Lgi2	305417
ENSRNOG00000003889	2520.1	0.0474608	0.186386	0.254637	0.799003	1	Tbc1d15	366896
ENSRNOG00000003890	3945.56	0.0629979	0.15521	0.405888	0.684825	1	Nap1l1	89825
ENSRNOG00000003891	2.97723	2.16276	1.33685	1.6178	0.105705	1	NA	NA
ENSRNOG00000003893	42.613	-0.00689832	0.327433	-0.0210679	0.983191	1	Ccnjl	303059
ENSRNOG00000003895	219.424	-0.116824	0.398652	-0.293047	0.769487	1	Rgs1	54289
ENSRNOG00000003897	1822.06	0.338908	0.41594	0.8148	0.415187	1	Col1a1	29393
ENSRNOG00000003901	717.408	-0.0798226	0.206984	-0.385646	0.699759	1	Cfap36	289859
ENSRNOG00000003905	548.221	-0.0148889	0.142906	-0.104187	0.917021	1	Nsf	60355
ENSRNOG00000003908	218.155	-0.0630114	0.186082	-0.338622	0.734895	1	Cep128	500700
ENSRNOG00000003915	277.006	-0.190853	0.201635	-0.946528	0.343879	1	Tmem206	305070
ENSRNOG00000003917	1771.57	0.331276	0.237956	1.39217	0.163871	1	Uck2	304944
ENSRNOG00000003918	341.134	-0.131854	0.203837	-0.646859	0.517723	1	Slc25a19	303676
ENSRNOG00000003919	943.243	0.141638	0.165471	0.855972	0.392013	1	Rps6kb1	83840
ENSRNOG00000003923	2587.76	0.297031	0.222589	1.33444	0.18206	1	Rab21	299799
ENSRNOG00000003924	404.767	0.0832029	0.221131	0.376261	0.706723	1	Pi4k2b	305419
ENSRNOG00000003925	16.823	-0.0245153	0.699419	-0.035051	0.972039	1	Hhat	289344
ENSRNOG00000003927	178.403	0.0535673	0.241404	0.221899	0.824393	1	Cd55	64036
ENSRNOG00000003928	521.003	0.0520931	0.119348	0.43648	0.662488	1	Tmco1	289196
ENSRNOG00000003929	88.9511	0.245909	0.352529	0.697555	0.485455	1	Pcdh19	317183
ENSRNOG00000003931	110.483	0.101614	0.224013	0.453606	0.650113	1	Arsg	303631
ENSRNOG00000003936	678.872	0.180275	0.146747	1.22848	0.219269	1	Pwwp2a	303060
ENSRNOG00000003942	1167.53	0.0743241	0.195854	0.379487	0.704326	1	Asnsd1	299507
ENSRNOG00000003946	1095.28	0.19383	0.170985	1.13361	0.256958	1	Tor1aip1	246314
ENSRNOG00000003947	352.667	0.406417	0.346872	1.17166	0.241333	1	Ntn1	114523
ENSRNOG00000003948	590.003	-0.409972	0.183599	-2.23297	0.0255507	1	Llgl1	54265
ENSRNOG00000003949	4.00041	-1.04206	1.16278	-0.896178	0.370158	1	NA	NA
ENSRNOG00000003950	66.1227	-0.215086	0.328399	-0.654951	0.512499	1	Lvrn	502160
ENSRNOG00000003951	4480.97	0.0271344	0.10986	0.24699	0.804916	1	Psmc1	117263
ENSRNOG00000003953	1152.52	0.00724422	0.112513	0.0643857	0.948663	1	Rab3gap1	304759
ENSRNOG00000003954	1474.74	-0.281803	0.25927	-1.08691	0.277077	1	Il2rg	140924
ENSRNOG00000003955	105.924	-0.12341	0.306392	-0.402784	0.687107	1	Spata7	192225
ENSRNOG00000003956	33.4124	-0.0866431	0.400097	-0.216555	0.828555	1	Arhgap6	100363276
ENSRNOG00000003958	275.837	-0.0494211	0.149575	-0.330409	0.741091	1	Commd10	361323
ENSRNOG00000003959	6.52867	0.0367614	0.918382	0.0400284	0.96807	1	Rgs18	289076
ENSRNOG00000003960	1.59752	1.07906	2.22191	0.485646	0.627218	1	Cltrn	57395
ENSRNOG00000003964	458.979	0.186122	0.128535	1.44803	0.147609	1	Nsmce2	299957
ENSRNOG00000003965	2.3135	-0.391568	1.42221	-0.275324	0.783068	1	Amelx	29160
ENSRNOG00000003967	2433.56	-0.10323	0.235386	-0.438556	0.660983	1	Vmp1	192129
ENSRNOG00000003969	16.6056	-0.269767	0.661403	-0.407872	0.683368	1	Fam20a	303635
ENSRNOG00000003970	1301	-0.127106	0.126239	-1.00687	0.313998	1	Tnpo2	304670
ENSRNOG00000003971	1531.57	-0.0782231	0.171739	-0.455477	0.648766	1	Gosr1	94189
ENSRNOG00000003972	3.62363	-1.24951	0.999222	-1.25048	0.211125	1	Tshr	25360
ENSRNOG00000003973	501.92	0.029974	0.206771	0.144962	0.884741	1	Cyb5r1	304805
ENSRNOG00000003975	7697.22	-0.136509	0.142616	-0.957177	0.338478	1	Pfn1	64303
ENSRNOG00000003977	3600.25	0.581489	0.381267	1.52515	0.127221	1	Dusp1	114856
ENSRNOG00000003979	52.9421	0.2397	0.323314	0.741386	0.45846	1	Zranb3	304761
ENSRNOG00000003980	1606.82	0.154514	0.1087	1.42146	0.155183	1	Ttc1	287208
ENSRNOG00000003981	504.663	0.14437	0.192102	0.751531	0.452333	1	Zfp18	303226
ENSRNOG00000003983	1848.42	0.0610221	0.164277	0.371458	0.710296	1	Pfdn2	685607
ENSRNOG00000003984	273.486	0.106821	0.372571	0.286713	0.774332	1	Apln	58812
ENSRNOG00000003985	126.383	-0.30366	0.194096	-1.56448	0.117704	1	Tmem19	299800
ENSRNOG00000003988	431.686	-0.112639	0.243278	-0.463003	0.643362	1	Dnajc27	298859
ENSRNOG00000003990	1421.83	0.094287	0.104016	0.906465	0.36469	1	Grb2	81504
ENSRNOG00000003991	4.18443	-0.421491	1.19652	-0.352265	0.724639	1	Ankar	501138
ENSRNOG00000003992	76.1763	-0.149373	0.285976	-0.522325	0.601444	1	Pik3r6	497932
ENSRNOG00000003993	71.1812	1.07286	0.364208	2.94573	0.00322196	1	Thap2	688019
ENSRNOG00000003997	13.5353	-1.44472	1.23912	-1.16593	0.243643	1	Pld5	289270
ENSRNOG00000003998	2737.87	0.273585	0.182061	1.50271	0.132914	1	Sgca	303468
ENSRNOG00000003999	195.986	-0.11333	0.344376	-0.329088	0.742089	1	Adcy3	64508
ENSRNOG00000004000	307.083	-0.0350079	0.232534	-0.15055	0.880331	1	Tefm	287554
ENSRNOG00000004001	421.041	0.235442	0.220868	1.06598	0.286431	1	Osgepl1	314548
ENSRNOG00000004003	946.345	0.2172	0.47357	0.458643	0.64649	1	Dusp10	63995
ENSRNOG00000004004	204.49	0.0576457	0.191696	0.300714	0.763632	1	Nrde2	314381
ENSRNOG00000004006	1327.58	0.219322	0.173472	1.26431	0.206119	1	Dnajb9	24908
ENSRNOG00000004009	11.1156	-0.253077	0.680247	-0.372036	0.709866	1	Xpnpep2	117522
ENSRNOG00000004011	265.463	-0.199072	0.275704	-0.722052	0.470262	1	Nedd1	299730
ENSRNOG00000004013	4.72049	1.09202	1.01722	1.07354	0.283029	1	Grip1	84016
ENSRNOG00000004014	632.593	-0.0558728	0.119422	-0.467859	0.639886	1	Chmp6	287873
ENSRNOG00000004016	904.069	0.00162165	0.126105	0.0128595	0.98974	1	Msl3	317464
ENSRNOG00000004018	38.9237	-1.13324	1.06941	-1.05969	0.289287	1	Tdrd5	289129
ENSRNOG00000004019	14888.8	0.265887	0.237716	1.11851	0.26335	1	Phlda1	29380
ENSRNOG00000004022	3.48655	-1.28585	1.36786	-0.940051	0.347191	1	Klhdc9	360878
ENSRNOG00000004026	1463.86	0.163682	0.187077	0.874945	0.381604	1	Atp2b1	29598
ENSRNOG00000004027	1438.44	0.049662	0.262168	0.189428	0.849757	1	Aldh9a1	64040
ENSRNOG00000004029	3.83222	-0.0390135	1.19195	-0.0327309	0.973889	1	Nectin4	498281
ENSRNOG00000004032	238.977	-0.305721	0.224675	-1.36073	0.1736	1	NA	NA
ENSRNOG00000004033	388.066	0.188936	0.315073	0.599659	0.548734	1	Sema6a	361324
ENSRNOG00000004035	646.527	-0.00788166	0.210898	-0.037372	0.970188	1	Krr1	314830
ENSRNOG00000004036	1028.38	-0.214745	0.147477	-1.45612	0.145358	1	Snx12	363478
ENSRNOG00000004040	5.76474	-0.276692	0.931192	-0.297137	0.766362	1	Abca8	303637
ENSRNOG00000004048	398.098	-0.00726039	0.294445	-0.0246579	0.980328	1	Lrrk2	300160
ENSRNOG00000004049	2605.38	0.576871	0.23939	2.40976	0.0159632	1	Baiap2	117542
ENSRNOG00000004050	729.416	0.137622	0.156161	0.881284	0.378164	1	Snrk	170837
ENSRNOG00000004057	317.038	0.0188295	0.231723	0.0812589	0.935236	1	Ccdc88a	305605
ENSRNOG00000004059	70.4337	-0.0788426	0.289986	-0.271884	0.785711	1	Ptrhd1	298861
ENSRNOG00000004060	11649	0.00984432	0.161623	0.060909	0.951432	1	Calm1	24242
ENSRNOG00000004061	1851.7	0.0638064	0.186543	0.342046	0.732316	1	Pnn	368070
ENSRNOG00000004062	8.67736	-0.63819	0.892858	-0.714772	0.47475	1	C4bpa	24235
ENSRNOG00000004063	383.766	-0.0896903	0.282001	-0.318049	0.750448	1	Sh3pxd2b	303021
ENSRNOG00000004066	9.69638	0.798262	0.734906	1.08621	0.277386	1	LOC100912365	100912365
ENSRNOG00000004067	15.9088	0.219849	0.771895	0.284818	0.775784	1	Nrcam	497815
ENSRNOG00000004068	861.846	0.033028	0.105417	0.313309	0.754046	1	Ncoa1	313929
ENSRNOG00000004072	3554.14	-0.0602876	0.146773	-0.410753	0.681254	1	Myo1c	65261
ENSRNOG00000004076	199.097	-0.0537208	0.23584	-0.227785	0.819814	1	Pms1	494322
ENSRNOG00000004077	1.81818	3.1766	1.83742	1.72884	0.0838376	1	Kcnc2	246153
ENSRNOG00000004078	5981.69	0.0317103	0.176732	0.179426	0.857603	1	Eno3	25438
ENSRNOG00000004083	1163.23	-0.0457905	0.109417	-0.418495	0.675585	1	Zc3h14	192359
ENSRNOG00000004084	7.12521	0.0574977	0.877147	0.0655508	0.947735	1	Lratd1	313969
ENSRNOG00000004085	331.664	0.306859	0.306116	1.00243	0.316137	1	Tcaim	363169
ENSRNOG00000004089	94.4171	-0.233554	0.314019	-0.743758	0.457023	1	Enpp2	84050
ENSRNOG00000004090	45.1864	0.0657425	0.316197	0.207916	0.835295	1	LOC100361025	100361025
ENSRNOG00000004091	892.867	0.467785	0.285897	1.6362	0.101797	1	Cwc25	360613
ENSRNOG00000004093	1937.88	-0.0422543	0.206069	-0.205049	0.837534	1	Rhot1	303351
ENSRNOG00000004094	6.92155	-0.143004	0.704032	-0.203121	0.83904	1	Ptger1	25637
ENSRNOG00000004099	1322.58	-0.143216	0.167541	-0.854808	0.392657	1	R3hdm1	304763
ENSRNOG00000004100	983.832	0.317234	0.204371	1.55225	0.120604	1	Trib1	78969
ENSRNOG00000004101	5.17526	0.518413	1.09638	0.472842	0.636326	1	Marc1	690745
ENSRNOG00000004103	692.832	-0.156343	0.143687	-1.08808	0.27656	1	Trappc6b	299075
ENSRNOG00000004104	38.1839	0.5474	0.409729	1.33601	0.181547	1	Zkscan7	363170
ENSRNOG00000004107	6914.93	0.199484	0.208953	0.954681	0.339739	1	Rpl23	29282
ENSRNOG00000004109	415.567	0.175575	0.269829	0.650691	0.515246	1	NA	NA
ENSRNOG00000004110	96.6817	0.275424	0.343175	0.802575	0.42222	1	Trib2	313974
ENSRNOG00000004111	239.833	-0.274897	0.224353	-1.22529	0.220466	1	Soat1	81782
ENSRNOG00000004112	2.59635	0.182375	1.25312	0.145536	0.884287	1	RGD1308775	305476
ENSRNOG00000004117	5.52606	-0.51583	0.968064	-0.532847	0.594139	1	Kcnv1	60326
ENSRNOG00000004120	1.81948	-0.738834	1.62379	-0.455006	0.649105	1	RGD1565844	317486
ENSRNOG00000004122	1.5167	3.01816	2.34465	1.28726	0.198005	1	Kremen2	287102
ENSRNOG00000004125	13.3249	0.178429	0.621587	0.287054	0.774071	1	C4bpb	24236
ENSRNOG00000004127	733.327	-0.0330899	0.129758	-0.255013	0.798713	1	Cep170	171457
ENSRNOG00000004130	663.956	-0.0808128	0.155683	-0.519086	0.603701	1	Anapc4	305420
ENSRNOG00000004131	939.646	-0.232115	0.165557	-1.40202	0.160908	1	Pkn1	29355
ENSRNOG00000004132	1776.68	-0.260554	0.219382	-1.18767	0.234963	1	Lasp1	29278
ENSRNOG00000004133	50.6044	-0.174228	0.378765	-0.459991	0.645523	1	Slc7a3	29485
ENSRNOG00000004135	177.639	-0.00780913	0.175859	-0.0444056	0.964581	1	RGD1311745	301079
ENSRNOG00000004137	399.932	0.0918719	0.222281	0.413314	0.679377	1	Ubtd2	287178
ENSRNOG00000004139	2819.73	0.0934444	0.1241	0.752975	0.451465	1	Ndel1	170845
ENSRNOG00000004140	93.716	-0.0917401	0.242062	-0.378994	0.704693	1	Pacrgl	360947
ENSRNOG00000004141	850.36	-0.167677	0.30031	-0.558346	0.576608	1	Vasn	679921
ENSRNOG00000004143	3725.84	0.0564035	0.121022	0.466061	0.641172	1	Adipor1	289036
ENSRNOG00000004144	7.79393	-0.592448	0.784674	-0.755023	0.450235	1	NA	NA
ENSRNOG00000004145	76.2759	0.103067	0.35077	0.293829	0.768888	1	Prorsd1	289864
ENSRNOG00000004146	220.857	-0.336241	0.221561	-1.5176	0.129116	1	Coro7	192276
ENSRNOG00000004147	76.7267	0.71628	0.381508	1.8775	0.0604499	1	Abca8a	303638
ENSRNOG00000004148	2251.44	0.0967872	0.164533	0.588254	0.556362	1	Cdk17	314743
ENSRNOG00000004150	19.967	-0.101609	0.390847	-0.259971	0.794887	1	Slc9a7	317170
ENSRNOG00000004152	317.591	0.150694	0.211687	0.711873	0.476543	1	Lrp12	314941
ENSRNOG00000004155	66.8469	-0.251714	0.401838	-0.626406	0.531048	1	Samd14	287637
ENSRNOG00000004158	192.099	0.120619	0.259208	0.465337	0.64169	1	Hdac9	687001
ENSRNOG00000004159	5103.31	0.00394502	0.167181	0.0235973	0.981174	1	Flii	287375
ENSRNOG00000004160	139.067	-0.542958	0.246553	-2.20219	0.0276517	1	Prps2	24689
ENSRNOG00000004161	824.184	0.05801	0.152702	0.379889	0.704028	1	Mtif2	305606
ENSRNOG00000004162	310.76	-0.0666668	0.203974	-0.326839	0.743789	1	Pfkfb2	24640
ENSRNOG00000004165	435.903	0.00323462	0.19974	0.0161941	0.98708	1	Prkd1	85421
ENSRNOG00000004168	323.371	-0.00615253	0.291513	-0.0211055	0.983161	1	Slc35e4	266687
ENSRNOG00000004169	647.954	-0.0645461	0.145839	-0.442585	0.658066	1	Fzr1	314642
ENSRNOG00000004171	3.17759	-1.43702	1.71677	-0.837048	0.402565	1	Dnah9	117251
ENSRNOG00000004172	2620.65	0.305927	0.404657	0.756016	0.449639	1	Pdk2	81530
ENSRNOG00000004177	4.54372	1.08041	1.12454	0.960755	0.336675	1	Myo1a	299509
ENSRNOG00000004179	5.47518	1.07906	1.93838	0.556682	0.577745	1	Nts	299757
ENSRNOG00000004180	76.8934	-0.179202	0.547175	-0.327503	0.743287	1	Tafa2	680647
ENSRNOG00000004181	47.6237	-0.552669	0.384589	-1.43704	0.150707	1	Sdccag8	305002
ENSRNOG00000004183	459.131	0.126457	0.129697	0.975021	0.32955	1	Ccdc59	314799
ENSRNOG00000004185	1421.69	0.0315616	0.0937996	0.33648	0.736509	1	Mon2	314894
ENSRNOG00000004186	540.151	0.092826	0.229178	0.405038	0.685449	1	Snx13	362731
ENSRNOG00000004189	431.107	0.147766	0.289161	0.511016	0.60934	1	Helb	500837
ENSRNOG00000004192	159.394	0.272111	0.184548	1.47447	0.140355	1	Arhgap30	498282
ENSRNOG00000004193	531.961	0.0928573	0.205772	0.451263	0.6518	1	Klhl12	266772
ENSRNOG00000004195	45.7339	0.184394	0.412957	0.446521	0.655221	1	Dtl	305073
ENSRNOG00000004196	2965.77	0.0672459	0.228213	0.294662	0.768252	1	Rps29	25348
ENSRNOG00000004197	236.596	0.0592838	0.243458	0.243507	0.807613	1	Asb12	503446
ENSRNOG00000004198	112.747	0.42388	0.307704	1.37756	0.168339	1	Stxbp6	362734
ENSRNOG00000004199	2.10106	-1.10751	1.25714	-0.880972	0.378333	1	NA	NA
ENSRNOG00000004200	99.6851	0.634532	0.710029	0.89367	0.371498	1	Sybu	500865
ENSRNOG00000004201	6.36592	0.410894	0.784445	0.523803	0.600416	1	Rims2	116839
ENSRNOG00000004205	1642.09	0.147681	0.183293	0.805708	0.420411	1	Pkdcc	313860
ENSRNOG00000004206	1924.31	0.155393	0.138229	1.12417	0.260942	1	Glrx5	362776
ENSRNOG00000004207	29.6864	0.539905	0.398836	1.3537	0.175832	1	Eml5	444982
ENSRNOG00000004208	1254.74	0.320879	0.205254	1.56333	0.117975	1	Crim1	298744
ENSRNOG00000004210	7.09503	-0.694747	0.738399	-0.940882	0.346765	1	Osr1	298878
ENSRNOG00000004212	185.949	-0.0872761	0.234196	-0.372663	0.709399	1	Fbxw9	288921
ENSRNOG00000004214	2938.78	0.00943095	0.168113	0.056099	0.955263	1	Rpl26	287417
ENSRNOG00000004216	2.8066	-0.32506	1.14793	-0.283171	0.777046	1	Lrr1	685860
ENSRNOG00000004217	911.665	0.128813	0.190778	0.6752	0.499548	1	Stk10	29398
ENSRNOG00000004218	73.5125	0.0788339	0.24751	0.318508	0.7501	1	Klhl28	299103
ENSRNOG00000004219	1067.77	-0.0152455	0.144525	-0.105487	0.915989	1	Dhps	288923
ENSRNOG00000004220	448.361	-0.0311857	0.17335	-0.1799	0.857231	1	Ebag9	299864
ENSRNOG00000004221	2.34873	-0.197082	1.311	-0.150329	0.880505	1	Lgr5	299802
ENSRNOG00000004225	2.2414	-0.771767	1.76115	-0.438217	0.661229	1	Odf4	303236
ENSRNOG00000004226	1388.64	-0.179314	0.277058	-0.647206	0.517499	1	Irak3	314870
ENSRNOG00000004229	6.06051	0.493325	1.17231	0.420814	0.673891	1	Tac3	29191
ENSRNOG00000004232	122.39	-0.078913	0.20445	-0.385977	0.699514	1	G2e3	299002
ENSRNOG00000004234	1123.7	0.123008	0.143538	0.856974	0.391459	1	Mgat2	94273
ENSRNOG00000004239	37.8487	0.12618	0.369339	0.341637	0.732624	1	LOC100362999	100362999
ENSRNOG00000004242	8.34762	-0.319701	0.790105	-0.404631	0.685748	1	Pole2	299112
ENSRNOG00000004245	1760.22	0.145444	0.167408	0.868795	0.384959	1	Mgst3	289197
ENSRNOG00000004246	1775.13	0.0979853	0.12047	0.81336	0.416012	1	Spag7	303260
ENSRNOG00000004249	97.0994	-0.602718	0.405261	-1.48724	0.136952	1	Tlr7	317468
ENSRNOG00000004252	1549.66	0.144601	0.13647	1.05958	0.289335	1	Eif3h	299899
ENSRNOG00000004255	1095.29	0.0524769	0.167461	0.313368	0.754001	1	Usf1	83586
ENSRNOG00000004257	112.117	-0.616739	0.24771	-2.48976	0.0127829	1	Ctps2	619580
ENSRNOG00000004258	111.882	-0.272851	0.231855	-1.17682	0.239268	1	Chst7	302302
ENSRNOG00000004259	1282.85	0.0136196	0.120279	0.113233	0.909846	1	Dohh	314644
ENSRNOG00000004262	5.66031	-0.0571906	0.821247	-0.0696387	0.944481	1	LOC102546716	102546716
ENSRNOG00000004263	425.684	-0.154262	0.167222	-0.9225	0.356268	1	Ints7	289382
ENSRNOG00000004265	3.98709	1.28564	1.55437	0.827116	0.408172	1	Dipk2b	501512
ENSRNOG00000004268	283.117	-0.122013	0.181725	-0.671414	0.501957	1	Zfp386	25165
ENSRNOG00000004273	983.623	-0.203912	0.33343	-0.611561	0.540828	1	Ifitm1	293618
ENSRNOG00000004275	21.2565	0.187112	0.70658	0.264814	0.791153	1	Egfl6	317470
ENSRNOG00000004276	2984.55	0.292933	0.287727	1.01809	0.308633	1	Itga3	360606
ENSRNOG00000004279	267.988	-0.176694	0.184245	-0.959014	0.337552	1	Adgra3	305408
ENSRNOG00000004280	361.013	-0.175961	0.363013	-0.484723	0.627873	1	Tcn2	64365
ENSRNOG00000004281	182.39	0.214669	0.214913	0.998864	0.317861	1	Cobl	305497
ENSRNOG00000004282	906.13	0.226801	0.259393	0.874352	0.381926	1	Arl4a	29308
ENSRNOG00000004283	1523.75	0.0345503	0.149407	0.23125	0.817121	1	Camta2	287462
ENSRNOG00000004284	8332.86	0.241332	0.201418	1.19816	0.230853	1	Btg1	29618
ENSRNOG00000004287	280.992	-0.105979	0.147333	-0.719317	0.471945	1	Wdr83	288924
ENSRNOG00000004288	424.539	-0.184227	0.159965	-1.15167	0.249458	1	Ptrh2	287593
ENSRNOG00000004290	1126.54	0.0490441	0.184945	0.265182	0.790869	1	Grb10	498416
ENSRNOG00000004291	5306.13	0.134796	0.146682	0.918967	0.358113	1	Cltc	54241
ENSRNOG00000004292	265.772	-0.0227365	0.179449	-0.126702	0.899177	1	Sptssa	500651
ENSRNOG00000004298	2.59413	0.997861	1.18756	0.840259	0.400763	1	Dpys	65135
ENSRNOG00000004300	167.947	-0.0557686	0.184761	-0.301842	0.762772	1	Gtf2a1	83830
ENSRNOG00000004301	1146.88	-0.0745725	0.100978	-0.738503	0.460209	1	Dcaf13	362902
ENSRNOG00000004303	3619.34	0.611586	0.297085	2.05862	0.0395302	1	Timp3	25358
ENSRNOG00000004304	1261.7	0.0281095	0.150774	0.186435	0.852104	1	Syap1	302678
ENSRNOG00000004305	1152.97	0.0339485	0.155184	0.218762	0.826835	1	Abl2	304883
ENSRNOG00000004306	308.029	-0.0169976	0.203638	-0.0834699	0.933478	1	Zbtb39	299510
ENSRNOG00000004307	509.427	-0.0396776	0.887889	-0.0446876	0.964356	1	Tor3a	304884
ENSRNOG00000004310	1053.03	-0.159556	0.169447	-0.941625	0.346385	1	Caskin2	303678
ENSRNOG00000004311	37.3229	-0.762229	0.349884	-2.17852	0.0293675	1	Gpr182	29307
ENSRNOG00000004312	561.639	-0.105589	0.148713	-0.710022	0.477691	1	Tmbim4	362884
ENSRNOG00000004314	262.483	-0.103586	0.257289	-0.402607	0.687237	1	Ppm1h	314897
ENSRNOG00000004316	23.8795	-0.514848	0.393244	-1.30923	0.190456	1	Llph	299818
ENSRNOG00000004317	74.4004	-0.315991	0.48428	-0.652497	0.514081	1	Vipr2	29555
ENSRNOG00000004319	12.6364	0.144641	0.554079	0.261048	0.794055	1	NA	NA
ENSRNOG00000004320	1.26008	1.04564	2.04548	0.511195	0.609215	1	Tgm4	64679
ENSRNOG00000004322	4984.92	0.151832	0.122998	1.23443	0.217043	1	Sh3kbp1	84357
ENSRNOG00000004327	445.961	0.292772	0.222306	1.31697	0.187848	1	Ddc	24311
ENSRNOG00000004328	62.7382	0.496183	0.471556	1.05223	0.292696	1	Deptor	314979
ENSRNOG00000004330	55.6348	-0.330229	0.508797	-0.649037	0.516314	1	Chrdl1	363455
ENSRNOG00000004332	200.758	-0.0939876	0.318021	-0.295539	0.767582	1	Egfr	24329
ENSRNOG00000004333	1016.47	-0.106156	0.180429	-0.588356	0.556294	1	Flywch1	360488
ENSRNOG00000004337	1201.37	-0.0771978	0.147748	-0.522498	0.601324	1	Fam20b	304885
ENSRNOG00000004339	1177.89	-0.177287	0.124039	-1.42928	0.152923	1	Yy1	24919
ENSRNOG00000004341	38.9543	0.649506	0.414103	1.56846	0.116773	1	LOC498222	498222
ENSRNOG00000004342	263.637	-0.101925	0.246444	-0.413584	0.679179	1	Ahr	25690
[truncated: 15,689 more rows]

## Sheet: lyco-s vs DMSO
ENSEMBL	baseMean	log2FoldChange	lfcSE	stat	pvalue	padj	symbol	entrez
ENSRNOG00000000001	24.5514	-1.39779	0.639567	-2.18552	0.0288507	0.059666	NA	NA
ENSRNOG00000000007	9.5954	4.43945	1.21418	3.65634	0.00025584	0.000920275	Gad1	24379
ENSRNOG00000000008	3.78815	5.01824	1.58526	3.16556	0.00154785	0.00465303	Alx4	296511
ENSRNOG00000000009	2.08803	-2.20983	1.86967	-1.18194	0.237231	0.344116	Tmco5b	366158
ENSRNOG00000000010	1.26403	-0.375529	2.05687	-0.182573	0.855133	0.90101	Cbln1	498922
ENSRNOG00000000012	208.584	1.36751	0.3802	3.59683	0.00032212	0.00113354	Tcf15	296272
ENSRNOG00000000017	11.3043	-2.78499	0.747945	-3.72353	0.000196459	0.000723009	Steap1	297738
ENSRNOG00000000021	259.977	-0.74134	0.22388	-3.31133	0.00092854	0.00293139	NA	NA
ENSRNOG00000000024	395.847	0.848178	0.162043	5.23429	1.65617e-07	1.07587e-06	Hebp1	362454
ENSRNOG00000000033	442.624	1.15983	0.182114	6.36867	1.90674e-10	1.91715e-09	Tmcc2	305095
ENSRNOG00000000034	1170.54	4.32981	0.248745	17.4066	7.35092e-68	3.51175e-65	Nuak2	289419
ENSRNOG00000000036	19.6206	1.77202	0.713951	2.48199	0.0130651	0.0302236	Klhdc8a	305096
ENSRNOG00000000040	78.6921	0.778906	0.311526	2.50029	0.012409	0.0289216	RGD1304622	305101
ENSRNOG00000000042	314.741	-1.42661	0.315142	-4.52689	5.98592e-06	2.98806e-05	Xpr1	289424
ENSRNOG00000000043	652.357	-0.376211	0.166787	-2.25564	0.0240931	0.0511433	Idua	360904
ENSRNOG00000000044	387.601	-0.749809	0.220611	-3.39878	0.000676871	0.00220549	Tmem175	305623
ENSRNOG00000000047	3218.56	-0.689747	0.18258	-3.77777	0.000158236	0.00059523	Cd82	83628
ENSRNOG00000000048	1723.13	-0.367768	0.149832	-2.45453	0.0141069	0.0323164	Gak	81659
ENSRNOG00000000054	79.9354	-0.517103	0.236346	-2.18791	0.028676	0.0593463	Abhd8	306338
ENSRNOG00000000055	12.6514	0.136967	0.683999	0.200245	0.841289	0.89035	Fcrl6	305103
ENSRNOG00000000060	66.7987	1.90732	0.288908	6.60185	4.06063e-11	4.50004e-10	Cplx1	64832
ENSRNOG00000000062	334.322	-2.24236	0.176103	-12.7332	3.86508e-37	4.54755e-35	Pcgf3	305624
ENSRNOG00000000064	6712.14	0.24912	0.212017	1.175	0.239993	0.347231	Atp5me	140608
ENSRNOG00000000065	4.97653	1.67171	1.06596	1.56827	0.116819	0.193651	Pde6b	289878
ENSRNOG00000000066	445.167	-0.501916	0.171664	-2.92383	0.00345756	0.00947386	Fbxo28	305105
ENSRNOG00000000068	1696.18	-0.236832	0.15128	-1.56552	0.117461	0.194531	Ppp2r5a	312754
ENSRNOG00000000073	673.849	-1.0031	0.130563	-7.6829	1.5553e-14	2.56212e-13	Tmed5	289883
ENSRNOG00000000075	387.128	-0.330827	0.236513	-1.39877	0.161882	0.253493	Mtf2	360905
ENSRNOG00000000081	620.258	-0.223713	0.336987	-0.663862	0.506778	0.617292	Antxr2	305633
ENSRNOG00000000082	870.062	0.752881	0.145002	5.19221	2.07817e-07	1.32421e-06	Hltf	295568
ENSRNOG00000000095	221.669	-0.61207	0.190717	-3.20932	0.00133051	0.00405599	Gpr89b	362003
ENSRNOG00000000096	35.0369	0.0760766	0.766315	0.0992759	0.920919	0.947452	Pdzk1	65144
ENSRNOG00000000098	3413.29	-0.692169	0.284397	-2.43381	0.0149409	0.033941	Rnf115	362002
ENSRNOG00000000104	428.699	-0.810687	0.156576	-5.17759	2.24766e-07	1.42145e-06	Thoc3	290519
ENSRNOG00000000105	260.394	3.201	0.348411	9.18741	4.02399e-20	1.22213e-18	Cplx2	116657
ENSRNOG00000000108	154.129	-0.993142	0.233183	-4.25907	2.05279e-05	9.26351e-05	Aga	290923
ENSRNOG00000000111	171.712	-1.1168	0.210356	-5.30912	1.10156e-07	7.35597e-07	Coprs	290925
ENSRNOG00000000112	702.679	0.475258	0.20348	2.33565	0.0195096	0.0426163	Champ1	306647
ENSRNOG00000000113	96.5168	0.239548	0.230825	1.03779	0.299367	0.412891	Elac1	307604
ENSRNOG00000000121	329.31	0.505336	0.223844	2.25754	0.0239744	0.0509524	Pigv	366478
ENSRNOG00000000122	1602.64	-0.493795	0.0995721	-4.95918	7.07932e-07	4.12167e-06	Ak2	24184
ENSRNOG00000000123	8250.63	0.302343	0.127011	2.38044	0.0172922	0.0384425	Rnf19b	313806
ENSRNOG00000000127	1384.68	-0.118	0.285901	-0.41273	0.679805	0.765104	Kpna6	362607
ENSRNOG00000000129	94.1581	1.85591	0.525967	3.52858	0.000417798	0.00143345	Phf24	500446
ENSRNOG00000000130	2934.66	0.230678	0.41411	0.557046	0.577496	0.681203	Dnajb5	313811
ENSRNOG00000000133	474.945	-0.350703	0.164632	-2.13022	0.0331531	0.0670343	Txndc15	307180
ENSRNOG00000000137	3.98728	-3.98303	1.50828	-2.64078	0.00827162	0.0202749	Ly86	291359
ENSRNOG00000000138	91.3844	2.22736	0.438087	5.08429	3.69005e-07	2.25537e-06	Glis1	298732
ENSRNOG00000000142	43.4685	-1.25367	0.44469	-2.8192	0.00481433	0.0126352	Plxdc2	361282
ENSRNOG00000000145	269.938	1.91867	0.276626	6.93597	4.03439e-12	4.98685e-11	Pik3r3	60664
ENSRNOG00000000150	582.231	-0.124324	0.173588	-0.716201	0.473868	0.586824	Dnajc1	100360412
ENSRNOG00000000151	296.598	1.38545	0.315514	4.39109	1.12785e-05	5.36201e-05	Ldlrap1	500564
ENSRNOG00000000155	510.968	-0.0839452	0.190178	-0.441403	0.658921	0.748961	Cog3	361073
ENSRNOG00000000156	4.56726	-0.663775	1.02623	-0.646811	0.517754	0.627095	Megf6	65049
ENSRNOG00000000157	1158.39	0.0767284	0.158784	0.483225	0.628936	0.724523	Atg12	361321
ENSRNOG00000000158	66.1504	0.521592	0.388048	1.34414	0.178902	0.274599	Cdo1	81718
ENSRNOG00000000161	175.568	0.0908066	0.202507	0.448412	0.653856	0.744448	Chm	24942
ENSRNOG00000000164	3227.78	-0.297356	0.142532	-2.08623	0.0369574	0.0734908	Lamp2	24944
ENSRNOG00000000165	16.5903	-0.315625	0.511089	-0.617553	0.53687	0.64446	Pfkfb1	24638
ENSRNOG00000000166	99.9451	-1.2097	0.232918	-5.19367	2.06189e-07	1.31574e-06	Apex2	317628
ENSRNOG00000000167	123.809	-0.409253	0.515857	-0.793346	0.427576	0.544316	Alas2	25748
ENSRNOG00000000168	61.9784	-0.368137	0.481233	-0.764986	0.44428	0.559695	Gatm	81660
ENSRNOG00000000169	285.844	-0.71662	0.250545	-2.86025	0.00423311	0.0112874	Spata5l1	691729
ENSRNOG00000000170	1048.36	-1.12435	0.145754	-7.71405	1.21886e-14	2.04215e-13	Slc30a4	64469
ENSRNOG00000000172	409.831	-1.10009	0.351689	-3.12802	0.00175991	0.00521774	Sqor	691966
ENSRNOG00000000175	1007.29	-1.3683	0.177636	-7.70281	1.3311e-14	2.21133e-13	Mier2	362841
ENSRNOG00000000177	34.6343	-3.07913	0.520808	-5.91221	3.37543e-09	2.87538e-08	Plpp2	246115
ENSRNOG00000000184	30.3689	1.92096	0.446309	4.30409	1.67674e-05	7.72226e-05	Tmprss6	315388
ENSRNOG00000000185	1075.9	0.590445	0.143442	4.11626	3.85074e-05	0.000164928	Mpst	192172
ENSRNOG00000000186	448.453	0.567563	0.244048	2.32561	0.0200392	0.0435846	Tst	25274
ENSRNOG00000000187	3343.35	-1.05733	0.282262	-3.74592	0.000179737	0.000668991	Csf2rb	171081
ENSRNOG00000000190	143.548	-0.453868	0.36394	-1.24709	0.212363	0.314778	NA	NA
ENSRNOG00000000199	5.53585	3.10296	1.13466	2.73471	0.00624358	0.015852	Dppa5	301101
ENSRNOG00000000201	3.15894	-0.40604	1.466	-0.276971	0.781802	0.845311	Gsta2	24422
ENSRNOG00000000204	987.209	0.0106612	0.147511	0.0722738	0.942384	0.960802	Syncrip	363113
ENSRNOG00000000219	1288.16	0.42889	0.159672	2.68607	0.00722981	0.0180246	Ano10	301111
ENSRNOG00000000221	1216.3	-0.0881363	0.157698	-0.558893	0.576235	0.680032	Abhd5	316122
ENSRNOG00000000230	386.588	0.280361	0.194626	1.44051	0.149724	0.238061	Lmf1	360495
ENSRNOG00000000231	244.76	-1.9769	0.244155	-8.09691	5.63744e-16	1.11712e-14	Kctd17	300317
ENSRNOG00000000236	2779.16	0.116975	0.126908	0.921731	0.356669	0.47338	Zfp207	303763
ENSRNOG00000000237	43.9777	0.00809017	0.441395	0.0183286	0.985377	0.989857	RGD1310429	303764
ENSRNOG00000000239	5945.08	-1.25628	0.273801	-4.58829	4.46899e-06	2.27976e-05	Ccl7	287561
ENSRNOG00000000244	278.241	-0.609382	0.248881	-2.44849	0.0143457	0.0327827	Coil	50998
ENSRNOG00000000245	109.075	0.138837	0.293587	0.472899	0.636285	0.730113	Slc16a6	303772
ENSRNOG00000000246	683.695	0.628209	0.161726	3.8844	0.000102583	0.000401786	Amz2	360650
ENSRNOG00000000247	401.192	0.583291	0.273293	2.1343	0.0328179	0.0664706	Mfsd11	360667
ENSRNOG00000000248	12291.6	0.493988	0.198779	2.48512	0.0129509	0.0299948	Srsf2	494445
ENSRNOG00000000249	122.097	0.149051	0.230413	0.646885	0.517706	0.627095	Mettl23	287918
ENSRNOG00000000250	1578.61	0.746517	0.231067	3.23074	0.00123472	0.00379187	Jmjd6	360665
ENSRNOG00000000251	9.1566	3.63508	0.892011	4.07515	4.59849e-05	0.000193808	St6galnac1	287920
ENSRNOG00000000257	24.1579	1.93925	0.549641	3.52821	0.000418384	0.0014346	Smpd3	94338
ENSRNOG00000000258	807.174	-0.746375	0.145972	-5.11315	3.16833e-07	1.95474e-06	Prmt7	361402
ENSRNOG00000000262	693.937	-0.297253	0.297499	-0.999173	0.317711	0.432955	Zfp821	307834
ENSRNOG00000000264	260.358	0.386571	0.33964	1.13818	0.255046	0.364416	Def8	307973
ENSRNOG00000000274	27.1012	2.71506	0.504146	5.38547	7.22557e-08	4.97542e-07	Phyhipl	309901
ENSRNOG00000000275	29.7471	2.1585	0.608679	3.54621	0.000390815	0.00135108	NA	NA
ENSRNOG00000000277	11.4441	2.96085	0.688646	4.29952	1.71166e-05	7.8626e-05	Tet1	309902
ENSRNOG00000000279	1164.73	0.564497	0.136232	4.14363	3.41851e-05	0.000147704	Rtn4ip1	309912
ENSRNOG00000000281	1331.09	1.10951	0.311181	3.56549	0.000363177	0.00126294	Prodh1	680409
ENSRNOG00000000283	347.669	-0.668683	0.270941	-2.468	0.0135869	0.0312712	Ess2	360741
ENSRNOG00000000288	396.315	-1.53655	0.263152	-5.83902	5.25093e-09	4.31699e-08	Scarf2	287949
ENSRNOG00000000299	365.725	1.43093	0.21387	6.69063	2.22216e-11	2.53249e-10	Foxo3	294515
ENSRNOG00000000302	426.487	1.06472	0.18892	5.63583	1.74218e-08	1.32451e-07	Sesn1	294518
ENSRNOG00000000303	124.46	-0.846649	0.215029	-3.93736	8.23822e-05	0.000329008	Cep57l1	294519
ENSRNOG00000000304	5990.85	0.403337	0.141895	2.8425	0.00447608	0.0118548	Cd164	83689
ENSRNOG00000000306	534.447	-0.77955	0.226935	-3.43513	0.000592271	0.00195426	Smpd2	83537
ENSRNOG00000000307	239.187	0.32651	0.189991	1.71856	0.0856948	0.149989	Mical1	294520
ENSRNOG00000000308	570.374	1.53182	0.145546	10.5247	6.65046e-26	3.33013e-24	Zbtb24	365590
ENSRNOG00000000312	162.081	0.0310855	0.196662	0.158065	0.874406	0.914935	Fig4	309855
ENSRNOG00000000314	2590.8	0.543253	0.144178	3.76793	0.000164608	0.000616835	Sec63	309858
ENSRNOG00000000316	192.457	2.03514	0.389843	5.22041	1.78523e-07	1.15335e-06	Sobp	309860
ENSRNOG00000000321	58.533	2.45674	0.432802	5.67637	1.37585e-08	1.06617e-07	Cd24	25145
ENSRNOG00000000322	609.052	-0.645414	0.120227	-5.36829	7.94859e-08	5.4436e-07	Atg5	365601
ENSRNOG00000000323	518.738	-0.0605663	0.377385	-0.160489	0.872496	0.913694	Prdm1	309871
ENSRNOG00000000327	327.982	-1.33514	0.191663	-6.96608	3.25894e-12	4.09127e-11	Hace1	361866
ENSRNOG00000000335	3.85521	1.60701	1.22811	1.30852	0.190697	0.289044	Ermap	298485
ENSRNOG00000000340	2228.63	-0.323472	0.125719	-2.57297	0.0100831	0.0241111	Rtraf	302247
ENSRNOG00000000341	1392.68	-0.895241	0.282341	-3.17078	0.00152028	0.00457559	Nid2	302248
ENSRNOG00000000368	37.3559	-0.421274	0.637015	-0.661325	0.508404	0.618652	Grik2	54257
ENSRNOG00000000373	180.591	0.612463	0.287318	2.13165	0.0330353	0.0668267	NA	NA
ENSRNOG00000000376	3.57121	-0.680554	1.03264	-0.659044	0.509868	0.620007	LOC108349010	108349010
ENSRNOG00000000378	49.5996	0.291687	0.390465	0.747023	0.45505	0.569655	Ctnna3	361839
ENSRNOG00000000383	2045.16	0.561062	0.349552	1.60509	0.108474	0.182191	Mypn	309760
ENSRNOG00000000384	3.70834	1.04751	0.98539	1.06304	0.287764	0.400739	Atoh7	365564
ENSRNOG00000000386	99.4803	0.935751	0.296915	3.15158	0.00162389	0.00485272	Pbld1	171564
ENSRNOG00000000387	373.655	-0.246072	0.153819	-1.59975	0.109655	0.183826	Slc25a16	361836
ENSRNOG00000000392	1163.78	0.73046	0.130984	5.57673	2.45084e-08	1.81487e-07	Supv3l1	294385
ENSRNOG00000000394	425.136	-1.03664	0.314942	-3.29153	0.000996438	0.00312565	Srgn	56782
ENSRNOG00000000395	576.918	0.747357	0.258397	2.89229	0.0038245	0.0103288	Kif1bp	606294
ENSRNOG00000000396	1804.62	1.3828	0.173202	7.98376	1.41947e-15	2.66071e-14	Ddx50	361848
ENSRNOG00000000397	2603.89	0.268213	0.200347	1.33874	0.180655	0.276737	Ccar1	361849
ENSRNOG00000000398	735.274	0.348113	0.192282	1.81043	0.0702297	0.126969	Zup1	294390
ENSRNOG00000000406	241.326	1.0819	0.27816	3.88947	0.000100464	0.000393922	Ros1	25346
ENSRNOG00000000407	129.991	-0.724721	0.205166	-3.53236	0.00041187	0.00141639	Dcbld1	309773
ENSRNOG00000000408	926.534	-0.337041	0.1318	-2.55723	0.010551	0.0250975	Gopc	309774
ENSRNOG00000000410	3.01567	2.38966	1.59925	1.49423	0.135115	0.218785	Nepn	309775
ENSRNOG00000000411	1035.17	-0.993922	0.134186	-7.40706	1.29129e-13	1.93431e-12	Nus1	294400
ENSRNOG00000000412	12.4466	0.641552	0.663364	0.967118	0.333485	0.449255	Slc35f1	502421
ENSRNOG00000000413	32512.5	1.00891	0.153744	6.56226	5.29974e-11	5.75772e-10	Pln	64672
ENSRNOG00000000414	228.531	0.691586	0.202694	3.41197	0.000644955	0.00211254	Cep85l	100365935
ENSRNOG00000000415	545.236	0.706007	0.138516	5.09692	3.45217e-07	2.11804e-06	Asf1a	294408
ENSRNOG00000000417	2146.5	-0.331922	0.134099	-2.47521	0.0133159	0.0307314	Numa1	308870
ENSRNOG00000000418	70.0432	0.479567	0.318558	1.50543	0.132213	0.214841	Zbtb12	309613
ENSRNOG00000000419	2102.9	-0.00918904	0.924974	-0.00993438	0.992074	0.994376	NA	NA
ENSRNOG00000000420	440.954	-0.878694	0.140679	-6.24611	4.20798e-10	4.04222e-09	Nelfe	294258
ENSRNOG00000000421	671.01	-0.662264	0.14952	-4.42925	9.456e-06	4.56928e-05	Skiv2l	294260
ENSRNOG00000000422	251.891	-1.17052	0.18041	-6.48811	8.69219e-11	9.16726e-10	Dxo	361799
ENSRNOG00000000423	137.372	-0.104671	0.301956	-0.346645	0.728858	0.8041	NA	NA
ENSRNOG00000000428	4.22734	3.7475	1.25393	2.98861	0.00280245	0.00787914	Cyp21a1	24298
ENSRNOG00000000431	1353.63	-1.60605	0.144126	-11.1434	7.71301e-29	4.99396e-27	Atf6b	406169
ENSRNOG00000000432	150.392	0.590676	0.276735	2.13444	0.0328064	0.0664625	Fkbpl	406168
ENSRNOG00000000433	11.0498	0.384614	0.604525	0.636225	0.52463	0.633209	Prrt1	406167
ENSRNOG00000000435	547.385	0.462008	0.194907	2.3704	0.0177689	0.0393636	Ppt2	54398
ENSRNOG00000000436	43.6757	-0.768249	0.448034	-1.71471	0.0863983	0.150952	Egfl8	406166
ENSRNOG00000000437	1122.14	0.0217012	0.230262	0.0942454	0.924914	0.949682	Agpat1	406165
ENSRNOG00000000438	599.997	-0.609003	0.181924	-3.34757	0.000815227	0.00260342	Rnf5	407784
ENSRNOG00000000439	83.3536	0.040686	0.34811	0.116877	0.906958	0.937892	Ager	81722
ENSRNOG00000000440	452.056	-0.619001	0.198748	-3.11451	0.00184253	0.00543818	Pbx2	406164
ENSRNOG00000000441	53.2798	-0.936994	0.617813	-1.51663	0.12936	0.210918	Gpsm3	406163
ENSRNOG00000000442	1433.75	-2.40366	0.293135	-8.19981	2.4076e-16	4.97739e-15	Notch4	406162
ENSRNOG00000000443	2357.26	0.592089	0.353906	1.67301	0.0943247	0.162472	LOC103689965	103689965
ENSRNOG00000000451	302.113	-2.90248	0.399624	-7.26305	3.78469e-13	5.33054e-12	RT1-Ba	309621
ENSRNOG00000000454	4.26204	-0.26289	1.01081	-0.260078	0.794804	0.854627	RT1-DOb	365542
ENSRNOG00000000455	8.74837	0.437486	0.68285	0.640677	0.521733	0.630488	Tap2	24812
ENSRNOG00000000456	1145.19	0.418729	0.465861	0.898828	0.368744	0.485767	Psmb8	24968
ENSRNOG00000000457	10984.8	0.866061	0.742924	1.16575	0.243717	0.351525	Tap1	24811
ENSRNOG00000000459	1456.7	0.65144	0.419279	1.55372	0.120252	0.198602	Psmb9	24967
ENSRNOG00000000461	11.3007	-0.85959	0.783824	-1.09666	0.272789	0.384362	Brd2	294276
ENSRNOG00000000463	269.151	3.08606	0.28022	11.013	3.30914e-28	1.98954e-26	Col11a2	294279
ENSRNOG00000000464	1434.46	0.744688	0.107672	6.91626	4.63736e-12	5.71219e-11	Rxrb	361801
ENSRNOG00000000465	1790.64	-1.0864	0.114189	-9.514	1.83467e-21	6.39637e-20	Slc39a7	294281
ENSRNOG00000000466	1163.22	0.546343	0.207473	2.63332	0.00845557	0.0206466	Hsd17b8	361802
ENSRNOG00000000467	489.96	-0.058797	0.198821	-0.295728	0.767438	0.834116	Ring1	309626
ENSRNOG00000000470	1784.25	-0.938474	0.221412	-4.23859	2.24932e-05	0.000100834	Vps52	25218
ENSRNOG00000000471	15.8792	-1.04047	0.943446	-1.10284	0.270096	0.381357	B3galt4	171079
ENSRNOG00000000473	1896.04	-0.284826	0.102857	-2.76913	0.00562062	0.0144762	Pfdn6	309629
ENSRNOG00000000474	1327.76	0.369838	0.238499	1.55069	0.120976	0.199606	Rgl2	294283
ENSRNOG00000000476	783.779	-0.65789	0.144893	-4.54051	5.61193e-06	2.81808e-05	Zbtb22	309630
ENSRNOG00000000477	1338.66	1.02921	0.349594	2.94401	0.00323993	0.00894409	Daxx	140926
ENSRNOG00000000478	17.407	0.782684	0.834029	0.938438	0.34802	0.464767	AA926063	294284
ENSRNOG00000000479	62.3512	-0.676864	0.269495	-2.5116	0.0120185	0.0281475	Kifc1	294286
ENSRNOG00000000480	1461.35	-0.378257	0.18233	-2.07458	0.0380256	0.0753775	Phf1	294287
ENSRNOG00000000481	940.129	-0.190477	0.115828	-1.64449	0.100076	0.170583	Cuta	294288
ENSRNOG00000000483	84.122	-0.0471074	0.281441	-0.167379	0.867072	0.909792	Syngap1	192117
ENSRNOG00000000485	788.63	-1.14947	0.185649	-6.19163	5.95457e-10	5.60751e-09	Bak1	116502
ENSRNOG00000000486	9.3564	-0.468489	0.638657	-0.733554	0.463221	0.576531	Ggnbp1	494520
ENSRNOG00000000487	1861.28	6.46115	1.14223	5.6566	1.54405e-08	1.18664e-07	Grm4	24417
ENSRNOG00000000488	1993.52	-0.304116	0.230743	-1.31799	0.187509	0.28511	Hmga1	117062
ENSRNOG00000000490	1871.02	-0.242658	0.206614	-1.17445	0.240214	0.347493	Rps10	81773
ENSRNOG00000000491	45.6469	1.96679	0.516136	3.8106	0.00013863	0.000527881	Spdef	689210
ENSRNOG00000000493	461.72	-0.308588	0.132823	-2.3233	0.0201632	0.0438383	Snrpc	361808
ENSRNOG00000000495	137.749	-0.623951	0.32431	-1.92393	0.054363	0.102378	Uhrf1bp1	309637
ENSRNOG00000000498	1132.63	1.43849	0.240808	5.97359	2.32088e-09	2.0169e-08	Anks1a	309639
ENSRNOG00000000499	44.0266	1.97248	0.542822	3.63374	0.000279339	0.000996488	Tcp11	309641
ENSRNOG00000000500	8.00528	1.60709	0.764285	2.10274	0.0354883	0.0711215	Scube3	294297
ENSRNOG00000000501	403.97	0.215037	0.183555	1.17151	0.241395	0.348888	Zfp523	361809
ENSRNOG00000000502	35.1211	-0.285268	0.353116	-0.807861	0.419171	0.535506	Def6	309642
ENSRNOG00000000503	5542.29	1.67239	0.217651	7.68381	1.54425e-14	2.54628e-13	Ppard	25682
ENSRNOG00000000504	510.131	1.97307	0.336153	5.86956	4.36951e-09	3.65525e-08	Fance	309643
ENSRNOG00000000505	2862.83	0.156693	0.230766	0.67901	0.497131	0.60896	Rpl10a	81729
ENSRNOG00000000506	1463.22	2.3181	0.161898	14.3183	1.68264e-46	3.23287e-44	Tead3	294299
ENSRNOG00000000507	115.439	3.78788	0.479337	7.90232	2.7375e-15	4.96287e-14	Tulp1	309900
ENSRNOG00000000510	1.19234	4.08003	2.73556	1.49148	0.135836	0.219794	Clps	25680
ENSRNOG00000000511	1409.68	-0.823531	0.12509	-6.58352	4.59441e-11	5.05356e-10	Srpk1	361811
ENSRNOG00000000512	177.247	1.41716	0.488409	2.90159	0.00371278	0.0100701	Slc26a8	309646
ENSRNOG00000000513	1932.47	0.589891	0.153081	3.85345	0.000116464	0.000450957	Mapk14	81649
ENSRNOG00000000515	1.95233	-1.66026	1.51871	-1.0932	0.274305	0.386098	Mapk13	29513
ENSRNOG00000000516	1.10179	1.03427	1.84565	0.560384	0.575218	0.679013	NA	NA
ENSRNOG00000000517	721.077	0.642519	0.245755	2.61447	0.00893664	0.0216686	Kctd20	294307
ENSRNOG00000000519	956.79	-1.10321	0.174623	-6.31767	2.65544e-10	2.61928e-09	Stk38	361813
ENSRNOG00000000520	5737.5	1.85491	0.210194	8.82479	1.09669e-18	2.9063e-17	Srsf3	361814
ENSRNOG00000000521	5731.43	0.964077	0.246207	3.91571	9.01383e-05	0.000357078	Cdkn1a	114851
ENSRNOG00000000522	19.692	4.43029	0.707387	6.26289	3.77912e-10	3.65026e-09	Cpne5	309650
ENSRNOG00000000523	2566.04	3.17388	0.254493	12.4714	1.06933e-35	1.12509e-33	Ppil1	309651
ENSRNOG00000000524	987.276	-0.37732	0.204998	-1.8406	0.0656799	0.120107	RGD735065	294311
ENSRNOG00000000525	277.642	-1.62997	0.253217	-6.43704	1.21829e-10	1.2608e-09	Pi16	294312
ENSRNOG00000000527	2441.48	-0.449703	0.161353	-2.78708	0.00531857	0.0138048	Mtch1	294313
ENSRNOG00000000528	19.25	-1.25484	0.505979	-2.48003	0.0131371	0.0303742	Fgd2	309653
ENSRNOG00000000529	1404.96	1.64161	0.328182	5.00213	5.67002e-07	3.34747e-06	Pim1	24649
ENSRNOG00000000531	200.656	0.743002	0.333899	2.22523	0.0260658	0.0547197	Ccdc167	689755
ENSRNOG00000000532	3107.23	1.01921	0.244058	4.17611	2.96541e-05	0.000129648	Cmtr1	309656
ENSRNOG00000000536	98.8116	2.1123	0.317904	6.64446	3.04331e-11	3.41764e-10	Mdga1	309659
ENSRNOG00000000540	436.559	-0.282895	0.212632	-1.33045	0.183371	0.280072	Btbd9	294318
ENSRNOG00000000541	1365.85	0.260166	0.167168	1.55632	0.119632	0.197739	Glo1	294320
ENSRNOG00000000542	27.7466	0.574994	0.506195	1.13591	0.255992	0.365532	Dnah8	207117
ENSRNOG00000000543	134.619	2.85542	0.407668	7.00428	2.48253e-12	3.16375e-11	Frk	79209
ENSRNOG00000000546	216.885	-1.02862	0.251578	-4.08865	4.33886e-05	0.000183653	Nt5dc1	294456
ENSRNOG00000000547	4.96287	-0.309274	0.981287	-0.315171	0.752631	0.822423	Tspyl4	309828
ENSRNOG00000000549	1865.95	0.549942	0.124509	4.4169	1.00127e-05	4.81854e-05	Tspyl1	29544
ENSRNOG00000000551	6.12852	-0.302367	0.879768	-0.343689	0.73108	0.805848	Fam241b	294499
ENSRNOG00000000552	12.7717	-0.574762	0.598753	-0.959931	0.33709	0.453324	Col13a1	499431
ENSRNOG00000000557	6132.21	-0.160408	0.0928431	-1.72773	0.0840364	0.147642	Ppa1	294504
ENSRNOG00000000560	401.233	1.64142	0.347156	4.72818	2.26544e-06	1.21125e-05	Lrrc20	499430
ENSRNOG00000000561	244.918	-0.941041	0.306548	-3.0698	0.00214201	0.00621301	Pald1	294508
ENSRNOG00000000562	119.749	-3.85053	0.349666	-11.012	3.34441e-28	2.00393e-26	Prf1	50669
ENSRNOG00000000563	76.331	2.01741	0.398903	5.0574	4.25002e-07	2.56832e-06	Adamts14	309837
ENSRNOG00000000565	993.859	-0.186718	0.15827	-1.17975	0.238101	0.344945	Sgpl1	286896
ENSRNOG00000000566	100.385	0.49836	0.256869	1.94013	0.0523638	0.0991955	Pcbd1	29700
ENSRNOG00000000567	2063.75	-0.0203186	0.175291	-0.115914	0.907721	0.938229	Unc5b	60630
ENSRNOG00000000568	101.022	-0.0464168	0.313207	-0.148198	0.882186	0.920678	Slc29a3	353307
ENSRNOG00000000569	101.476	-0.0568353	0.329819	-0.172323	0.863184	0.906681	Vsir	690899
ENSRNOG00000000571	16847.4	-0.11405	0.13032	-0.875147	0.381494	0.49917	Psap	25524
ENSRNOG00000000572	123.436	2.88341	0.405633	7.10841	1.17391e-12	1.55664e-11	Chst3	84468
ENSRNOG00000000574	2.20633	0.0447843	1.31079	0.0341658	0.972745	0.981586	NA	NA
ENSRNOG00000000576	1066.88	-0.0587835	0.113648	-0.517244	0.604986	0.704091	Anapc16	100360936
ENSRNOG00000000579	2189.83	0.879954	0.321766	2.73476	0.00624251	0.015852	Marcks	25603
ENSRNOG00000000581	388.466	-0.590183	0.203287	-2.9032	0.00369366	0.0100337	Cdc40	361859
ENSRNOG00000000582	28.0089	1.07126	0.473138	2.26416	0.0235643	0.0501894	Ddo	685325
ENSRNOG00000000583	763.191	-0.149195	0.196291	-0.760068	0.447214	0.56255	Cdk19	309804
ENSRNOG00000000585	4082.88	0.205706	0.199255	1.03238	0.301895	0.415664	Amd1	81640
ENSRNOG00000000586	560.314	-0.876475	0.14397	-6.08789	1.14409e-09	1.03871e-08	Gtf3c6	361858
ENSRNOG00000000587	761.478	-1.29896	0.126929	-10.2337	1.40041e-24	6.33084e-23	Rpf2	294436
ENSRNOG00000000588	95.6955	0.699575	0.359577	1.94555	0.0517086	0.0981109	Slc16a10	170566
ENSRNOG00000000589	6.38881	0.348746	0.747705	0.466422	0.640914	0.73411	RGD1310495	309809
ENSRNOG00000000590	3.7686	-0.296364	0.865783	-0.342307	0.73212	0.806702	Naglt1	337920
ENSRNOG00000000593	462.013	0.890909	0.156782	5.68248	1.32756e-08	1.03237e-07	Rev3l	309812
ENSRNOG00000000595	134.977	-0.200825	0.249283	-0.805608	0.420469	0.536738	Traf3ip2	361857
ENSRNOG00000000596	2303.7	0.526709	0.130887	4.02414	5.71848e-05	0.000235453	Fyn	25150
ENSRNOG00000000598	55.0523	-0.646616	0.326354	-1.98133	0.047554	0.0912369	Tube1	361856
ENSRNOG00000000599	3002.6	-1.51939	0.247756	-6.13261	8.64482e-10	7.97525e-09	Lama4	309816
ENSRNOG00000000604	2291.3	-0.118347	0.109238	-1.08339	0.278634	0.390946	Hdac2	84577
ENSRNOG00000000605	125.601	-1.20098	0.518179	-2.3177	0.0204655	0.04443	Hs3st5	294449
ENSRNOG00000000606	3.30007	0.264515	1.21587	0.217552	0.827778	0.880335	Pcdh15	690865
ENSRNOG00000000609	701.875	0.0852559	0.142683	0.59752	0.550161	0.656618	Ipmk	171458
ENSRNOG00000000610	4566.52	0.0877801	0.126604	0.693345	0.488093	0.600218	Cisd1	294362
ENSRNOG00000000611	787.261	1.24632	0.151372	8.23345	1.81899e-16	3.83223e-15	Ube2d1	361831
ENSRNOG00000000613	1285.36	-0.0780901	0.146975	-0.531315	0.595201	0.695806	Tfam	83474
ENSRNOG00000000614	818.152	-0.371652	0.159175	-2.33487	0.0195502	0.0426887	Bicc1	361832
ENSRNOG00000000618	2.34234	-1.69422	1.45018	-1.16828	0.242695	0.350337	Mdga2	314180
ENSRNOG00000000622	1458.18	-0.195248	0.120515	-1.62012	0.105206	0.177649	Hint1	690660
ENSRNOG00000000632	23.5623	-0.711048	0.63646	-1.11719	0.263913	0.374406	Cdk1	54237
ENSRNOG00000000633	322.898	1.17971	0.318888	3.69947	0.00021605	0.000788539	Rhobtb1	309722
ENSRNOG00000000634	656.309	0.506969	0.222261	2.28096	0.0225507	0.0482574	Cabcoco1	361834
ENSRNOG00000000635	282.516	1.10894	0.330909	3.35118	0.000804672	0.00257437	Arid5b	309728
ENSRNOG00000000636	42.9352	2.9959	0.423067	7.08138	1.42727e-12	1.86601e-11	Rtkn2	309729
ENSRNOG00000000638	188.66	3.03289	0.370572	8.18435	2.73781e-16	5.61409e-15	Zfp365	499425
ENSRNOG00000000639	67.1013	-1.21798	0.34922	-3.48772	0.00048716	0.00164364	Ado	309732
ENSRNOG00000000640	1875.7	5.79573	0.292118	19.8404	1.33415e-87	1.31014e-84	Egr2	114090
ENSRNOG00000000641	168.745	0.688699	0.32604	2.11231	0.0346596	0.0696899	Nrbf2	58839
ENSRNOG00000000645	1523.56	-0.585401	0.190365	-3.07515	0.002104	0.00612488	Reep3	294375
ENSRNOG00000000648	2495.87	1.16594	0.218834	5.32795	9.93292e-08	6.68091e-07	Jmjd1c	171120
ENSRNOG00000000653	12.4584	-0.406774	0.576649	-0.70541	0.480555	0.592804	Nr5a2	60349
ENSRNOG00000000655	393.93	-1.72831	0.262559	-6.58256	4.62401e-11	5.0798e-10	Ptprc	24699
ENSRNOG00000000657	344.002	0.590577	0.42119	1.40216	0.160867	0.252327	Nek7	360850
ENSRNOG00000000658	4400.74	1.82739	0.193561	9.44092	3.69537e-21	1.25133e-19	Acacb	116719
ENSRNOG00000000661	311.516	0.835984	0.137094	6.0979	1.07469e-09	9.82226e-09	Hps4	304555
ENSRNOG00000000662	260	-0.244403	0.166747	-1.46571	0.142726	0.228891	Srrd	288717
ENSRNOG00000000663	949.243	-0.271807	0.151762	-1.79101	0.0732924	0.131551	Tfip11	288718
ENSRNOG00000000664	841.203	0.344446	0.178905	1.9253	0.0541912	0.102098	Tpst2	288719
ENSRNOG00000000665	1844.62	0.344421	0.194872	1.76742	0.0771574	0.137428	Pitpnb	114561
ENSRNOG00000000692	784.69	1.67243	0.329619	5.07384	3.89877e-07	2.37064e-06	Ung	304577
ENSRNOG00000000693	1.98119	1.22086	1.46734	0.832022	0.405396	0.522288	Svop	171442
ENSRNOG00000000695	439.619	0.793955	0.319086	2.48822	0.0128385	0.0297735	Ssh1	304580
ENSRNOG00000000697	1596.7	0.0488128	0.198327	0.246122	0.805588	0.863426	Coro1c	501841
ENSRNOG00000000699	87.693	-0.381515	0.315687	-1.20853	0.226845	0.331902	Selplg	363930
ENSRNOG00000000700	24.9236	2.81065	0.781779	3.5952	0.000324138	0.00114002	Tmem119	304581
ENSRNOG00000000701	3054.75	0.240066	0.216939	1.10661	0.268464	0.379575	Iscu	288740
ENSRNOG00000000702	1378.35	0.0169361	0.138871	0.121956	0.902934	0.93488	Sart3	304582
ENSRNOG00000000704	68.9269	-4.15367	0.496702	-8.3625	6.14049e-17	1.36699e-15	Cmklr1	60669
ENSRNOG00000000708	25.7872	-0.2652	0.510209	-0.519787	0.603212	0.702581	Sgsm1	288743
ENSRNOG00000000713	50.6404	0.619403	0.315619	1.9625	0.049704	0.0948861	NA	NA
ENSRNOG00000000718	1148.59	0.133889	0.12588	1.06363	0.287498	0.400489	Cggbp1	288353
ENSRNOG00000000720	111.021	0.0682383	0.358113	0.19055	0.848878	0.896396	MGC95208	304176
ENSRNOG00000000723	10956	-0.175291	0.356074	-0.492288	0.622516	0.719095	RT1-CE5	309607
ENSRNOG00000000728	1168.33	1.04447	0.256644	4.06971	4.70712e-05	0.000197726	Clic2	294141
ENSRNOG00000000729	141.709	0.107308	0.218945	0.490114	0.624053	0.720447	Tmlhe	170898
ENSRNOG00000000748	5.66654	-0.498987	0.809227	-0.616622	0.537484	0.644631	NA	NA
ENSRNOG00000000763	351.144	1.06856	0.345093	3.09645	0.00195855	0.00574882	RT1-M3-1	24747
ENSRNOG00000000768	1400.73	2.555	0.963391	2.6521	0.0079994	0.0196768	Ubd	29168
ENSRNOG00000000774	1084.33	-0.97666	0.206476	-4.73013	2.24376e-06	1.20111e-05	Gabbr1	81657
ENSRNOG00000000777	7548.41	0.0409161	0.481593	0.0849598	0.932293	0.953666	RT1-S3	294228
ENSRNOG00000000778	100.282	-0.475234	0.280978	-1.69135	0.0907693	0.157452	Znrd1as1	499401
ENSRNOG00000000779	365.663	-0.843502	0.160381	-5.25935	1.44562e-07	9.48508e-07	Znrd1	361784
ENSRNOG00000000780	822.499	0.184848	0.122803	1.50523	0.132265	0.214892	Ppp1r11	294207
ENSRNOG00000000781	22.6225	2.36634	0.593004	3.99042	6.59563e-05	0.000268504	Rnf39	171387
ENSRNOG00000000782	105.734	3.52325	0.357893	9.84445	7.24371e-23	2.83274e-21	Trim10	294210
ENSRNOG00000000783	2.3311	5.29268	1.73253	3.05489	0.00225147	0.00649746	Trim40	365528
ENSRNOG00000000785	291.747	-0.54892	0.156524	-3.50694	0.000453288	0.00154113	Trim39	309591
ENSRNOG00000000786	272.614	-1.64028	0.177813	-9.22475	2.84212e-20	8.78276e-19	Rpp21	406230
ENSRNOG00000000787	85.5613	0.0288515	0.584585	0.0493537	0.960637	0.973469	LOC100909797	100909797
ENSRNOG00000000795	492.274	-0.591534	0.433858	-1.36343	0.172747	0.267006	RT1-N3	24750
ENSRNOG00000000796	3954.74	0.321127	0.144187	2.22716	0.0259369	0.0544748	Ranbp2	294429
ENSRNOG00000000798	1864.41	1.0691	0.151432	7.05991	1.66609e-12	2.16384e-11	Gnl1	309593
ENSRNOG00000000799	5356.66	0.0120337	0.126335	0.0952524	0.924114	0.949247	Abcf1	85493
ENSRNOG00000000800	1274.94	0.42901	0.188588	2.27485	0.0229148	0.0489643	Man1a1	294410
ENSRNOG00000000801	90.2631	-0.147309	0.25239	-0.583657	0.559451	0.665021	Msl3l2	309790
ENSRNOG00000000802	17.9193	-0.468525	0.447249	-1.04757	0.294836	0.408171	Tbc1d32	100359595
ENSRNOG00000000804	2247.32	-0.200387	0.117415	-1.70666	0.0878861	0.153127	Mrps18b	294230
ENSRNOG00000000805	1708.06	-0.89466	0.152173	-5.87921	4.1222e-09	3.46806e-08	Gja1	24392
ENSRNOG00000000808	2595.26	-0.674329	0.203422	-3.31493	0.00091666	0.00289855	Hsf2	64441
ENSRNOG00000000809	317.768	-0.030395	0.22701	-0.133893	0.893487	0.928301	Atat1	361789
ENSRNOG00000000811	21.4831	-0.4412	0.424608	-1.03907	0.29877	0.412261	Pkib	24678
ENSRNOG00000000812	1157.91	0.366173	0.106201	3.44791	0.000564936	0.00187668	RGD1302996	294231
ENSRNOG00000000815	306.286	0.769431	0.179029	4.29781	1.72494e-05	7.91951e-05	Smpdl3a	294422
ENSRNOG00000000816	2517.92	-0.177524	0.127961	-1.38733	0.165342	0.257791	Ppp1r18	361790
ENSRNOG00000000818	58.1931	1.02241	0.457483	2.23485	0.0254272	0.053538	Nrm	361791
ENSRNOG00000000823	226.347	-0.278192	0.27009	-1.03	0.303012	0.416878	Gcc2	309798
ENSRNOG00000000824	104.809	-1.07181	0.318183	-3.36853	0.000755714	0.00243622	Dse	365583
ENSRNOG00000000825	22.2351	2.34036	1.04238	2.24522	0.0247542	0.0523266	Calhm5	294431
ENSRNOG00000000826	2307.66	0.803159	0.197838	4.05968	4.91401e-05	0.000205489	Flot1	64665
ENSRNOG00000000827	10702.3	-0.0842022	0.185904	-0.452934	0.650597	0.741865	Ier3	294235
ENSRNOG00000000831	198.552	-1.24038	0.205382	-6.03939	1.54701e-09	1.37758e-08	Gtf2h4	294236
ENSRNOG00000000833	332.069	-0.454525	0.206659	-2.1994	0.0278498	0.057928	Vars2	309596
ENSRNOG00000000838	1.6411	-2.23796	2.26443	-0.988312	0.323	0.438405	Lta	25008
ENSRNOG00000000839	314.653	1.24321	0.162794	7.63672	2.22827e-14	3.62345e-13	Nfkbil1	361794
ENSRNOG00000000840	42.5984	0.248352	0.532984	0.465966	0.64124	0.734246	Atp6v1g2	368044
ENSRNOG00000000841	13093.4	-0.178227	0.19177	-0.929378	0.352693	0.469408	Ddx39b	114612
ENSRNOG00000000842	475.828	1.01834	0.26337	3.86655	0.000110384	0.000429578	Ddah2	294239
ENSRNOG00000000843	25.0331	3.19811	0.54515	5.86648	4.45141e-09	3.71528e-08	Ly6g6c	294241
ENSRNOG00000000846	1.82146	2.79255	2.58541	1.08012	0.280089	0.392582	Ly6g5c	294245
ENSRNOG00000000847	2535.45	-0.0775703	0.133489	-0.581099	0.561174	0.666397	Csnk2b	81650
ENSRNOG00000000848	428.794	-0.499693	0.148655	-3.36143	0.000775389	0.0024906	Gpank1	415064
ENSRNOG00000000850	29.406	1.50506	0.403728	3.72791	0.000193076	0.000712829	Apom	55939
ENSRNOG00000000851	7403.47	0.0625521	0.100154	0.624559	0.53226	0.640364	Bag6	94342
ENSRNOG00000000852	16884.5	0.47926	0.133306	3.59519	0.000324152	0.00114002	Prrc2a	294250
ENSRNOG00000000853	20.2914	-4.95386	0.986658	-5.02084	5.14451e-07	3.05791e-06	Aif1	29427
ENSRNOG00000000854	3.87666	1.01097	0.898188	1.12556	0.26035	0.370438	Ncr3	294251
ENSRNOG00000000855	5.80703	-2.89871	1.15421	-2.51142	0.0120245	0.0281518	Lst1	64569
ENSRNOG00000000857	128.181	4.50887	0.405283	11.1253	9.45325e-29	5.98909e-27	Msh5	294252
ENSRNOG00000000858	2.29525	2.50971	1.62782	1.54176	0.123132	0.202501	Sapcd1	406170
ENSRNOG00000000860	671.392	1.90764	0.343036	5.56106	2.68136e-08	1.97318e-07	Vwa7	309611
ENSRNOG00000000866	682.743	0.82783	0.246688	3.35578	0.000791414	0.00253516	Rbmx	302855
ENSRNOG00000000867	4264.31	-0.402701	0.119636	-3.36605	0.00076253	0.00245376	Vars	25009
ENSRNOG00000000869	249.15	0.240428	0.27116	0.886662	0.375261	0.492801	Arhgef6	363509
ENSRNOG00000000875	15174.9	-1.02921	0.382418	-2.69132	0.00711694	0.0177733	Fhl1	25177
ENSRNOG00000000879	325.937	-0.591201	0.272927	-2.16615	0.0302999	0.0621683	Slc9a6	302863
ENSRNOG00000000881	728.505	0.0986655	0.174169	0.566491	0.57106	0.675233	Mmgt1	302864
ENSRNOG00000000885	476.397	2.00987	0.326571	6.15445	7.53376e-10	7.00509e-09	LOC100362819	100362819
ENSRNOG00000000886	6.54451	1.62455	0.821014	1.97872	0.0478479	0.091741	Caln1	363909
ENSRNOG00000000887	9.19832	-1.28453	0.622942	-2.06203	0.0392048	0.0773333	NA	NA
ENSRNOG00000000888	1045.13	0.251823	0.143795	1.75126	0.0799016	0.141588	Sbds	288615
ENSRNOG00000000889	7.95301	0.544886	0.789564	0.69011	0.490125	0.602214	NA	NA
ENSRNOG00000000891	114.732	0.385559	0.193534	1.9922	0.0463492	0.0892631	NA	NA
ENSRNOG00000000893	1100.17	-0.22651	0.130133	-1.7406	0.0817529	0.144362	Tmem248	288616
ENSRNOG00000000894	850.267	1.45214	0.201556	7.20464	5.81955e-13	8.03017e-12	Fry	304244
ENSRNOG00000000895	1281.18	1.15123	0.175467	6.56093	5.3472e-11	5.80572e-10	Rabgef1	360797
ENSRNOG00000000896	2.71633	-0.109674	1.29455	-0.0847195	0.932484	0.953742	NA	NA
ENSRNOG00000000900	156.268	-0.205842	0.269627	-0.763433	0.445205	0.560662	Tpst1	288617
ENSRNOG00000000901	493.519	-0.689453	0.184373	-3.73944	0.000184428	0.000684146	Crcp	114205
ENSRNOG00000000902	2312.98	-0.740974	0.186197	-3.97952	6.90547e-05	0.000279828	Hsph1	288444
ENSRNOG00000000903	408.879	-0.685721	0.146533	-4.67963	2.87393e-06	1.5092e-05	Asl	59085
ENSRNOG00000000905	1.26603	3.36765	2.09155	1.61012	0.107371	0.180596	Tex26	498133
ENSRNOG00000000906	24.1706	1.27881	0.589009	2.17112	0.029922	0.0615	Medag	360757
ENSRNOG00000000907	5.18254	-1.8213	1.00501	-1.81221	0.0699535	0.126548	Alox5ap	29624
ENSRNOG00000000909	1026.85	-0.511515	0.174859	-2.9253	0.00344128	0.00943578	Uspl1	288447
ENSRNOG00000000913	83.4129	-1.02574	0.384451	-2.66807	0.00762887	0.0188889	Gusb	24434
ENSRNOG00000000917	71.569	0.381454	0.278153	1.37138	0.170255	0.264032	Nupr2	360799
ENSRNOG00000000918	799.548	0.063124	0.188839	0.334275	0.738172	0.811237	Zbed5	288622
ENSRNOG00000000920	95.9629	2.12607	0.289261	7.35001	1.9819e-13	2.89044e-12	Phkg1	29353
ENSRNOG00000000921	2184	-0.158858	0.126086	-1.25992	0.2077	0.309315	Ubl3	363869
ENSRNOG00000000922	118.826	-1.34269	0.236893	-5.66791	1.44548e-08	1.11524e-07	Sumf2	360800
ENSRNOG00000000923	3719.77	-0.724803	0.0980855	-7.3895	1.47382e-13	2.19472e-12	Cct6a	288620
ENSRNOG00000000924	2207.99	-1.53906	0.184445	-8.34431	7.16335e-17	1.57291e-15	Slc7a1	25648
ENSRNOG00000000925	405.945	-2.53932	0.227608	-11.1565	6.65344e-29	4.37198e-27	Psph	304429
ENSRNOG00000000926	625.807	0.222893	0.153753	1.44968	0.147147	0.234555	Mrps17	288621
ENSRNOG00000000931	2243.97	0.248277	0.17088	1.45293	0.146243	0.233407	Sfswap	304431
ENSRNOG00000000936	266.798	-2.29944	0.187016	-12.2954	9.58393e-35	9.35942e-33	Stx2	25130
ENSRNOG00000000937	99.9489	1.75324	0.310507	5.64638	1.63861e-08	1.24953e-07	Slc46a3	288454
ENSRNOG00000000938	5603.57	-0.500205	0.133366	-3.75062	0.000176398	0.000657669	Ran	84509
ENSRNOG00000000940	2646.74	1.93879	0.256086	7.57085	3.70789e-14	5.90989e-13	Flt1	54251
ENSRNOG00000000942	687.251	0.102096	0.191172	0.534054	0.593304	0.694244	Pan3	360760
ENSRNOG00000000943	1.11269	0.855851	1.80291	0.474706	0.634996	0.729081	NA	NA
ENSRNOG00000000954	1433.78	-0.076061	0.125555	-0.605797	0.54465	0.651545	Polr1d	360762
ENSRNOG00000000955	428.192	2.00909	0.210869	9.5277	1.6081e-21	5.65105e-20	Lnx2	360761
ENSRNOG00000000956	45.7356	1.81427	0.394532	4.59853	4.25477e-06	2.17614e-05	Rasl11a	304268
ENSRNOG00000000957	4346.67	-0.513832	0.219244	-2.34365	0.019096	0.0418838	Rpl21	79449
ENSRNOG00000000958	4.23018	-0.480518	1.04557	-0.459575	0.645822	0.737772	NA	NA
ENSRNOG00000000961	1.0566	-0.699798	1.88023	-0.372187	0.709754	0.789032	Glt1d1	304445
ENSRNOG00000000962	296.314	-0.0396243	0.214509	-0.184721	0.853448	0.899806	Slc15a4	246280
ENSRNOG00000000963	10.0413	1.6592	0.704499	2.35516	0.0185149	0.0407762	Tmem132c	363915
ENSRNOG00000000964	7.84647	0.671634	0.656181	1.02355	0.306047	0.420442	Frg1l1	689484
ENSRNOG00000000967	849.235	0.259786	0.147269	1.76402	0.0777283	0.13825	Aacs	65984
ENSRNOG00000000968	1497.35	-0.155008	0.130017	-1.19222	0.233177	0.339684	Rnf6	304271
ENSRNOG00000000974	292.58	0.239119	0.225769	1.05913	0.28954	0.402478	Zfp358	360754
ENSRNOG00000000975	476.259	-0.730218	0.131539	-5.55133	2.83498e-08	2.07843e-07	Mcoln1	288371
ENSRNOG00000000977	312.804	-1.37757	0.264784	-5.20263	1.96492e-07	1.25977e-06	Pnpla6	360753
ENSRNOG00000000979	115.061	-1.14122	0.235487	-4.84622	1.25835e-06	7.02104e-06	Bri3bp	498176
ENSRNOG00000000981	2947.13	3.00759	0.412215	7.29616	2.96096e-13	4.22123e-12	Scarb1	25073
ENSRNOG00000000983	743.129	0.773808	0.248622	3.11239	0.00185582	0.00547455	Zfp394	252860
ENSRNOG00000000985	1009.5	-0.513868	0.145681	-3.52734	0.00041976	0.0014382	Cpsf4	304277
ENSRNOG00000000986	3.3485	-0.662562	1.1648	-0.568819	0.569479	0.673859	Camsap3	689074
ENSRNOG00000000987	400.103	-0.174686	0.192137	-0.909173	0.363259	0.480108	Ptcd1	304278
ENSRNOG00000000988	1431.66	0.128422	0.121942	1.05314	0.292277	0.405304	Xab2	245976
ENSRNOG00000000989	1418.67	0.207984	0.151176	1.37577	0.168893	0.262403	Bud31	89819
ENSRNOG00000000990	2106.93	-0.410141	0.112148	-3.65714	0.000255049	0.000917614	Pdap1	64527
ENSRNOG00000000991	3879.94	-2.2509	0.152474	-14.7625	2.55752e-49	5.94824e-47	Arpc1b	54227
ENSRNOG00000000993	1.71595	0.790853	1.54891	0.510587	0.60964	0.708249	Pcp2	304195
ENSRNOG00000000994	68.8804	-2.21267	0.30908	-7.15888	8.13404e-13	1.1009e-11	Stxbp2	81804
ENSRNOG00000000996	1553.64	-0.823738	0.110142	-7.47891	7.49428e-14	1.14791e-12	Arpc1a	81824
ENSRNOG00000000999	2155.9	-0.492546	0.173029	-2.84661	0.00441878	0.0117207	Smurf1	690516
ENSRNOG00000001003	773.23	-0.0347492	0.156882	-0.221499	0.824704	0.878055	Trappc5	363858
ENSRNOG00000001004	4654.34	0.883706	0.214412	4.12153	3.7637e-05	0.000161592	Ncor2	360801
ENSRNOG00000001005	314.364	2.39305	0.318199	7.5206	5.45263e-14	8.50669e-13	Fcer2	171075
ENSRNOG00000001006	205.321	0.774617	0.38845	1.99412	0.0461389	0.0889271	Nptx2	288475
ENSRNOG00000001007	286.46	0.559623	0.25251	2.21624	0.0266749	0.0558126	Baiap2l1	304282
ENSRNOG00000001009	1435.97	0.349791	0.124871	2.80122	0.00509092	0.0132685	Bri3	304284
ENSRNOG00000001010	1247.57	0.124811	0.257783	0.484171	0.628264	0.72389	Tecpr1	304285
ENSRNOG00000001011	1.28875	-0.439712	1.85994	-0.236411	0.813114	0.869474	Rflna	689711
ENSRNOG00000001017	2.53532	-1.35124	1.56179	-0.865186	0.386937	0.504499	Cd209	363856
ENSRNOG00000001030	17165.4	-0.655292	0.462285	-1.41751	0.156335	0.246444	Tsc22d1	498545
ENSRNOG00000001032	1015.17	-0.170338	0.134321	-1.26814	0.204749	0.305671	Ccz1b	360768
ENSRNOG00000001033	896.767	-0.37291	0.182913	-2.03873	0.0414771	0.0811454	Nufip1	364430
ENSRNOG00000001034	752.529	-0.371965	0.109967	-3.3825	0.000718283	0.00232748	Evi5l	304201
ENSRNOG00000001035	147.216	-0.0398478	0.262359	-0.151882	0.87928	0.918621	Gtf2h3	288651
ENSRNOG00000001036	42.005	3.13708	0.672367	4.66573	3.0752e-06	1.60582e-05	Rsph10b	288478
ENSRNOG00000001037	244.838	-1.16011	0.178361	-6.50427	7.80699e-11	8.28756e-10	Gpalpp1	298712
ENSRNOG00000001039	795.643	-0.432621	0.13123	-3.29667	0.000978383	0.00307447	Eif2b1	64514
ENSRNOG00000001040	403.903	0.41448	0.244756	1.69344	0.0903722	0.156964	Pms2	288479
ENSRNOG00000001043	396.404	-0.895095	0.185334	-4.82963	1.36787e-06	7.58658e-06	Ddx55	100362764
ENSRNOG00000001044	1989.29	0.517244	0.188636	2.74202	0.00610627	0.0155525	Aimp2	288480
ENSRNOG00000001047	793.167	-0.543801	0.226966	-2.39596	0.0165771	0.0371048	Map2k7	363855
ENSRNOG00000001048	70.3698	2.43596	0.690449	3.52808	0.000418583	0.00143472	Ankrd61	689907
ENSRNOG00000001049	29181.8	0.0229637	0.17801	0.129002	0.897356	0.931055	Tpt1	116646
ENSRNOG00000001050	1260.67	-0.0538731	0.134384	-0.40089	0.688501	0.772107	Eif2ak1	27137
ENSRNOG00000001052	354.577	-0.242504	0.254364	-0.953374	0.340401	0.456676	Slc25a30	361074
ENSRNOG00000001053	3804.5	-0.29065	0.102116	-2.84626	0.00442355	0.0117315	Tmed2	65165
ENSRNOG00000001055	4238.98	1.01518	0.142891	7.10458	1.20691e-12	1.59681e-11	Rilpl1	304469
ENSRNOG00000001056	660.681	0.79825	0.189432	4.21391	2.50988e-05	0.000111273	Snapc2	304204
ENSRNOG00000001057	51.1779	1.05477	0.350766	3.00704	0.00263802	0.0074739	Ctxn1	29145
ENSRNOG00000001058	2174.84	0.579867	0.136109	4.26032	2.04139e-05	9.2191e-05	Timm44	29635
ENSRNOG00000001059	527.271	0.115831	0.149143	0.776645	0.437368	0.553236	Usp42	288482
ENSRNOG00000001060	558.643	-0.421081	0.120207	-3.50298	0.000460087	0.00156214	Snrnp35	360803
ENSRNOG00000001061	243.37	-0.59078	0.198202	-2.9807	0.00287593	0.00806009	Rilpl2	288652
ENSRNOG00000001062	677.198	0.195349	0.246349	0.792975	0.427792	0.544356	Kmt5a	689820
ENSRNOG00000001064	1391.91	0.548178	0.123683	4.43212	9.3312e-06	4.51515e-05	Sbno1	304470
ENSRNOG00000001065	764.606	-0.682293	0.20291	-3.36254	0.00077229	0.00248182	Cyth3	116693
ENSRNOG00000001068	5203.39	-0.355153	0.0898701	-3.95185	7.75487e-05	0.000311605	Rac1	363875
ENSRNOG00000001069	1331.84	0.105312	0.148878	0.707373	0.479335	0.591778	Elavl1	363854
ENSRNOG00000001070	2451.13	-0.547449	0.102493	-5.34131	9.22769e-08	6.24698e-07	Cdk2ap1	360804
ENSRNOG00000001072	124.436	0.38279	0.325606	1.17562	0.239746	0.346901	Cers4	304208
ENSRNOG00000001073	180.001	0.758812	0.219079	3.46365	0.000532909	0.001781	RGD1563482	498179
ENSRNOG00000001074	173.416	-0.859244	0.208847	-4.11423	3.88469e-05	0.00016606	Mphosph9	288654
ENSRNOG00000001079	359.748	-0.0648286	0.18602	-0.348503	0.727462	0.802961	Daglb	304289
ENSRNOG00000001080	834.611	-0.679436	0.157119	-4.32434	1.52989e-05	7.08101e-05	Arl6ip4	288656
ENSRNOG00000001081	138.794	-1.26345	0.243874	-5.18076	2.20983e-07	1.39953e-06	Ogfod2	288657
ENSRNOG00000001082	115.889	0.421173	0.416713	1.0107	0.312159	0.427068	Abcb9	63886
ENSRNOG00000001083	1100.21	-0.766114	0.185165	-4.13747	3.5116e-05	0.000151504	Kdelr2	304290
ENSRNOG00000001086	1628.19	1.47641	0.253735	5.81871	5.93028e-09	4.84397e-08	Vps37b	288659
ENSRNOG00000001088	128.72	-0.6478	0.22395	-2.89262	0.00382049	0.0103209	Rfc3	288414
ENSRNOG00000001090	1149.97	0.91737	0.186384	4.92193	8.56948e-07	4.92759e-06	Stard13	498130
ENSRNOG00000001091	2339.8	0.383409	0.192318	1.99362	0.0461939	0.0890041	Hip1r	81917
ENSRNOG00000001092	1.2933	0.85868	1.74239	0.492818	0.622141	0.718709	Kl	83504
ENSRNOG00000001094	80.3452	1.73879	0.421812	4.12219	3.75283e-05	0.000161164	Zfp316	304293
ENSRNOG00000001098	792.685	0.166589	0.131258	1.26918	0.204378	0.305247	Pds5b	304218
ENSRNOG00000001099	47.976	-1.13268	0.352965	-3.20905	0.00133175	0.00405863	Rbak	288489
ENSRNOG00000001101	1016.66	0.0134177	0.16911	0.0793429	0.93676	0.956554	Rnf216	304294
ENSRNOG00000001103	271.822	1.43684	0.319218	4.50111	6.75992e-06	3.33915e-05	Sdk1	304297
ENSRNOG00000001104	692.613	-2.76813e-05	0.216045	-0.000128128	0.999898	0.999954	Foxk1	304298
ENSRNOG00000001106	1060.32	-0.42374	0.125458	-3.37755	0.000731352	0.00236419	Denr	687565
ENSRNOG00000001107	55.9622	0.00759868	0.271747	0.0279623	0.977692	0.984939	NA	NA
ENSRNOG00000001108	1268.79	0.617791	0.135586	4.55645	5.20251e-06	2.62367e-05	N4bp2l2	288416
ENSRNOG00000001111	20.1268	-1.67482	0.532074	-3.14772	0.00164551	0.00491071	Brca2	360254
ENSRNOG00000001113	14.9094	6.26828	1.36958	4.5768	4.72143e-06	2.39816e-05	Mmd2	304301
ENSRNOG00000001114	913.529	-0.537291	0.15284	-3.51539	0.000439114	0.00149755	Wipi2	288498
ENSRNOG00000001115	50.5671	1.84572	0.418804	4.40713	1.0475e-05	5.01776e-05	Slc29a4	288499
ENSRNOG00000001117	10.024	0.265744	0.702659	0.378198	0.705283	0.785248	Fbxl18	678726
ENSRNOG00000001120	1625.3	0.447415	0.155852	2.87076	0.00409485	0.0109618	Med13l	360817
ENSRNOG00000001123	186.13	-0.50995	0.2679	-1.90351	0.056974	0.106501	RGD1562310	498188
ENSRNOG00000001124	35.3153	-0.829489	0.336378	-2.46594	0.0136653	0.0314295	Rnft2	304521
ENSRNOG00000001126	1082.12	0.281749	0.163711	1.72101	0.0852486	0.149401	Fbxw8	304522
ENSRNOG00000001128	5197.74	0.456541	0.199326	2.29042	0.021997	0.0472082	Tesc	288689
ENSRNOG00000001129	206.5	0.292135	0.224352	1.30213	0.192872	0.291834	Fbxo21	360818
ENSRNOG00000001130	461.209	0.414805	0.178032	2.32994	0.0198093	0.0431643	Nos1	24598
ENSRNOG00000001134	170.884	-1.65709	0.256351	-6.46414	1.01879e-10	1.06683e-09	Rfc5	304528
ENSRNOG00000001135	2233.43	0.363751	0.273019	1.33233	0.182753	0.279328	Wsb2	288692
ENSRNOG00000001136	9084.41	0.335447	0.14996	2.23692	0.0252917	0.0532908	Pebp1	29542
ENSRNOG00000001138	166.389	-0.773461	0.201468	-3.83913	0.000123471	0.000475277	Taok3	304530
ENSRNOG00000001139	1050.81	-1.01775	0.137927	-7.3789	1.596e-13	2.35878e-12	Suds3	360819
ENSRNOG00000001141	15.0968	1.24771	0.809822	1.54072	0.123384	0.202822	Srrm4	498189
ENSRNOG00000001142	2508.69	0.949941	0.192728	4.92892	8.26858e-07	4.76697e-06	Prkab1	83803
ENSRNOG00000001143	13.0024	-2.08896	0.854348	-2.44509	0.0144814	0.0330161	Cit	83620
ENSRNOG00000001148	20980.6	-0.764867	0.142379	-5.37205	7.78447e-08	5.34155e-07	Rplp0	64205
ENSRNOG00000001149	3807.91	-0.19071	0.160078	-1.19135	0.233515	0.340085	Pxn	360820
ENSRNOG00000001151	54.8759	-0.243519	0.29816	-0.816738	0.414078	0.530229	Sirt4	304539
ENSRNOG00000001152	1.18883	3.86117	2.82684	1.3659	0.171971	0.266178	Glp1r	25051
ENSRNOG00000001153	1.08319	1.17315	1.9737	0.594389	0.552252	0.658589	Pla2g1b	29526
ENSRNOG00000001156	100.923	-2.54027	0.495544	-5.12622	2.95611e-07	1.8302e-06	Msi1	259272
ENSRNOG00000001157	1.13998	1.00271	2.34092	0.42834	0.668404	0.756286	Umodl1	365544
ENSRNOG00000001158	1398.42	-0.214642	0.225485	-0.951911	0.341142	0.45742	Abcg1	85264
ENSRNOG00000001161	4804.27	-0.210613	0.117203	-1.797	0.072336	0.130121	Gatc	360821
ENSRNOG00000001163	483.191	-2.29388	0.177617	-12.9148	3.71596e-38	4.62559e-36	Srsf9	288701
ENSRNOG00000001167	2.56076	0.733007	1.40884	0.520293	0.60286	0.70231	Ubash3a	309666
ENSRNOG00000001169	997.025	0.0740785	0.751401	0.0985872	0.921466	0.947795	Slc37a1	294321
ENSRNOG00000001170	4235.56	-0.206551	0.132748	-1.55596	0.119718	0.197862	Cox6a1	25282
ENSRNOG00000001171	1116.52	0.0735048	0.260692	0.281961	0.777974	0.842408	Coq5	304542
ENSRNOG00000001172	7596.53	0.330504	0.114259	2.89257	0.00382101	0.0103209	Rnf10	288710
ENSRNOG00000001173	226.798	-0.155078	0.380451	-0.407615	0.683556	0.768169	Cabp1	171051
ENSRNOG00000001174	570.38	2.88112	0.255311	11.2847	1.56107e-29	1.06129e-27	Pde9a	191569
ENSRNOG00000001177	7623.1	0.652434	0.262595	2.48456	0.012971	0.0300375	Acads	64304
ENSRNOG00000001178	1145.11	-0.114982	0.142218	-0.808492	0.418808	0.535119	Sppl3	360822
ENSRNOG00000001181	530.297	0.383744	0.151529	2.53248	0.011326	0.026711	Wdr4	690032
ENSRNOG00000001182	2567.05	0.179041	0.182593	0.980547	0.326816	0.442294	Ndufv3	64539
ENSRNOG00000001183	2.41942	3.72602	1.74655	2.13336	0.0328949	0.0666022	Hnf1a	24817
ENSRNOG00000001184	1079.96	0.435406	0.226542	1.92197	0.0546097	0.102744	Pknox1	294322
ENSRNOG00000001185	732.569	-0.999435	0.139629	-7.15781	8.19789e-13	1.10869e-11	RGD1311899	288704
ENSRNOG00000001187	8481.78	2.22784	0.510198	4.36662	1.26183e-05	5.94618e-05	Oasl	304545
ENSRNOG00000001189	3223.34	1.26987	0.219634	5.78173	7.3937e-09	5.96563e-08	Sik1	59329
ENSRNOG00000001190	1971.73	-0.723615	0.197145	-3.67047	0.000242102	0.00087567	Git2	304546
ENSRNOG00000001191	247.493	0.461385	0.22881	2.01645	0.0437525	0.0850043	Tchp	304547
ENSRNOG00000001192	231.035	-1.04121	0.212332	-4.90368	9.4057e-07	5.37e-06	Gltp	288707
ENSRNOG00000001193	18.3524	-0.2177	0.709496	-0.306837	0.758967	0.827393	Hsf2bp	499413
ENSRNOG00000001194	989.898	0.309846	0.240658	1.2875	0.19792	0.297845	Rrp1b	309673
ENSRNOG00000001195	315.236	0.686393	0.237031	2.8958	0.00378198	0.0102307	Trpv4	66026
ENSRNOG00000001198	269.8	1.51907	0.229347	6.62346	3.50877e-11	3.91053e-10	Fam222a	498193
ENSRNOG00000001199	304.133	0.152002	0.152215	0.998606	0.317986	0.433129	Pop5	117241
ENSRNOG00000001201	958.293	-0.973249	0.166558	-5.84331	5.11733e-09	4.21795e-08	Cstb	25308
ENSRNOG00000001203	1050.77	-0.540177	0.123173	-4.38552	1.15711e-05	5.48781e-05	Rrp1	309674
ENSRNOG00000001204	5650.98	-0.379264	0.183632	-2.06535	0.0388902	0.07679	Ankrd13a	360823
ENSRNOG00000001205	1185	0.301642	0.211495	1.42623	0.153801	0.243078	Agpat3	294324
ENSRNOG00000001210	1321.46	-1.16906	0.15112	-7.73595	1.0263e-14	1.74098e-13	Pwp2	690297
ENSRNOG00000001211	10837.9	0.469353	0.214079	2.19243	0.0283488	0.0588207	Gatd3a	294326
ENSRNOG00000001214	1160.63	-1.21515	0.272513	-4.45905	8.23245e-06	4.01647e-05	Pfkl	25741
ENSRNOG00000001215	128.978	0.180191	0.207362	0.868968	0.384865	0.502391	Cfap410	309681
ENSRNOG00000001216	24.0846	-2.49163	0.626639	-3.97618	7.00324e-05	0.000283335	Trpm2	294329
ENSRNOG00000001217	33.1631	-3.61603	0.559303	-6.46525	1.01131e-10	1.05963e-09	Lrrc3	246773
ENSRNOG00000001219	35.1826	5.52959	0.841017	6.57489	4.86894e-11	5.329e-10	Tspear	365546
ENSRNOG00000001222	1981.41	0.26236	0.113457	2.31241	0.0207549	0.0449864	Ube2g2	294331
ENSRNOG00000001223	2666.78	-0.141761	0.172937	-0.819723	0.412374	0.528619	Pttg1ip	365548
ENSRNOG00000001224	284.528	-4.23409	0.330795	-12.7997	1.64536e-37	1.97846e-35	Itgb2	309684
ENSRNOG00000001225	475.741	-0.150308	0.13844	-1.08573	0.277599	0.389741	Fam207a	294333
ENSRNOG00000001226	1.99588	0.458708	1.29774	0.353466	0.723739	0.79995	NA	NA
ENSRNOG00000001227	720.486	0.129176	0.188628	0.68482	0.493458	0.605432	Adarb1	25367
ENSRNOG00000001228	1074.22	0.196318	0.156357	1.25557	0.209271	0.311055	Pofut2	309686
ENSRNOG00000001229	995.101	-1.31348	0.279883	-4.69298	2.69259e-06	1.4203e-05	Col18a1	85251
ENSRNOG00000001232	279.01	-0.271077	0.288684	-0.939011	0.347725	0.464474	Slc19a1	29723
ENSRNOG00000001235	3933.37	-0.324566	0.206599	-1.57099	0.116184	0.192743	Gna12	81663
ENSRNOG00000001236	322.878	-1.14196	0.188956	-6.04354	1.50767e-09	1.34526e-08	Brat1	498150
ENSRNOG00000001237	511.882	0.201833	0.170853	1.18132	0.237474	0.344262	Cabin1	94165
ENSRNOG00000001238	2778.28	1.61895	0.209495	7.72785	1.09374e-14	1.84827e-13	Rsrc2	360807
ENSRNOG00000001239	1008.21	0.128484	0.177778	0.72272	0.469852	0.582691	Ddt	29318
ENSRNOG00000001241	4355.33	-0.227014	0.185569	-1.22334	0.221201	0.32526	Iqce	304318
ENSRNOG00000001242	8.3517	-0.609977	0.644262	-0.946784	0.343749	0.460137	Gstt3	499422
ENSRNOG00000001243	895.163	0.301189	0.151252	1.99131	0.0464468	0.0894231	Zcchc8	288661
ENSRNOG00000001245	1616.48	0.512118	0.23935	2.13962	0.0323853	0.0657602	Pcbp3	294336
ENSRNOG00000001247	1594.18	-0.456938	0.157239	-2.90602	0.00366061	0.00996214	Clip1	65201
ENSRNOG00000001249	2094.07	-1.6294	0.283097	-5.75561	8.63303e-09	6.89239e-08	Col6a1	294337
ENSRNOG00000001250	225.537	0.0572948	0.322744	0.177524	0.859097	0.903731	Lfng	170905
ENSRNOG00000001252	116.681	-3.62258	0.362514	-9.99294	1.63654e-23	6.79047e-22	Chst12	304322
ENSRNOG00000001253	6108.57	-0.52212	0.0956021	-5.46139	4.7241e-08	3.34951e-07	Eif3b	288516
ENSRNOG00000001254	2432.22	-1.76179	0.321681	-5.47684	4.32982e-08	3.0848e-07	Col6a2	361821
ENSRNOG00000001255	619.439	0.482164	0.160364	3.00669	0.00264106	0.00748132	Mlxip	304479
ENSRNOG00000001256	2107.45	1.21273	0.184251	6.58192	4.64413e-11	5.09873e-10	Atxn2	288663
ENSRNOG00000001258	499.279	-0.532359	0.200068	-2.66089	0.00779355	0.0192347	Snx8	288504
ENSRNOG00000001259	153.259	2.22428	0.290235	7.66371	1.80643e-14	2.95926e-13	Cux2	288665
ENSRNOG00000001260	44.156	-0.121084	0.273859	-0.44214	0.658388	0.748596	Nudt1	117260
ENSRNOG00000001261	6.42302	0.555278	1.11728	0.496991	0.619195	0.716242	Ftcd	89833
ENSRNOG00000001265	236.024	-1.17256	0.182773	-6.41539	1.40462e-10	1.44266e-09	Mad1l1	680006
ENSRNOG00000001269	3466.67	-0.384079	0.110444	-3.47758	0.000505954	0.00169942	Ppp1cc	24669
ENSRNOG00000001270	600.38	-3.33044	0.271482	-12.2676	1.35133e-34	1.29816e-32	Hvcn1	304485
ENSRNOG00000001271	634.424	-0.419349	0.14473	-2.89745	0.00376211	0.0101836	Card6	294770
ENSRNOG00000001272	1155.85	-0.519493	0.125019	-4.15532	3.24839e-05	0.000140732	Mcm3ap	294339
ENSRNOG00000001273	213.28	0.179649	0.189595	0.947542	0.343363	0.459724	Psmg3	100361517
ENSRNOG00000001274	998	0.0278883	0.118304	0.235734	0.813639	0.869731	Vps29	288666
ENSRNOG00000001276	911.905	0.783236	0.1451	5.3979	6.74239e-08	4.66087e-07	Pcnt	309692
ENSRNOG00000001277	7305.92	1.27539	0.255028	5.00096	5.70447e-07	3.36556e-06	Mafk	246760
ENSRNOG00000001278	354.511	-0.859104	0.189787	-4.52667	5.99218e-06	2.99002e-05	Gpn3	360810
ENSRNOG00000001283	1021.06	0.283326	0.142392	1.98976	0.0466175	0.0896835	Anapc7	304490
ENSRNOG00000001285	107037	0.809196	0.332652	2.43256	0.0149923	0.0340317	Atp2a2	29693
ENSRNOG00000001287	19.6144	3.00118	0.754533	3.97754	6.96332e-05	0.000281914	Gper1	171104
ENSRNOG00000001288	821.42	3.8147	0.396825	9.61304	7.04353e-22	2.57767e-20	Gpr146	498153
ENSRNOG00000001289	266.198	1.39305	0.256188	5.43761	5.40013e-08	3.79534e-07	LOC498154	498154
ENSRNOG00000001293	1947.05	-0.0028417	0.137303	-0.0206966	0.983488	0.988465	Get4	288518
ENSRNOG00000001294	269.596	0.71739	0.203134	3.53162	0.000413027	0.00142009	Ift81	373066
ENSRNOG00000001295	15.6289	0.333519	0.448784	0.743162	0.457384	0.57152	S100b	25742
ENSRNOG00000001296	5.66605	3.8205	1.06102	3.60078	0.000317266	0.00111853	P2rx7	29665
ENSRNOG00000001297	300.62	-2.40918	0.186197	-12.9389	2.71457e-38	3.42734e-36	Prmt2	499420
ENSRNOG00000001299	589.831	-0.0710189	0.187709	-0.378346	0.705174	0.785175	Sun1	360773
ENSRNOG00000001300	246.689	-1.33374	0.279335	-4.77469	1.79985e-06	9.8071e-06	P2rx4	29659
ENSRNOG00000001302	1343.63	-0.815398	0.259792	-3.13866	0.00169723	0.00505141	Adora2a	25369
ENSRNOG00000001303	1847.33	-0.440209	0.117732	-3.73908	0.000184693	0.000684984	Specc1l	361828
ENSRNOG00000001304	4995.89	0.206835	0.864616	0.239222	0.810934	0.867995	Bcr	309696
ENSRNOG00000001309	279.474	1.23637	0.321512	3.84549	0.000120313	0.00046464	Camkk2	83506
ENSRNOG00000001312	2506.75	-0.0905783	0.268308	-0.337591	0.735672	0.809361	Pdgfa	25266
ENSRNOG00000001313	3.31513	4.16276	1.57896	2.63639	0.00837933	0.0204859	Gnaz	25740
ENSRNOG00000001314	744.419	0.113158	0.270272	0.418682	0.675449	0.761673	Fam20c	304334
ENSRNOG00000001316	5141.78	-0.196602	0.176064	-1.11665	0.264144	0.374599	Anapc5	288671
ENSRNOG00000001317	561.613	0.358282	0.124903	2.86849	0.00412435	0.0110307	Zfp68	304337
ENSRNOG00000001323	86.5547	1.08306	0.27222	3.97863	6.93148e-05	0.000280753	Zfp157	360775
ENSRNOG00000001324	11.546	1.73014	0.640981	2.69921	0.00695043	0.017414	Asmt	246281
ENSRNOG00000001325	171.143	-1.20896	0.306959	-3.9385	8.19927e-05	0.0003276	Il3ra	246144
ENSRNOG00000001331	465.072	0.56225	0.155356	3.61911	0.000295619	0.00104927	Rnf34	282845
ENSRNOG00000001335	228.792	1.05471	0.191255	5.51467	3.49428e-08	2.52928e-07	Zkscan1	498160
ENSRNOG00000001336	1341.77	0.308106	0.183986	1.67461	0.0940106	0.162041	Orai1	304496
ENSRNOG00000001337	607.82	0.205957	0.216957	0.949297	0.342469	0.458667	NA	NA
ENSRNOG00000001338	66.0001	1.30255	0.351812	3.7024	0.000213571	0.000780297	Hpd	29531
ENSRNOG00000001339	917.361	-0.0598866	0.116735	-0.513013	0.607942	0.706694	Psmd9	161475
ENSRNOG00000001341	11.3679	-0.566136	0.624681	-0.90628	0.364788	0.481732	Zfp113	100912096
ENSRNOG00000001342	77.8248	2.29848	0.36926	6.22455	4.82944e-10	4.61184e-09	Wdr66	304498
ENSRNOG00000001344	9615.3	0.583936	0.204218	2.85938	0.00424476	0.0113134	Aldh2	29539
ENSRNOG00000001345	1111.48	-0.658768	0.105889	-6.22132	4.92999e-10	4.70278e-09	Mapkapk5	498183
ENSRNOG00000001346	1526.19	-0.364806	0.113801	-3.20566	0.00134754	0.00409686	Cops6	304343
ENSRNOG00000001347	92.4564	-0.265136	0.229278	-1.1564	0.24752	0.355675	Adam1a	56777
ENSRNOG00000001348	556.54	-0.283477	0.162291	-1.74672	0.0806851	0.142733	Erp29	117030
ENSRNOG00000001349	827.746	-1.1437	0.142356	-8.03408	9.42852e-16	1.81942e-14	Mcm7	288532
ENSRNOG00000001350	1776.46	-0.0271266	0.167891	-0.161573	0.871642	0.912908	Naa25	360811
ENSRNOG00000001351	13697.9	0.812746	0.237773	3.41816	0.000630458	0.00206753	Trafd1	114635
ENSRNOG00000001352	506.177	-0.077896	0.181211	-0.429864	0.667294	0.755319	Hectd4	304503
ENSRNOG00000001353	354.341	0.367731	0.170991	2.15059	0.0315088	0.064261	Ap4m1	304344
ENSRNOG00000001355	498.835	-0.618641	0.19422	-3.18526	0.00144624	0.00437137	Taf6	288533
ENSRNOG00000001357	43.4009	-1.18114	0.344182	-3.43173	0.000599749	0.00197672	Mblac1	304346
ENSRNOG00000001360	1.98637	-0.586337	1.2731	-0.46056	0.645114	0.737297	Stag3	114522
ENSRNOG00000001367	75.9077	-2.27399	0.281077	-8.09026	5.95361e-16	1.17451e-14	Gpc2	171517
ENSRNOG00000001368	1.44736	0.746397	1.44638	0.516045	0.605823	0.704833	Rph3a	171039
ENSRNOG00000001369	634.111	2.10529	0.813145	2.58907	0.00962351	0.0231373	Oas1a	192281
ENSRNOG00000001374	3.19305	0.85841	1.35058	0.635586	0.525047	0.633626	Rasal1	360814
ENSRNOG00000001375	7.5962	-2.13602	0.834104	-2.56086	0.0104415	0.0248772	Gal3st4	498166
ENSRNOG00000001376	174.607	-0.778287	0.207318	-3.75407	0.000173987	0.000650052	Mettl7a	315306
ENSRNOG00000001377	2394.9	-1.12864	0.0977067	-11.5513	7.27295e-31	5.56522e-29	Ddx54	360815
ENSRNOG00000001378	217.081	8.89036	1.67724	5.3006	1.15422e-07	7.68725e-07	Iqcd	498184
ENSRNOG00000001379	2.12562	5.1326	1.80978	2.83603	0.0045678	0.012076	Cyp3a62	170509
ENSRNOG00000001383	431.642	-2.33132	0.284003	-8.20879	2.23435e-16	4.6464e-15	Slc8b1	498185
ENSRNOG00000001385	1114.09	-0.624973	0.142398	-4.38893	1.13909e-05	5.40959e-05	Plbd2	246120
ENSRNOG00000001387	1.71793	0.359503	1.45524	0.247041	0.804877	0.86305	LOC100910540	100910540
ENSRNOG00000001389	35.688	2.3035	0.485669	4.74296	2.10622e-06	1.13367e-05	Irs3	84021
ENSRNOG00000001391	11.8237	-1.22961	0.611389	-2.01118	0.0443066	0.0859202	Sdsl	360816
ENSRNOG00000001396	272.639	-1.49655	0.179493	-8.33761	7.58087e-17	1.66046e-15	Mospd3	288557
ENSRNOG00000001397	1011.68	-0.148544	0.103962	-1.42883	0.153054	0.242179	Rbm19	304512
ENSRNOG00000001399	200.851	1.17518	0.331969	3.54002	0.000400097	0.00138046	Tbx5	304514
ENSRNOG00000001402	707.555	-0.788726	0.152082	-5.18619	2.14639e-07	1.36424e-06	Lrch4	360779
ENSRNOG00000001404	806.48	0.799278	0.216042	3.69964	0.000215904	0.000788171	Agfg2	304375
ENSRNOG00000001407	5.76793	3.25686	1.0185	3.19771	0.00138523	0.00420348	Tfr2	288562
ENSRNOG00000001409	3361.79	-1.42545	0.0951203	-14.9858	9.09731e-51	2.2028e-48	Gnb2	81667
ENSRNOG00000001410	847.203	-0.478037	0.153817	-3.10783	0.00188467	0.00554948	Gigyf1	304378
ENSRNOG00000001414	19750.8	-0.0906687	0.295869	-0.306449	0.759263	0.827571	Serpine1	24617
ENSRNOG00000001415	395.585	-1.17583	0.239335	-4.9129	8.974e-07	5.14347e-06	Ap1s1	360785
ENSRNOG00000001416	152.46	3.57234	0.449321	7.95053	1.85715e-15	3.44822e-14	Vgf	29461
ENSRNOG00000001417	994.622	-1.26822	0.221878	-5.71584	1.09164e-08	8.59499e-08	Plod3	288583
ENSRNOG00000001418	475.19	0.0203485	0.145652	0.139706	0.888892	0.924894	Znhit1	100360077
ENSRNOG00000001419	66.9307	-2.02969	0.375848	-5.40029	6.65326e-08	4.60286e-07	Cldn15	304388
ENSRNOG00000001420	1667.76	-0.158361	0.177264	-0.89336	0.371664	0.488914	Fis1	288584
ENSRNOG00000001422	4.9769	1.28526	0.993022	1.2943	0.195563	0.294821	Col26a1	685612
ENSRNOG00000001424	171.053	0.129514	0.209765	0.617425	0.536954	0.64446	Cux1	116639
ENSRNOG00000001425	505.803	0.309106	0.181026	1.70752	0.0877262	0.152884	Sh2b2	114203
ENSRNOG00000001426	1146.47	0.455726	0.168921	2.69787	0.00697848	0.0174769	Prkrip1	498171
ENSRNOG00000001427	261.313	0.710337	0.219909	3.23015	0.00123727	0.00379753	Orai2	304592
ENSRNOG00000001428	159.987	-1.2185	0.202214	-6.02582	1.68252e-09	1.48999e-08	Alkbh4	288587
ENSRNOG00000001429	917.083	-2.07702	0.251529	-8.25759	1.48639e-16	3.15029e-15	Lrwd1	304396
ENSRNOG00000001430	626.464	-0.19016	0.173541	-1.09576	0.273183	0.384824	Polr2j	288588
ENSRNOG00000001431	547.884	-0.64335	0.27632	-2.32828	0.0198974	0.0433183	Rasa4	288589
ENSRNOG00000001432	1033.72	0.738317	0.208293	3.5446	0.000393207	0.00135855	Dtx2	304591
ENSRNOG00000001435	43.579	0.0526766	0.351743	0.149759	0.880955	0.919944	Ssc4d	304401
ENSRNOG00000001436	6501.57	-0.117703	0.205054	-0.574008	0.565962	0.670702	Ywhag	56010
ENSRNOG00000001439	4.5505	0.284328	0.98232	0.289445	0.772241	0.837894	Srrm3	685890
ENSRNOG00000001440	25269.6	0.468197	0.215065	2.177	0.0294804	0.0607479	Mdh2	81829
ENSRNOG00000001441	2096.86	1.10036	0.252656	4.35519	1.32952e-05	6.2369e-05	Tmem120a	288591
ENSRNOG00000001442	5264.92	0.31982	0.162685	1.96589	0.0493119	0.0942514	Por	29441
ENSRNOG00000001443	387.728	-0.27187	0.282246	-0.963237	0.335429	0.451324	Rhbdd2	360793
ENSRNOG00000001448	1013.05	-0.406859	0.171953	-2.36611	0.0179761	0.039763	Hip1	192154
ENSRNOG00000001449	1715.38	-0.314439	0.154849	-2.03062	0.0422941	0.0825428	Pom121	113975
ENSRNOG00000001450	321.471	-0.520823	0.230615	-2.25841	0.0239201	0.0508737	Nsun5	288595
ENSRNOG00000001451	7.47298	-0.222413	0.666992	-0.333456	0.73879	0.811654	Fkbp6	288597
ENSRNOG00000001452	117.167	1.9962	0.437302	4.5648	4.99977e-06	2.53009e-05	Fzd9	266608
ENSRNOG00000001453	2468.4	0.855679	0.133161	6.42588	1.31111e-10	1.35176e-09	Baz1b	368002
ENSRNOG00000001454	7085.51	0.175211	0.109383	1.60181	0.109197	0.183162	Eif4h	288599
ENSRNOG00000001455	1752.97	0.311406	0.140883	2.21038	0.0270788	0.0565107	Kif13a	308173
ENSRNOG00000001456	2312.67	0.111362	0.160034	0.695866	0.486513	0.598358	Nup153	25281
ENSRNOG00000001457	213.636	-1.60038	0.207728	-7.70422	1.31644e-14	2.18903e-13	Rfc2	116468
ENSRNOG00000001465	257.411	-0.738432	0.256421	-2.87976	0.00397979	0.0106942	NA	NA
ENSRNOG00000001469	178.862	2.26168	0.464293	4.87124	1.109e-06	6.2543e-06	Eln	25043
ENSRNOG00000001470	375.862	-1.00643	0.191507	-5.2553	1.4778e-07	9.66392e-07	Limk1	65172
ENSRNOG00000001478	204.925	-0.142332	0.202871	-0.701587	0.482936	0.595202	Gtf2ird1	246770
ENSRNOG00000001479	2247	0.0698334	0.186724	0.373992	0.70841	0.787935	Gtf2i	353256
ENSRNOG00000001480	1343.7	0.71331	0.240658	2.96399	0.00303674	0.00846112	Ncf1	114553
ENSRNOG00000001482	283.415	0.0146571	0.166894	0.0878232	0.930017	0.952377	Gtf2ird2	288606
ENSRNOG00000001483	724.114	-0.423708	0.139906	-3.02853	0.00245745	0.00700826	Rcc1l	360796
ENSRNOG00000001484	13.171	-0.5013	0.767483	-0.653173	0.513645	0.623482	Castor2	304410
ENSRNOG00000001488	3819.26	-0.533044	0.133443	-3.99453	6.48233e-05	0.000264257	Psmb1	94198
ENSRNOG00000001489	179.012	-0.718992	0.215335	-3.33895	0.000840948	0.00267975	Tbp	117526
ENSRNOG00000001490	487.063	-0.538025	0.129051	-4.16909	3.05823e-05	0.000133277	Pdcd2	58934
ENSRNOG00000001492	48.7837	2.95132	0.431874	6.83375	8.27249e-12	9.87336e-11	Slc8a2	140447
ENSRNOG00000001493	308.031	-0.0919959	0.146665	-0.62725	0.530495	0.638769	NA	NA
ENSRNOG00000001494	2206.81	0.679829	0.101575	6.69284	2.18875e-11	2.49763e-10	Napa	140673
ENSRNOG00000001499	22.6841	2.52299	0.520544	4.84683	1.2545e-06	7.0062e-06	Mia	81510
ENSRNOG00000001500	674.662	-1.14405	0.177115	-6.45938	1.05133e-10	1.0996e-09	Rab4b	50866
ENSRNOG00000001501	548.617	-1.5877	0.143986	-11.0268	2.83719e-28	1.72931e-26	Snrpa	292729
ENSRNOG00000001510	1.57517	-0.932927	1.77819	-0.524649	0.599827	0.699884	NA	NA
ENSRNOG00000001514	92.8275	-1.63772	0.314904	-5.20069	1.98553e-07	1.26931e-06	Cdca7	311742
ENSRNOG00000001515	248.99	0.366589	0.217975	1.6818	0.0926083	0.160077	Map3k20	311743
ENSRNOG00000001516	841.285	1.01418	0.369021	2.7483	0.00599048	0.0153061	Rapgef4	252857
ENSRNOG00000001517	2617.3	0.692349	0.282751	2.44862	0.0143405	0.032775	Pdk1	116551
ENSRNOG00000001518	1411.6	0.291246	0.289171	1.00717	0.313851	0.428852	Itga6	114517
ENSRNOG00000001520	6.5646	0.134312	0.698782	0.192208	0.847579	0.895292	Dlx1	296500
ENSRNOG00000001524	783.029	0.143412	0.112544	1.27427	0.202567	0.303084	Hat1	296501
ENSRNOG00000001525	15.8475	1.05129	0.545449	1.92738	0.0539317	0.101674	Igsf11	303926
ENSRNOG00000001527	13.6477	-0.83779	0.655507	-1.27808	0.201222	0.301449	Cd80	25408
ENSRNOG00000001528	34.5969	1.4138	0.378455	3.73572	0.000187177	0.000693317	Gap43	29423
ENSRNOG00000001531	84.1945	0.423173	0.262198	1.61395	0.106539	0.179436	Chac2	360994
ENSRNOG00000001544	132.581	-0.996765	0.448156	-2.22415	0.0261384	0.0548524	Cyyr1	304138
ENSRNOG00000001547	215.064	-0.421497	0.175486	-2.40188	0.0163112	0.0366025	Agps	84114
ENSRNOG00000001548	8040.52	1.54573	0.131598	11.7459	7.41668e-32	6.01363e-30	Nfe2l2	83619
ENSRNOG00000001551	7454.04	-0.128183	0.165461	-0.774704	0.438514	0.554289	Atp5pf	94271
ENSRNOG00000001554	148.694	0.920871	0.259877	3.54349	0.000394869	0.00136376	RGD1563888	360692
ENSRNOG00000001555	502.765	-0.551983	0.253799	-2.17488	0.0296392	0.0610432	Btg3	54230
ENSRNOG00000001557	705.742	-0.619036	0.403361	-1.53469	0.124859	0.204827	Cxadr	89843
ENSRNOG00000001559	975.452	-0.383367	0.201689	-1.90078	0.0573307	0.107054	Mtx2	288150
ENSRNOG00000001573	1456.83	0.982722	0.275629	3.56538	0.000363324	0.0012632	Usp25	304150
ENSRNOG00000001577	1.14724	4.32973	2.42488	1.78554	0.0741737	0.13289	Hoxd3	288152
ENSRNOG00000001582	386.682	-0.327701	0.228837	-1.43203	0.152136	0.241008	Bach1	304127
ENSRNOG00000001584	19.1395	-1.7199	0.517758	-3.32181	0.000894346	0.00283441	Map3k7cl	304131
ENSRNOG00000001585	1110.2	0.107381	0.227644	0.471708	0.637136	0.730777	Nrip1	304157
ENSRNOG00000001592	3649.68	-1.73054	0.128833	-13.4324	3.90491e-41	6.05467e-39	Cct8	288305
ENSRNOG00000001593	290.941	-0.681494	0.164108	-4.15271	3.28555e-05	0.000142237	Lnpk	362151
ENSRNOG00000001596	26208.2	0.127288	0.143431	0.887452	0.374836	0.49239	Atp5mc3	114630
ENSRNOG00000001597	556.568	-0.0798944	0.174049	-0.459033	0.646211	0.737883	Atf2	81647
ENSRNOG00000001598	2484.46	0.9769	0.16294	5.99546	2.02908e-09	1.78083e-08	Usp16	288306
ENSRNOG00000001599	227.115	-1.10253	0.222194	-4.96204	6.97557e-07	4.06261e-06	Rwdd2b	304132
ENSRNOG00000001602	542.25	0.203581	0.217533	0.935861	0.349345	0.466039	Ltn1	288308
ENSRNOG00000001603	272.121	0.333726	0.148527	2.24691	0.0246459	0.0521476	N6amt1	288309
ENSRNOG00000001607	3969.37	-2.80178	0.162623	-17.2287	1.61853e-66	6.81172e-64	Adamts1	79252
ENSRNOG00000001608	44.507	-1.07569	0.352136	-3.05477	0.00225231	0.00649884	Nxpe3	681096
ENSRNOG00000001609	91.2586	-1.04385	0.221536	-4.71187	2.4545e-06	1.30366e-05	Cep97	304007
ENSRNOG00000001611	6688.06	-0.362958	0.198798	-1.82576	0.067887	0.123594	Rpl24	64307
ENSRNOG00000001613	878.201	0.429584	0.155368	2.76495	0.00569316	0.014631	Zbtb11	304010
ENSRNOG00000001616	144.417	0.0217193	0.235142	0.0923669	0.926406	0.950629	Senp7	288167
ENSRNOG00000001618	59.156	2.41882	0.568476	4.25492	2.09123e-05	9.42013e-05	Ripk4	304053
ENSRNOG00000001620	495.795	-0.808025	0.209136	-3.86364	0.000111712	0.000433982	Prdm15	304054
ENSRNOG00000001621	239.209	-0.724494	0.183972	-3.93807	8.21409e-05	0.000328118	C2cd2	304055
ENSRNOG00000001622	5.22065	-1.07215	0.885722	-1.21048	0.226094	0.331105	Impg2	245919
ENSRNOG00000001623	1059.12	0.493362	0.177318	2.78236	0.00539656	0.0139744	Zbtb21	304056
ENSRNOG00000001627	175.018	-0.394943	0.306237	-1.28967	0.197167	0.29696	Abi3bp	363767
ENSRNOG00000001628	1.13256	2.06435	2.05749	1.00333	0.3157	0.43088	Pcp4	25510
ENSRNOG00000001629	479.127	0.820377	0.231271	3.54726	0.000389267	0.00134625	Wrb	288233
ENSRNOG00000001632	1104.73	0.159446	0.130728	1.21967	0.22259	0.327058	Brwd1	304061
ENSRNOG00000001633	789.071	-0.449161	0.129748	-3.4618	0.000536585	0.00179193	Tfg	360709
ENSRNOG00000001640	423.791	-0.575289	0.213642	-2.69277	0.00708604	0.0177086	Tomm70	304017
ENSRNOG00000001642	662.676	-0.168827	0.126667	-1.33284	0.182583	0.279157	Tbc1d23	304019
ENSRNOG00000001643	738.729	-0.150162	0.119208	-1.25966	0.207793	0.309405	Psmg1	288236
ENSRNOG00000001644	18.2078	0.382188	0.788649	0.484612	0.627952	0.723624	Tmem30c	288175
ENSRNOG00000001645	865.355	0.542383	0.213036	2.54597	0.0108974	0.0258208	Filip1l	304020
ENSRNOG00000001647	4425	0.355854	0.218711	1.62705	0.103726	0.175736	Ets2	304063
ENSRNOG00000001652	1679.91	-1.24959	0.214473	-5.8263	5.66692e-09	4.64173e-08	Erg	170909
ENSRNOG00000001653	686.69	0.810803	0.206921	3.91842	8.91297e-05	0.0003534	St3gal6	304023
ENSRNOG00000001654	479.096	-1.04272	0.275913	-3.77915	0.000157365	0.000592455	Cpox	304024
ENSRNOG00000001656	25.3763	-3.37974	0.688711	-4.90735	9.23152e-07	5.28079e-06	Kcnj15	170847
ENSRNOG00000001657	947.759	-0.32692	0.131634	-2.48356	0.0130077	0.0301105	Cldnd1	288182
ENSRNOG00000001662	1362.53	0.396083	0.237243	1.66952	0.0950138	0.163436	Dyrk1a	25255
ENSRNOG00000001680	158.393	-0.58119	0.245695	-2.36549	0.018006	0.0398242	Riox2	266670
ENSRNOG00000001681	609.762	-0.269833	0.22835	-1.18167	0.237338	0.344201	Vps26c	360703
ENSRNOG00000001682	1416.91	-0.0509921	0.120988	-0.421463	0.673417	0.760401	Ttc3	360702
ENSRNOG00000001684	9.02048	-2.9587	0.810725	-3.64945	0.000262807	0.000943222	Ripply3	288239
ENSRNOG00000001686	269.939	1.22166	0.249941	4.8878	1.01968e-06	5.78799e-06	Hlcs	288240
ENSRNOG00000001687	850.863	1.01225	0.22956	4.40954	1.03592e-05	4.96635e-05	Crybg3	288204
ENSRNOG00000001689	148.378	-0.658438	0.183981	-3.57883	0.000345131	0.00120672	Arl6	363760
ENSRNOG00000001691	1.98348	3.97124	1.75775	2.25927	0.0238666	0.0507773	Cldn14	304073
ENSRNOG00000001692	29.5031	-0.525515	0.382492	-1.37392	0.169466	0.262969	Chaf1b	288242
ENSRNOG00000001699	792.304	-1.8979	0.20377	-9.31396	1.23158e-20	3.92242e-19	Setd4	245975
ENSRNOG00000001700	1136.17	1.05046	0.193832	5.41944	5.97863e-08	4.16877e-07	Whrn	313255
ENSRNOG00000001701	225.94	-1.686	0.411901	-4.09322	4.25425e-05	0.000180461	Cbr3	304078
ENSRNOG00000001704	1212.56	-0.0693767	0.189378	-0.36634	0.714112	0.792381	Runx1	50662
ENSRNOG00000001706	311.459	1.42399	0.249402	5.70962	1.13231e-08	8.89145e-08	Kalrn	84009
ENSRNOG00000001707	13.4027	2.49254	0.944474	2.63908	0.00831318	0.0203495	Vwa5b2	303812
ENSRNOG00000001708	1489.5	-0.288153	0.131406	-2.19285	0.0283184	0.0587784	Dvl3	303811
ENSRNOG00000001709	5028.11	-0.739778	0.0896162	-8.25496	1.5195e-16	3.21661e-15	Ap2m1	116563
ENSRNOG00000001710	2424.82	0.229834	0.120213	1.9119	0.0558891	0.104861	Abcf3	287982
ENSRNOG00000001711	110.929	1.42864	0.32641	4.37684	1.2041e-05	5.69996e-05	Plaat1	288025
ENSRNOG00000001712	525.492	0.0170358	0.123158	0.138325	0.889984	0.925482	Alg3	287983
ENSRNOG00000001713	21.779	0.141434	0.539882	0.261972	0.793343	0.853716	LOC100360218	100360218
ENSRNOG00000001715	16.8847	-1.14953	0.585551	-1.96316	0.0496272	0.0947824	Ece2	408243
ENSRNOG00000001717	2092.75	0.335694	0.291718	1.15075	0.249835	0.358332	Opa1	171116
ENSRNOG00000001719	7901.11	-0.640544	0.147018	-4.35689	1.31921e-05	6.19344e-05	Psmd2	287984
ENSRNOG00000001720	9339.47	3.70797	0.276813	13.3952	6.45115e-41	9.83022e-39	Hes1	29577
ENSRNOG00000001724	94.061	-1.20147	0.364325	-3.2978	0.000974459	0.00306323	Atp13a3	678704
ENSRNOG00000001726	48.7681	1.77312	0.384349	4.61332	3.96282e-06	2.03861e-05	Tmem44	288028
ENSRNOG00000001727	679.442	-0.296331	0.125851	-2.35462	0.0185417	0.0408149	Lsg1	288029
ENSRNOG00000001728	3905.28	1.57935	0.297355	5.31133	1.08829e-07	7.2783e-07	Fam43a	288031
ENSRNOG00000001729	225.193	-2.12502	0.194158	-10.9448	7.03842e-28	4.06572e-26	Xxylt1	363799
ENSRNOG00000001730	444.562	-0.150761	0.14312	-1.05339	0.292164	0.405265	Acap2	619382
ENSRNOG00000001733	2579.87	-0.0254609	0.128987	-0.19739	0.843522	0.891752	Ppp1r2	192361
ENSRNOG00000001736	1400.21	1.11718	0.503757	2.21771	0.0265749	0.0556299	Bdh1	117099
ENSRNOG00000001738	308.751	-0.172331	0.257778	-0.668523	0.5038	0.61487	Eif4g1	287986
ENSRNOG00000001739	16.0454	0.313187	0.820172	0.381856	0.702568	0.783162	Meltf	288038
ENSRNOG00000001747	123.849	-0.268029	0.216025	-1.24073	0.214705	0.317433	LOC100910732	100910732
ENSRNOG00000001750	22.8164	1.61011	0.463155	3.4764	0.000508198	0.00170616	Chrd	117275
ENSRNOG00000001752	119.172	-1.25782	0.35063	-3.58731	0.000334112	0.00117248	Nrros	303875
ENSRNOG00000001754	186.159	-0.359828	0.207238	-1.7363	0.0825107	0.145453	Wdr53	498097
ENSRNOG00000001757	189.551	-1.42837	0.272471	-5.24228	1.58603e-07	1.03221e-06	Tm4sf19	288044
ENSRNOG00000001758	47.1696	-0.858465	0.299583	-2.86553	0.00416312	0.0111176	Tctex1d2	498095
ENSRNOG00000001762	2346.45	0.0830265	0.185542	0.447482	0.654527	0.745021	Pcyt1a	140544
ENSRNOG00000001764	721.532	-0.165957	0.220271	-0.753425	0.451195	0.566107	Vps8	287990
ENSRNOG00000001765	1.07213	2.1452	1.95081	1.09964	0.271487	0.382882	Slc51a	303879
ENSRNOG00000001766	2940.51	0.263241	0.212713	1.23754	0.215886	0.318691	Tfrc	64678
ENSRNOG00000001767	27.8307	1.01772	0.456815	2.22786	0.02589	0.0543828	RGD1562339	498107
ENSRNOG00000001769	683.416	-1.93428	0.180887	-10.6933	1.09388e-26	5.72053e-25	Tnk2	303882
ENSRNOG00000001770	35.8073	1.25737	0.432683	2.90597	0.00366113	0.00996214	Ehhadh	171142
ENSRNOG00000001773	606.34	0.106948	0.14114	0.757749	0.448601	0.563803	Senp2	78973
ENSRNOG00000001774	1141.69	0.24337	0.173941	1.39915	0.161769	0.253383	Lrch3	303883
ENSRNOG00000001776	3.13645	5.55697	1.52662	3.64006	0.000272579	0.00097414	Muc20	303886
ENSRNOG00000001777	2.46353	2.00113	1.44368	1.38613	0.165707	0.258247	Muc4	303887
ENSRNOG00000001781	53.7662	0.400988	0.406994	0.985242	0.324505	0.440076	Lmln	363795
ENSRNOG00000001782	883.17	0.219774	0.201079	1.09297	0.274406	0.386178	Osbpl11	303888
ENSRNOG00000001783	3638.68	1.22079	0.234555	5.20472	1.94294e-07	1.24704e-06	Tra2b	117259
ENSRNOG00000001785	619.263	0.30063	0.272172	1.10456	0.26935	0.380547	Etv5	303828
ENSRNOG00000001786	1065.82	0.107491	0.117607	0.913989	0.360722	0.477362	Snx4	360725
ENSRNOG00000001789	620.441	-0.666951	0.162036	-4.11607	3.85394e-05	0.000164985	Zfp148	58820
ENSRNOG00000001792	25.3996	-0.366105	0.526259	-0.695675	0.486632	0.598463	Slc12a8	266733
ENSRNOG00000001793	418.063	-0.176077	0.212862	-0.827191	0.408129	0.525004	Heg1	689710
ENSRNOG00000001794	100.796	3.07267	0.525475	5.84741	4.99285e-09	4.12786e-08	Muc13	207126
ENSRNOG00000001795	1247.29	1.0061	0.18379	5.47421	4.39459e-08	3.12968e-07	Itgb5	257645
ENSRNOG00000001796	55.521	0.630224	0.359519	1.75297	0.0796077	0.141152	Dgkg	25666
ENSRNOG00000001797	636.37	-0.519318	0.114929	-4.51861	6.22474e-06	3.09852e-05	Umps	288051
ENSRNOG00000001803	1242.57	-1.54936	0.126492	-12.2487	1.70814e-34	1.62329e-32	Dnajb11	360734
ENSRNOG00000001804	126.058	1.33953	0.345493	3.87716	0.000105685	0.000412654	Itpr2	81678
ENSRNOG00000001807	767.086	1.91071	0.457006	4.18092	2.90334e-05	0.000127186	Sspn	500364
ENSRNOG00000001808	2218.49	1.41777	0.165781	8.5521	1.2087e-17	2.90285e-16	Ints13	690728
ENSRNOG00000001811	2450.99	0.523221	0.098421	5.31615	1.05986e-07	7.10434e-07	Fgfr1op2	362463
ENSRNOG00000001813	853.882	0.114788	0.265559	0.43225	0.665559	0.754033	Dnm1l	114114
ENSRNOG00000001815	9300.04	0.826923	0.130812	6.32148	2.59073e-10	2.56117e-09	Eif4a2	303831
ENSRNOG00000001816	114.794	-1.29095	0.274097	-4.70983	2.47921e-06	1.31599e-05	Rfc4	288003
ENSRNOG00000001817	282.149	0.0257622	0.153298	0.168053	0.866542	0.909344	Tm7sf3	297725
ENSRNOG00000001820	764.318	-0.0556913	0.197136	-0.282502	0.777559	0.842094	Med21	312849
ENSRNOG00000001821	2.77211	0.840227	1.2927	0.649979	0.515706	0.625342	Adipoq	246253
ENSRNOG00000001823	210.607	0.369386	0.22339	1.65355	0.0982197	0.167937	St6gal1	25197
ENSRNOG00000001825	2048.92	0.978352	0.182878	5.34975	8.80736e-08	5.97845e-07	NA	NA
ENSRNOG00000001827	803.612	0.859426	0.301134	2.85397	0.00431768	0.0114887	Masp1	64023
ENSRNOG00000001828	778.882	-0.37951	0.302626	-1.25406	0.20982	0.311715	Stk38l	691337
ENSRNOG00000001829	945.84	-0.0534859	0.142795	-0.374565	0.707984	0.78751	Ube2v2	287927
ENSRNOG00000001830	2.25725	1.93463	1.40164	1.38026	0.167508	0.260479	Arntl2	362464
ENSRNOG00000001833	376.234	0.478347	0.153395	3.1184	0.00181834	0.00537475	Mcm4	29728
ENSRNOG00000001834	231.209	-0.194456	0.243368	-0.79902	0.424279	0.540781	Mzt2b	287929
ENSRNOG00000001837	8.86937	1.89107	1.22236	1.54707	0.121846	0.200819	Sst	24797
ENSRNOG00000001840	3.00573	2.38972	1.24368	1.92149	0.0546699	0.102835	Rep15	500366
ENSRNOG00000001842	1355.12	0.244115	0.128534	1.89922	0.0575356	0.107335	Mrps35	297727
ENSRNOG00000001843	4559.96	1.51222	0.31211	4.84514	1.26522e-06	7.05711e-06	Bcl6	303836
ENSRNOG00000001844	36.4727	-0.610331	0.354592	-1.72122	0.085211	0.149349	Klhl42	500367
ENSRNOG00000001845	948.677	-0.350551	0.260867	-1.34379	0.179016	0.274713	Top3b	287930
ENSRNOG00000001847	415.75	0.779546	0.26672	2.92271	0.00346999	0.00950202	Ccdc91	312863
ENSRNOG00000001849	1248.77	0.167575	0.178233	0.940202	0.347114	0.463731	Mapk1	116590
ENSRNOG00000001851	1.30829	-0.277423	2.10966	-0.131502	0.895379	0.929343	Far2	500368
ENSRNOG00000001852	1097.91	-0.281132	0.122351	-2.29776	0.0215756	0.0464519	Ergic2	297728
ENSRNOG00000001854	90.2341	0.356621	0.27744	1.2854	0.198653	0.298619	Tmtc1	362465
ENSRNOG00000001858	18.7149	1.47768	0.564382	2.61823	0.00883881	0.0214608	Ypel1	100360867
ENSRNOG00000001859	255.944	-0.50724	0.261277	-1.94138	0.0522118	0.0989382	Sdf2l1	680945
ENSRNOG00000001860	13.3103	1.28113	0.711378	1.80091	0.0717168	0.129217	Ccdc116	287936
ENSRNOG00000001861	77.5426	-0.663449	0.246405	-2.69252	0.00709146	0.0177196	Ydjc	287938
ENSRNOG00000001862	2620.34	-0.398228	0.142736	-2.78996	0.00527137	0.0136964	Ube2l3	363836
ENSRNOG00000001864	2.88786	-1.19722	1.41946	-0.843432	0.398987	0.516023	Tmem191c	680867
ENSRNOG00000001865	2.48089	2.42222	1.47397	1.64333	0.100315	0.170858	Serpind1	79224
ENSRNOG00000001867	1245.71	-0.461121	0.150391	-3.06616	0.0021683	0.00627785	Snap29	116500
ENSRNOG00000001868	279.177	0.225886	0.223453	1.01089	0.31207	0.427013	Crkl	287942
ENSRNOG00000001869	23.5457	2.04285	0.717142	2.84861	0.00439111	0.0116612	Rab44	309649
ENSRNOG00000001870	797.793	-0.0380778	0.166655	-0.228483	0.819271	0.87406	Lztr1	360745
ENSRNOG00000001873	14.7093	2.36532	0.648023	3.65005	0.000262188	0.000941192	P2rx6	25041
ENSRNOG00000001874	17.4652	0.429227	0.758656	0.565774	0.571548	0.675538	Slc7a4	303787
ENSRNOG00000001875	691.399	0.209346	0.190458	1.09917	0.271694	0.383094	Smpd4	303790
ENSRNOG00000001876	8.17668	1.0966	1.14239	0.959921	0.337095	0.453324	Ccdc74a	680752
ENSRNOG00000001877	3776.94	-0.636999	0.158382	-4.02191	5.77281e-05	0.000237392	Med15	360743
ENSRNOG00000001878	831.291	0.283794	0.189102	1.50075	0.133421	0.216423	Klhl22	303792
ENSRNOG00000001880	1067.46	0.458048	0.164085	2.79153	0.00524594	0.0136323	Dgcr6	303794
ENSRNOG00000001884	1146.84	-1.51225	0.207419	-7.2908	3.0813e-13	4.38175e-12	Ranbp1	360739
ENSRNOG00000001885	594.611	-1.038	0.173358	-5.98762	2.12939e-09	1.85964e-08	Trmt2a	287953
ENSRNOG00000001886	777.896	-2.22014	0.217403	-10.2121	1.74997e-24	7.77196e-23	Dgcr8	287954
ENSRNOG00000001888	482.864	1.90145	0.208544	9.11775	7.66977e-20	2.26707e-18	Arvcf	303798
ENSRNOG00000001889	559.121	-0.768683	0.268244	-2.86561	0.00416202	0.0111163	Comt	24267
ENSRNOG00000001890	1171.05	0.581387	0.268073	2.16876	0.030101	0.0618033	Txnrd2	50551
ENSRNOG00000001891	133.604	-1.34776	0.245226	-5.49601	3.88481e-08	2.7897e-07	Gnb1l	680266
ENSRNOG00000001892	11.7461	-2.3894	0.834452	-2.86343	0.0041908	0.0111831	Tbx1	360737
ENSRNOG00000001893	33.2486	0.0775965	0.347375	0.22338	0.82324	0.876945	LOC100362453	100362453
ENSRNOG00000001908	198.467	-0.425897	1.0904	-0.390587	0.696102	0.778162	Klhl6	287974
ENSRNOG00000001912	723.587	1.29849	0.322196	4.03011	5.57497e-05	0.000230456	Tecrl	364134
ENSRNOG00000001923	2.13873	-0.589098	1.53476	-0.383837	0.701099	0.781971	Tprg1	360731
ENSRNOG00000001926	2.66891	4.51846	1.64302	2.75009	0.00595789	0.0152427	Cldn1	65129
ENSRNOG00000001928	419.558	0.162569	0.149941	1.08422	0.278268	0.390526	Il1rap	25466
ENSRNOG00000001930	406.597	-0.76527	0.151448	-5.05303	4.3486e-07	2.62341e-06	Ccdc50	288022
ENSRNOG00000001931	448.357	0.506753	0.198094	2.55814	0.0105233	0.0250416	Fgf12	170630
ENSRNOG00000001953	176.206	-0.735061	0.188845	-3.89241	9.92537e-05	0.000389514	Bace2	288227
ENSRNOG00000001956	38.4728	-0.400675	0.328739	-1.21882	0.222911	0.32742	Dzip3	303963
ENSRNOG00000001958	277.961	-0.547243	0.195817	-2.79467	0.00519532	0.0135127	Ift57	303968
ENSRNOG00000001959	6886.61	2.74567	0.835933	3.28455	0.00102144	0.00319727	Mx1	24575
ENSRNOG00000001963	10395.2	0.520267	1.02656	0.506808	0.61229	0.710439	Mx2	286918
ENSRNOG00000001964	1714.84	0.369992	0.313167	1.18145	0.237424	0.344246	Cd47	29364
ENSRNOG00000001971	52.7187	-0.19231	0.370297	-0.51934	0.603524	0.702759	Bbx	303970
ENSRNOG00000001976	6.19337	3.21533	1.05818	3.03854	0.00237729	0.00681826	Tmprss2	156435
ENSRNOG00000001979	18820.3	0.698941	0.303007	2.30668	0.0210726	0.0455513	Rcan1	266766
ENSRNOG00000001982	1789.56	-0.217194	0.26012	-0.834975	0.403732	0.520523	Cblb	171136
ENSRNOG00000001984	104.889	2.32114	0.605023	3.83644	0.000124829	0.000480086	Kcne1	25471
ENSRNOG00000001989	712.538	-0.475973	0.206372	-2.30638	0.0210892	0.0455667	Alcam	79559
ENSRNOG00000001990	2.08799	-1.01605	1.27661	-0.795897	0.426092	0.542779	Ugt2b1	286954
ENSRNOG00000001991	14962.6	0.237168	0.149765	1.5836	0.113284	0.188853	Atp5po	192241
ENSRNOG00000001992	516.355	-0.294452	0.153411	-1.91938	0.0549367	0.103282	Atp6v1a	685232
ENSRNOG00000001996	3821.64	1.06657	0.142456	7.48704	7.04455e-14	1.08751e-12	Ythdc1	170956
ENSRNOG00000002001	836.791	-0.416333	0.166637	-2.49845	0.0124739	0.0290574	Itsn1	29491
ENSRNOG00000002004	18.4101	-0.678522	0.670781	-1.01154	0.311758	0.426751	Prdm8	305198
ENSRNOG00000002012	290.739	0.855983	0.190108	4.50262	6.71202e-06	3.31957e-05	Donson	288257
ENSRNOG00000002014	24.6264	-0.479294	0.512856	-0.934558	0.350016	0.466653	Stap1	305269
ENSRNOG00000002021	8897.91	0.606065	0.187613	3.2304	0.00123619	0.00379554	Son	304092
ENSRNOG00000002024	3.41915	0.540956	0.988116	0.547462	0.584061	0.68661	Epha5	79208
ENSRNOG00000002026	93.8401	1.97634	0.406966	4.85628	1.1961e-06	6.70332e-06	Dnajc28	360699
ENSRNOG00000002028	1022.38	0.347987	0.256863	1.35476	0.175495	0.27059	Tmem50b	360698
ENSRNOG00000002031	18.1783	-0.897524	0.714392	-1.25635	0.208991	0.310718	Naa11	289482
ENSRNOG00000002032	1193.29	0.900239	0.124917	7.20668	5.73305e-13	7.92318e-12	Ifngr2	360697
ENSRNOG00000002035	81.4218	0.183007	0.239827	0.76308	0.445416	0.560767	Paqr3	305203
ENSRNOG00000002036	1710.2	-0.462173	0.264525	-1.74718	0.0806062	0.142608	Paxbp1	681004
ENSRNOG00000002039	947.697	-0.095218	0.179562	-0.53028	0.595918	0.696264	Evi5	100360066
ENSRNOG00000002040	244.143	-1.33725	0.215805	-6.19655	5.77149e-10	5.4409e-09	Bmp2k	498333
ENSRNOG00000002041	494.217	1.27158	0.300808	4.22722	2.36601e-05	0.000105557	Boc	360715
ENSRNOG00000002042	18.4966	-0.977116	0.605601	-1.61347	0.106643	0.179578	Gfi1	24388
ENSRNOG00000002044	233.654	0.113203	0.205794	0.550077	0.582267	0.685184	Gtpbp8	360714
ENSRNOG00000002045	228.07	-1.35942	0.233656	-5.81805	5.95365e-09	4.85633e-08	Anxa3	25291
ENSRNOG00000002046	1.47762	-2.74907	1.88228	-1.4605	0.144154	0.230635	Cd200r1l	501779
ENSRNOG00000002050	3623.05	-1.78904	0.277428	-6.44867	1.12836e-10	1.17392e-09	Igfbp7	289560
ENSRNOG00000002051	986.07	0.0148322	0.161503	0.0918388	0.926826	0.950927	Synj1	85238
ENSRNOG00000002052	750.336	-4.15947	0.209641	-19.8409	1.32082e-87	1.31014e-84	Ccdc80	64387
ENSRNOG00000002053	7.65679	1.45014	0.758439	1.91201	0.0558752	0.104848	Fras1	289486
ENSRNOG00000002054	222.902	-0.901451	0.257731	-3.49764	0.000469401	0.00158979	Glmn	289437
ENSRNOG00000002055	499.57	-0.739883	0.151117	-4.89609	9.77645e-07	5.56383e-06	Noa1	289562
ENSRNOG00000002057	13.0468	0.502779	0.773872	0.649693	0.515891	0.625485	Slc10a6	289459
ENSRNOG00000002061	919.321	0.904581	0.236794	3.82011	0.00013339	0.000509906	Ptpn13	498331
ENSRNOG00000002069	128.231	-1.09275	0.239637	-4.56001	5.11506e-06	2.58178e-05	Slc35a5	498081
ENSRNOG00000002070	23.8768	-0.114505	0.398342	-0.287455	0.773764	0.839031	Mrpl1	289491
ENSRNOG00000002072	186.496	2.97575	0.394723	7.53882	4.74256e-14	7.46628e-13	Eva1c	360695
ENSRNOG00000002073	18.5065	0.44102	0.477426	0.923746	0.355618	0.472564	NA	NA
ENSRNOG00000002074	456.554	1.21359	0.222765	5.44785	5.09809e-08	3.59736e-07	Rest	83618
ENSRNOG00000002075	567.47	0.0727158	0.203135	0.357967	0.720368	0.797421	Cnot6l	360917
ENSRNOG00000002079	8.30898	-0.0283577	0.703196	-0.0403269	0.967833	0.978797	Mapk10	25272
ENSRNOG00000002080	1112.52	0.422738	0.132883	3.18128	0.00146623	0.00442575	Urb1	304104
ENSRNOG00000002085	22.1334	1.56299	0.477893	3.27058	0.00107326	0.0033435	Thegl	498350
ENSRNOG00000002089	1054.92	0.981707	0.24065	4.0794	4.5153e-05	0.000190529	Ccng2	29157
ENSRNOG00000002091	397.084	0.42654	0.196798	2.1674	0.0302043	0.0619897	Gtf3c3	316810
ENSRNOG00000002092	23.9176	3.68866	0.586011	6.29452	3.0835e-10	3.01199e-09	Hunk	288275
ENSRNOG00000002093	1443.64	2.47028	0.277152	8.91311	4.96223e-19	1.35568e-17	Tgfbr3	29610
ENSRNOG00000002094	1059.41	0.158989	0.123967	1.28251	0.199663	0.299774	Atg3	171415
ENSRNOG00000002097	2273.2	3.5402	0.244298	14.4913	1.3742e-47	2.89171e-45	Rasl11b	305302
ENSRNOG00000002100	430.738	-0.404652	0.135722	-2.98147	0.00286868	0.00804487	Srp72	498351
ENSRNOG00000002101	576.77	-0.504983	0.182682	-2.76428	0.00570489	0.0146569	Paics	140946
ENSRNOG00000002104	1823.48	0.584642	0.106563	5.48634	4.10349e-08	2.93657e-07	Scaf4	245924
ENSRNOG00000002105	121.48	-2.57322	0.315302	-8.16111	3.31958e-16	6.75224e-15	Cdc7	360908
ENSRNOG00000002106	436.56	1.15479	0.220955	5.22635	1.72889e-07	1.11859e-06	Usp46	289584
ENSRNOG00000002110	41.9803	0.661307	0.417401	1.58434	0.113115	0.188607	Fam114a1l1	316729
ENSRNOG00000002112	743.228	0.396121	0.114239	3.46748	0.000525364	0.00175778	Zfp644	305127
ENSRNOG00000002115	7716.06	0.248847	0.249767	0.996316	0.319096	0.434475	Sod1	24786
ENSRNOG00000002116	13.4506	-1.10328	0.547	-2.01697	0.0436985	0.0849181	LOC100911575	100911575
ENSRNOG00000002120	4.25827	0.28222	0.915068	0.308414	0.757767	0.8264	Spata18	289586
ENSRNOG00000002121	688.404	-0.295895	0.199693	-1.48175	0.138407	0.22324	Lrrc8d	305131
ENSRNOG00000002122	879.231	-0.271788	0.266558	-1.01962	0.307909	0.422627	Lrrc8c	289443
ENSRNOG00000002125	2904.39	-0.020579	0.0954914	-0.215507	0.829372	0.881538	Ccni	289500
ENSRNOG00000002126	5.29115	0.418907	0.993388	0.421695	0.673247	0.76038	Ncam2	288280
ENSRNOG00000002127	3.109	1.73854	1.15616	1.50372	0.132654	0.215356	NA	NA
ENSRNOG00000002128	1118.39	0.238279	0.146746	1.62375	0.10443	0.176709	Ppat	117544
ENSRNOG00000002129	291.201	-0.400028	0.239036	-1.67351	0.0942277	0.162336	Lrrc8b	305135
ENSRNOG00000002130	2.54453	3.08167	1.96818	1.56575	0.117407	0.194462	NA	NA
ENSRNOG00000002134	663.936	2.837	0.781403	3.63065	0.00028271	0.0010079	Gbp6	305139
ENSRNOG00000002135	2442.94	0.397166	0.216122	1.8377	0.0661073	0.120764	Sgcb	680229
ENSRNOG00000002137	101.191	-0.423489	0.271512	-1.55975	0.11882	0.196495	Aasdh	364136
ENSRNOG00000002139	8.56059	0.51024	0.785766	0.649353	0.51611	0.625704	RGD1311575	289568
ENSRNOG00000002141	520.954	-0.697732	0.357586	-1.95123	0.0510301	0.0969796	Cd200	24560
ENSRNOG00000002142	22.8079	-0.0640098	0.538315	-0.118908	0.905348	0.936885	Cds1	81925
ENSRNOG00000002144	544.086	-0.306917	0.171791	-1.78657	0.0740073	0.132681	Exoc1	305287
ENSRNOG00000002146	1222.31	-0.567833	0.137957	-4.11601	3.85492e-05	0.000164987	Pkd2	498328
ENSRNOG00000002149	1.86742	-0.832089	1.62121	-0.513253	0.607775	0.706614	Nkx6-1	65193
ENSRNOG00000002152	545.29	0.808747	0.172327	4.69308	2.69117e-06	1.41997e-05	Dcun1d4	360928
ENSRNOG00000002153	104.432	-0.347898	0.25854	-1.34562	0.178424	0.274031	Cep135	305288
ENSRNOG00000002158	5.46431	0.76237	1.56106	0.488368	0.62529	0.721321	Ibsp	24477
ENSRNOG00000002159	1446.39	0.889239	0.344558	2.58081	0.00985692	0.0236373	Gpat3	305166
ENSRNOG00000002161	18.6585	-0.773875	0.53835	-1.4375	0.150577	0.239124	Tlr6	305353
ENSRNOG00000002163	862.825	0.268292	0.182411	1.47081	0.141343	0.227145	Klf3	114845
ENSRNOG00000002164	5.03839	2.28911	1.0609	2.15771	0.0309504	0.0632973	Nmu	63887
ENSRNOG00000002165	175.206	0.280226	0.191359	1.4644	0.143085	0.229361	Abraxas1	289468
ENSRNOG00000002167	6.44748	-0.541774	0.91047	-0.595049	0.551811	0.658116	Dmp1	25312
ENSRNOG00000002171	204.552	0.219158	0.258212	0.848755	0.396018	0.513649	Phldb2	685611
ENSRNOG00000002175	1165.11	-0.191496	0.137356	-1.39416	0.16327	0.255304	Clock	60447
ENSRNOG00000002176	621.975	-0.295037	0.216848	-1.36057	0.173649	0.268211	Nectin3	288124
ENSRNOG00000002177	630.411	0.1687	0.185768	0.90812	0.363815	0.480647	Gnpda2	289608
ENSRNOG00000002178	458.663	0.265514	0.18822	1.41066	0.158346	0.249023	Mrps18c	289469
ENSRNOG00000002180	946.276	0.505417	0.150061	3.36807	0.000756967	0.00243852	Tbc1d1	360937
ENSRNOG00000002181	63.0313	-0.444868	0.346689	-1.28319	0.199425	0.299468	Helq	360912
ENSRNOG00000002182	1650.28	-0.753576	0.12417	-6.06891	1.28783e-09	1.15904e-08	Sept11	305227
ENSRNOG00000002185	546.817	0.65092	0.193159	3.36987	0.00075204	0.00242618	Pgm2	289632
ENSRNOG00000002186	1193.75	-0.0797329	0.116393	-0.685032	0.493324	0.605345	Nudt9	305149
ENSRNOG00000002188	64.7351	-3.28181	0.497311	-6.59912	4.13606e-11	4.57789e-10	Hpse	64537
ENSRNOG00000002191	101.019	1.06815	0.322098	3.31622	0.000912449	0.00288575	LOC498368	498368
ENSRNOG00000002192	1851.39	2.06651	0.276306	7.47907	7.485e-14	1.14748e-12	Rell1	289635
ENSRNOG00000002194	763.552	0.417285	0.300472	1.38876	0.164905	0.257292	Coq2	498332
ENSRNOG00000002196	5.0665	-0.0219858	0.809124	-0.0271723	0.978322	0.985458	Ociad2	100361733
ENSRNOG00000002199	674.982	-1.08711	0.128959	-8.42984	3.46143e-17	7.86429e-16	Tmem165	364137
ENSRNOG00000002200	4.74773	0.177936	0.989772	0.179775	0.857329	0.902463	NA	NA
ENSRNOG00000002203	549.096	0.100354	0.192294	0.521878	0.601755	0.701625	Lin54	305171
ENSRNOG00000002204	22.6606	0.97732	0.667916	1.46324	0.143402	0.229787	Ccdc158	289502
ENSRNOG00000002205	2946.05	0.123615	0.140171	0.881884	0.377839	0.495672	Ociad1	289590
ENSRNOG00000002207	965.817	0.413902	0.231668	1.78662	0.0739986	0.132681	Guf1	305317
ENSRNOG00000002208	3354.26	1.95139	0.380346	5.13056	2.88882e-07	1.79167e-06	Shroom3	305230
ENSRNOG00000002210	409.078	0.177356	0.251335	0.705657	0.480402	0.592695	Hsd17b11	289456
ENSRNOG00000002212	185.984	1.87628	0.330661	5.67434	1.39221e-08	1.07791e-07	Hsd17b13	305150
ENSRNOG00000002214	376.805	-1.16365	0.268592	-4.33241	1.47483e-05	6.84947e-05	Klhl8	289457
ENSRNOG00000002215	277.651	1.36367	0.257692	5.29187	1.21075e-07	8.03652e-07	Mylk	288057
ENSRNOG00000002216	351.364	-0.92561	0.223267	-4.14575	3.387e-05	0.00014645	Srd5a3	305291
ENSRNOG00000002217	22.7694	-1.76932	0.548786	-3.22406	0.00126389	0.00387251	Plac8	360914
ENSRNOG00000002218	262.609	-0.11423	0.265328	-0.430522	0.666816	0.754876	Stbd1	305234
ENSRNOG00000002224	783.356	0.85511	0.497256	1.71966	0.0854945	0.149738	Yipf7	364147
ENSRNOG00000002225	635.263	-0.590294	0.287906	-2.0503	0.0403351	0.0792797	Scarb2	117106
ENSRNOG00000002227	2439.3	-2.81406	0.373546	-7.53337	4.94471e-14	7.76222e-13	Kit	64030
ENSRNOG00000002229	2263.02	1.26926	0.283734	4.47343	7.69763e-06	3.76594e-05	Adcy5	64532
ENSRNOG00000002232	244.495	0.831871	0.270147	3.07932	0.0020747	0.00604757	Aff1	305152
ENSRNOG00000002238	35.9856	2.23458	0.588949	3.79418	0.000148133	0.000561405	Sema5b	303901
ENSRNOG00000002240	721.508	0.269316	0.207723	1.29651	0.194799	0.293944	Slc49a4	303902
ENSRNOG00000002241	185.943	-0.281166	0.265853	-1.0576	0.290239	0.40326	Hspbap1	171460
ENSRNOG00000002244	251.781	-3.24738	0.400623	-8.10583	5.23878e-16	1.04634e-14	Pdgfra	25267
ENSRNOG00000002246	1200.22	-0.0943299	0.163744	-0.57608	0.564561	0.669249	Slc30a9	498358
ENSRNOG00000002247	987.318	-0.176728	0.128896	-1.37109	0.170346	0.264126	Nup54	53372
ENSRNOG00000002248	523.398	-0.49905	0.155993	-3.19917	0.00137822	0.00418294	Fryl	364144
ENSRNOG00000002251	3393.61	-0.500334	0.122308	-4.09078	4.29918e-05	0.000182192	Sec31a	93646
ENSRNOG00000002253	77.226	1.17166	0.304706	3.84521	0.00012045	0.000465068	Wdr5b	303907
ENSRNOG00000002254	650.536	-0.89247	0.172283	-5.18025	2.21592e-07	1.40289e-06	Tmem33	59303
ENSRNOG00000002255	4714.99	0.197636	0.218625	0.903996	0.365998	0.482969	Fam162a	360721
ENSRNOG00000002256	3955.1	0.638173	0.346448	1.84205	0.0654684	0.119869	Art3	305235
ENSRNOG00000002258	43.7579	2.29736	0.35449	6.48076	9.126e-11	9.60186e-10	Tmem150c	360916
ENSRNOG00000002262	321.031	-1.88692	0.182901	-10.3167	5.92463e-25	2.72718e-23	Enoph1	305177
ENSRNOG00000002266	2.06238	4.06361	1.67531	2.42558	0.0152838	0.03457	Gsx2	364140
ENSRNOG00000002267	1319.32	-0.124207	0.210487	-0.590092	0.555129	0.660994	Chic2	83835
ENSRNOG00000002270	7327.84	0.233784	0.23033	1.01499	0.310109	0.425054	Hnrnpdl	305178
ENSRNOG00000002271	2752.5	0.047791	0.187409	0.255009	0.798716	0.857878	Slain2	305310
ENSRNOG00000002272	309.684	1.8581	0.228452	8.13345	4.17258e-16	8.4003e-15	Lnx1	360926
ENSRNOG00000002273	42.3482	0.860049	0.380545	2.26004	0.0238185	0.0506881	Naaa	497009
ENSRNOG00000002275	1991.22	0.0895199	0.138865	0.644655	0.519151	0.628461	Fip1l1	289582
ENSRNOG00000002276	25.1191	0.330297	0.425741	0.775816	0.437857	0.553617	Phf6	100359714
ENSRNOG00000002278	604.818	0.521221	0.15587	3.34395	0.000825952	0.00263434	Tec	84492
ENSRNOG00000002280	126.947	-1.59231	0.335649	-4.74398	2.09557e-06	1.12862e-05	Sh3bgrl	302363
ENSRNOG00000002291	60.9636	-1.34702	0.296915	-4.53672	5.71362e-06	2.86102e-05	Brwd3	317213
ENSRNOG00000002292	4516.39	0.0118811	0.166457	0.0713765	0.943098	0.961225	Hnrnpd	79256
ENSRNOG00000002294	290.965	0.53767	0.300864	1.78709	0.0739236	0.13259	Snx29	689142
ENSRNOG00000002301	2810.62	-0.444465	0.112629	-3.94629	7.93701e-05	0.000317912	Uso1	56042
ENSRNOG00000002302	316.68	1.33927	0.516056	2.5952	0.00945363	0.0227722	Corin	289596
ENSRNOG00000002303	75.8902	1.63972	0.378526	4.33186	1.47855e-05	6.86315e-05	Kcnj12	117052
ENSRNOG00000002304	45.2069	3.01622	0.666869	4.52295	6.09835e-06	3.03817e-05	Tnfrsf13b	103693341
ENSRNOG00000002305	1.24936	-2.4983	2.58534	-0.966335	0.333877	0.44968	Slc15a2	60577
ENSRNOG00000002309	318.768	0.479313	0.277003	1.73035	0.0835676	0.146935	Hlx	364069
ENSRNOG00000002312	347.614	-0.826551	0.248252	-3.32948	0.00087009	0.00276365	Atp10d	360932
ENSRNOG00000002318	924.425	1.32729	0.343418	3.86494	0.000111116	0.000432046	Limch1	305332
ENSRNOG00000002319	1157.89	-1.01431	0.156342	-6.48776	8.71196e-11	9.17925e-10	Tsn	60381
ENSRNOG00000002320	361.251	-0.60181	0.169126	-3.55836	0.000373184	0.00129519	Commd8	289603
ENSRNOG00000002321	2.30428	-0.818987	1.24011	-0.660415	0.508988	0.619136	NA	NA
ENSRNOG00000002322	1021.59	-3.79801	0.26096	-14.554	5.50795e-48	1.21698e-45	RGD1310587	360894
ENSRNOG00000002323	164.203	-0.799647	0.225091	-3.55254	0.000381529	0.00132156	RGD1566265	363487
ENSRNOG00000002327	2.25779	0.855856	1.34817	0.634828	0.525541	0.634139	Gabrb1	25450
ENSRNOG00000002331	9.42875	0.0394941	0.787255	0.0501669	0.959989	0.973203	Aldh3a1	25375
ENSRNOG00000002332	103.213	0.758296	0.246799	3.07252	0.00212261	0.00616825	Mospd1	317312
ENSRNOG00000002336	3.61142	0.936765	0.896556	1.04485	0.296093	0.409398	Gabra4	140675
ENSRNOG00000002338	165.672	0.370185	0.221127	1.67408	0.0941146	0.162173	Dgke	497978
ENSRNOG00000002339	278.242	0.202972	0.252451	0.804007	0.421393	0.537568	Mark1	117016
ENSRNOG00000002341	899.562	1.67491	0.495628	3.37937	0.000726512	0.00235026	Trim25	494338
ENSRNOG00000002342	1118.67	-0.939419	0.119801	-7.84151	4.45152e-15	7.8528e-14	Aldh3a2	65183
ENSRNOG00000002343	360.262	-3.77363	0.392271	-9.61994	6.5872e-22	2.41567e-20	Uchl1	29545
ENSRNOG00000002345	289.332	1.07189	0.266712	4.01893	5.84637e-05	0.000240159	Rasgef1b	100361238
ENSRNOG00000002347	1796.14	0.848921	0.278406	3.04922	0.00229437	0.00660295	Rgl1	289080
ENSRNOG00000002350	8.19252	0.0854321	0.879113	0.0971799	0.922584	0.948455	Eaf2	266787
ENSRNOG00000002352	638.884	0.199118	0.128986	1.54372	0.122657	0.201813	Tsen15	289083
ENSRNOG00000002353	852.294	-0.154787	0.18554	-0.834248	0.404141	0.520936	Rab3gap2	289350
ENSRNOG00000002358	904.69	-1.98747	0.221365	-8.97825	2.75102e-19	7.6578e-18	Scpep1	114861
ENSRNOG00000002364	1.5974	2.69664	1.82695	1.47603	0.139935	0.225272	Rnf112	24916
ENSRNOG00000002365	106.003	-2.12073	0.283373	-7.4839	7.21483e-14	1.10992e-12	Itm2a	317218
ENSRNOG00000002368	1407.8	-0.0372348	0.262889	-0.141637	0.887367	0.923818	Iars2	364070
ENSRNOG00000002369	3.11122	2.59937	1.22915	2.11477	0.0344498	0.0693319	Rgs8	54297
ENSRNOG00000002372	126.876	1.55114	0.223582	6.93765	3.98663e-12	4.93471e-11	Sgcd	497892
ENSRNOG00000002373	3917.23	2.05341	0.37362	5.49597	3.88564e-08	2.7897e-07	Akap1	114124
ENSRNOG00000002376	481.498	-0.0231724	0.234051	-0.0990057	0.921134	0.947562	Clasp1	304740
ENSRNOG00000002378	754.667	-0.666817	0.203492	-3.27688	0.00104962	0.00327621	Bpnt1	64473
ENSRNOG00000002381	46.608	4.90522	0.870942	5.63209	1.78044e-08	1.35127e-07	Bmp3	25667
ENSRNOG00000002385	74.6466	-3.14502	0.339854	-9.25403	2.1619e-20	6.76349e-19	Prg4	289104
ENSRNOG00000002387	106.794	0.512	0.24312	2.10596	0.035208	0.0706478	Tceal1	302593
ENSRNOG00000002388	754.153	-0.690177	0.133789	-5.15871	2.48662e-07	1.55698e-06	Trim41	303088
ENSRNOG00000002389	4445.43	-0.219378	0.168035	-1.30555	0.191705	0.290193	Morf4l2	317413
ENSRNOG00000002393	6230.88	-0.817635	0.126903	-6.44298	1.17148e-10	1.21521e-09	Eprs	289352
ENSRNOG00000002394	1900.08	-0.22346	0.1112	-2.00952	0.0444815	0.0861933	Tpr	304862
ENSRNOG00000002397	6.24649	2.13605	1.17309	1.82088	0.068625	0.124655	Slc30a10	289353
ENSRNOG00000002403	709.406	-0.519959	0.268996	-1.93296	0.0532406	0.100532	Fam129a	63912
ENSRNOG00000002407	192.009	-0.559561	0.196519	-2.84737	0.00440826	0.0116998	Pdxdc1	304721
ENSRNOG00000002408	31.9575	-0.862297	0.399516	-2.15835	0.0309005	0.0632173	Rbm47	305340
ENSRNOG00000002413	668.197	0.762844	0.337657	2.25923	0.023869	0.0507773	Gpc4	317322
ENSRNOG00000002414	22.0435	0.804136	0.450882	1.78347	0.0745092	0.13341	Tfcp2l1	304741
ENSRNOG00000002417	1.06416	-1.57785	2.3637	-0.667534	0.504431	0.61533	Serpinb10	266775
ENSRNOG00000002418	409.54	0.277839	0.372302	0.746273	0.455503	0.569975	Tgfb2	81809
ENSRNOG00000002419	52.5973	-0.0258038	0.320015	-0.0806332	0.935734	0.955912	Plp1	24943
ENSRNOG00000002420	2024.59	0.461588	0.151533	3.04612	0.00231813	0.00666807	Zc3h7a	360466
ENSRNOG00000002423	364.433	0.36337	0.310187	1.17145	0.241417	0.348891	NA	NA
ENSRNOG00000002425	37.9055	-1.93946	0.456459	-4.24893	2.14797e-05	9.66093e-05	Pctp	29510
ENSRNOG00000002428	10.0455	-2.38205	0.855441	-2.78459	0.00535962	0.0138951	Lpar4	302378
ENSRNOG00000002429	14.7239	2.9078	0.959903	3.02927	0.00245146	0.00699693	Rtl3	317221
ENSRNOG00000002433	1504.2	0.291042	0.187426	1.55284	0.120461	0.198849	G3bp2	305240
ENSRNOG00000002434	30.1268	-1.01002	0.404497	-2.49697	0.0125258	0.0291577	Tmem100	497979
ENSRNOG00000002436	2985.01	-1.6051	0.403085	-3.98205	6.8324e-05	0.000277122	Mmd	303439
ENSRNOG00000002440	1603.37	0.653524	0.250118	2.61287	0.00897865	0.0217615	Ralb	116546
ENSRNOG00000002443	154.177	-1.6455	0.240836	-6.83246	8.34723e-12	9.95585e-11	Mfap3	287299
ENSRNOG00000002449	402.307	-0.369817	0.235164	-1.57259	0.115813	0.192307	Maged2	113947
ENSRNOG00000002450	1140.53	-0.494847	0.113519	-4.35917	1.30559e-05	6.13765e-05	Rrp15	360895
ENSRNOG00000002451	3.27624	-0.550124	0.984726	-0.558657	0.576396	0.680132	Fndc3c1	317224
ENSRNOG00000002452	818.064	-0.052767	0.168187	-0.31374	0.753718	0.823204	Txndc11	302899
ENSRNOG00000002454	974.598	0.964746	0.210368	4.58599	4.51843e-06	2.30299e-05	Rnf2	304850
ENSRNOG00000002456	163.407	4.30993	0.297011	14.511	1.03158e-47	2.19689e-45	Hlf	690286
ENSRNOG00000002459	1483.51	-0.308801	0.753594	-0.409771	0.681974	0.766928	Fbxo40	363790
ENSRNOG00000002460	61.6043	-0.935467	0.857019	-1.09154	0.275037	0.38686	Serpinb2	60325
ENSRNOG00000002461	4732.57	-0.736067	0.242092	-3.04044	0.00236235	0.00678202	Nid1	25494
ENSRNOG00000002469	167.069	2.71155	0.512659	5.28919	1.22857e-07	8.14558e-07	Trim7	303089
ENSRNOG00000002470	4238.85	0.81869	1.13057	0.724136	0.468982	0.581939	Ifi47	246208
ENSRNOG00000002471	11.8991	-1.06555	0.670166	-1.58998	0.111839	0.186807	Polq	288079
ENSRNOG00000002473	98.8932	-0.445597	0.312859	-1.42427	0.154368	0.2438	Odr4	304863
ENSRNOG00000002474	65.4124	1.33812	0.447317	2.99145	0.0027766	0.00781639	Tom1l1	287622
ENSRNOG00000002475	30.416	-0.500102	0.520015	-0.961706	0.336197	0.45222	NA	NA
ENSRNOG00000002478	252.926	0.217995	0.24306	0.896875	0.369785	0.486877	Insig2	288985
ENSRNOG00000002480	378.722	-1.44596	0.247641	-5.83894	5.25348e-09	4.31708e-08	Gpr137b	289287
ENSRNOG00000002486	1.67102	0.690744	1.95805	0.352771	0.72426	0.800376	NA	NA
ENSRNOG00000002487	2.1435	1.01933	1.61056	0.632906	0.526795	0.635244	Mbnl3	302492
ENSRNOG00000002488	1162.44	1.60287	0.34458	4.65166	3.29279e-06	1.71438e-05	Galnt10	170501
ENSRNOG00000002496	13.9469	0.475719	0.663549	0.716931	0.473417	0.586454	Stxbp5l	288080
ENSRNOG00000002501	6.50707	0.720332	0.994628	0.724222	0.468929	0.581915	Ddx3y	364073
ENSRNOG00000002504	1.87207	1.09477	1.36592	0.801491	0.422848	0.53919	Spata17	498305
ENSRNOG00000002506	250.505	0.913077	0.273147	3.3428	0.000829385	0.00264481	Cdkl2	305242
ENSRNOG00000002509	1581.74	-0.165358	0.179869	-0.919327	0.357925	0.474548	Gnl3l	100034253
ENSRNOG00000002511	536.612	-2.52425	0.274259	-9.2039	3.45186e-20	1.0538e-18	Flt4	114110
ENSRNOG00000002512	255.23	0.366034	0.159423	2.296	0.0216758	0.0466449	Gpatch2	289362
ENSRNOG00000002514	242.992	-0.87752	0.176712	-4.96583	6.84073e-07	3.99065e-06	Ccdc93	304743
ENSRNOG00000002516	679.175	0.284118	0.208423	1.36318	0.172825	0.26708	Mtm1	288762
ENSRNOG00000002520	8520.71	1.29328	0.188774	6.85098	7.33464e-12	8.80755e-11	Litaf	65161
ENSRNOG00000002524	3.6998	3.08317	1.15475	2.66998	0.00758555	0.0188001	Gpr37	117549
ENSRNOG00000002525	4720.57	-1.43795	0.428323	-3.35717	0.000787438	0.0025238	Ptgs2	29527
ENSRNOG00000002529	855.087	-0.707876	0.228256	-3.10124	0.00192709	0.00566778	Rap2c	302495
ENSRNOG00000002536	258.311	-0.743187	0.217252	-3.42086	0.000624238	0.00204865	C1galt1c1	302499
ENSRNOG00000002537	2.15045	-0.49229	1.3028	-0.377872	0.705526	0.785369	Wnk3	317420
ENSRNOG00000002538	102.882	-0.361347	0.320586	-1.12715	0.259681	0.369786	Epb41l5	304733
ENSRNOG00000002540	62.3985	1.35899	0.364226	3.73118	0.000190589	0.000704631	Rhoh	305341
ENSRNOG00000002541	598.3	-0.258462	0.16893	-1.52999	0.126019	0.206499	Pds5a	305343
ENSRNOG00000002542	416.554	-0.344739	0.181059	-1.90401	0.0569083	0.106393	Heatr6	497972
ENSRNOG00000002544	462.942	-0.558489	0.173231	-3.22395	0.00126435	0.00387325	Kifap3	289168
ENSRNOG00000002545	3757.07	1.37858	0.16342	8.43579	3.28978e-17	7.52266e-16	RGD1309748	302913
ENSRNOG00000002546	1024.89	0.391249	0.139487	2.80491	0.00503299	0.0131486	Rchy1	289508
ENSRNOG00000002548	14.2797	-0.405897	0.719396	-0.564219	0.572605	0.676652	Tnn	304913
ENSRNOG00000002553	1160.8	0.259836	0.207003	1.25523	0.209395	0.311214	Smim14	364154
ENSRNOG00000002555	2.21951	-1.54426	2.07315	-0.744889	0.456339	0.570537	Serpinb7	117092
ENSRNOG00000002556	175.423	-0.139071	0.188283	-0.738628	0.460133	0.573979	Tsr2	317418
ENSRNOG00000002563	526.468	-0.165399	0.146629	-1.12801	0.259317	0.369384	Mcts1	302500
ENSRNOG00000002565	511.349	-0.169033	0.142998	-1.18207	0.237178	0.344097	Taf1	317256
ENSRNOG00000002568	537.677	1.17487	0.228507	5.14154	2.72499e-07	1.69901e-06	Socs1	252971
ENSRNOG00000002569	981.154	-0.0127933	0.122026	-0.104841	0.916502	0.944226	Mrps14	289143
ENSRNOG00000002571	1.7921	0.778058	1.55206	0.501307	0.616155	0.713594	Tekt5	363538
ENSRNOG00000002572	1237.95	-0.173114	0.118017	-1.46686	0.142415	0.228475	Cacybp	289144
ENSRNOG00000002574	1162.01	-1.14199	0.104508	-10.9273	8.53949e-28	4.90078e-26	Nubp1	287042
ENSRNOG00000002575	524.874	-1.94938	0.139941	-13.93	4.16078e-44	7.21039e-42	Sap30l	360531
ENSRNOG00000002578	1.2907	-4.2497	3.34109	-1.27195	0.203392	0.30411	Serpinb3a	498209
ENSRNOG00000002579	7299.39	0.979354	0.284164	3.44644	0.000568029	0.00188483	Parm1	286894
ENSRNOG00000002580	484.053	1.23136	0.161351	7.63154	2.31972e-14	3.76523e-13	Trmt1l	304851
ENSRNOG00000002582	1.75366	2.43526	1.75151	1.39038	0.164414	0.256708	Hand1	59112
ENSRNOG00000002585	825.067	-0.419903	0.128686	-3.263	0.00110239	0.00342108	Cul4b	302502
ENSRNOG00000002592	28.8825	4.42924	0.625254	7.08391	1.40142e-12	1.83629e-11	Rps6ka6	317203
ENSRNOG00000002593	501.525	1.2069	0.234292	5.15126	2.58741e-07	1.61608e-06	Esrrg	360896
ENSRNOG00000002599	312.984	-0.451441	0.216423	-2.08592	0.0369861	0.0735394	Grap	363616
ENSRNOG00000002607	451.855	0.893058	0.367108	2.43268	0.0149874	0.0340249	Sox9	140586
ENSRNOG00000002609	116.326	-1.20647	0.220625	-5.46843	4.54048e-08	3.22578e-07	Ero1b	364755
ENSRNOG00000002610	3992.03	1.04041	0.19118	5.44203	5.26778e-08	3.7085e-07	Carhsp1	260416
ENSRNOG00000002612	429.704	-0.311472	0.163417	-1.90599	0.0566513	0.10601	Ddx52	85432
ENSRNOG00000002615	1516.07	-0.145447	0.131732	-1.10411	0.269544	0.380737	Pmm2	302915
ENSRNOG00000002616	144.602	2.14093	0.405635	5.27797	1.30626e-07	8.61545e-07	Slc5a10	303205
ENSRNOG00000002618	4665.01	0.930604	0.155717	5.97626	2.28315e-09	1.98509e-08	Ivns1abp	289089
ENSRNOG00000002624	4.85419	-1.09197	0.95099	-1.14824	0.250868	0.359638	Edaradd	498769
ENSRNOG00000002625	540.464	-0.0789071	0.145087	-0.54386	0.586538	0.688426	Ptpn4	246116
ENSRNOG00000002626	6.18943	0.800127	0.840562	0.951896	0.34115	0.45742	Car10	100360015
ENSRNOG00000002627	575.766	-0.983287	0.15733	-6.24982	4.10915e-10	3.95391e-09	Kctd3	305055
ENSRNOG00000002630	778.227	-0.789941	0.173607	-4.55016	5.36043e-06	2.70085e-05	Cnot8	363603
ENSRNOG00000002632	11281.7	0.00787155	0.080925	0.0972697	0.922512	0.948455	Naca	288770
ENSRNOG00000002635	2216.91	-0.348755	0.180414	-1.93308	0.0532261	0.100516	Dexi	497857
ENSRNOG00000002636	15.093	2.56935	0.600154	4.28115	1.85928e-05	8.48118e-05	Abat	81632
ENSRNOG00000002642	4073.47	-0.339794	0.138059	-2.46121	0.0138468	0.0317939	Ptges3	362809
ENSRNOG00000002643	2655.85	-0.540381	0.19206	-2.81361	0.00489884	0.0128341	Ugdh	83472
ENSRNOG00000002644	831.949	-0.79768	0.224168	-3.55841	0.000373111	0.00129519	Utp18	303456
ENSRNOG00000002645	536.992	-0.630139	0.196081	-3.21366	0.00131053	0.00400153	Gemin5	691231
ENSRNOG00000002652	1232.2	0.710136	0.235685	3.01307	0.00258616	0.00733991	Rap1gap2	303298
ENSRNOG00000002653	188.646	0.893927	0.253329	3.52872	0.000417579	0.00143345	Kcnk2	170899
ENSRNOG00000002657	189.987	-0.896885	0.227412	-3.94388	8.0173e-05	0.000320983	Pla2g4a	24653
ENSRNOG00000002659	181.908	-5.06069	1.61661	-3.13043	0.00174552	0.00517941	Ciita	85483
ENSRNOG00000002660	67.2127	0.373238	0.285165	1.30885	0.190585	0.288942	Magee1	317232
ENSRNOG00000002662	414.056	-0.497785	0.188653	-2.63863	0.00832424	0.0203738	Pbdc1	363485
ENSRNOG00000002664	973.697	-0.346842	0.201587	-1.72056	0.0853311	0.14953	Emp2	360468
ENSRNOG00000002667	1306.18	1.76059	0.242594	7.25734	3.94765e-13	5.5468e-12	Lamc2	192362
ENSRNOG00000002669	6187.46	0.829747	0.18904	4.38927	1.13732e-05	5.40265e-05	Cluh	303300
ENSRNOG00000002671	10824.9	-0.0967619	0.163281	-0.59261	0.553442	0.659519	Nme2	83782
ENSRNOG00000002680	4998.1	-1.56728	0.205427	-7.62936	2.35927e-14	3.82241e-13	Lamc1	117036
ENSRNOG00000002682	185.9	-0.564419	0.17124	-3.29607	0.000980462	0.00307991	Zfp692	303164
ENSRNOG00000002691	1.93236	-0.653763	1.48	-0.441731	0.658684	0.74874	Shcbp1l	289101
ENSRNOG00000002693	280.56	-1.8136	0.185727	-9.76486	1.59327e-22	6.06955e-21	Nme1	191575
ENSRNOG00000002695	983.857	-0.00461045	0.174595	-0.0264066	0.978933	0.985793	Tfb2m	289307
ENSRNOG00000002697	1013.86	-0.597099	0.165581	-3.6061	0.000310837	0.00109865	Mtmr1	317296
ENSRNOG00000002701	3.55377	2.70323	1.41735	1.90724	0.0564898	0.105741	Hgd	360719
ENSRNOG00000002705	1797.89	-0.662584	0.15357	-4.31454	1.59932e-05	7.38303e-05	Vps4b	360834
ENSRNOG00000002708	378.241	-0.0828201	0.148629	-0.557226	0.577373	0.681103	Phf8	317425
ENSRNOG00000002710	228.858	0.633624	0.284251	2.2291	0.0258072	0.0542284	Cnst	498297
ENSRNOG00000002711	17.0185	-1.64466	0.619788	-2.65358	0.00796421	0.0196121	Nuf2	304951
ENSRNOG00000002713	687.344	0.814736	0.268628	3.03295	0.00242173	0.00692215	Zfp672	303165
ENSRNOG00000002714	603.786	-0.406743	0.140867	-2.88743	0.00388409	0.0104769	Mettl22	287054
ENSRNOG00000002718	6.83236	-4.0433	1.26003	-3.20888	0.00133253	0.0040603	Scgb3a1	338418
ENSRNOG00000002721	2568.7	0.238943	0.174156	1.372	0.170062	0.263778	Ndufb4	288088
ENSRNOG00000002722	1995.45	0.79497	0.168891	4.707	2.51393e-06	1.33242e-05	Sec14l1	360668
ENSRNOG00000002723	95.8341	-1.31748	0.681388	-1.93353	0.0531714	0.100423	Sele	25544
ENSRNOG00000002724	1087.55	0.819985	0.14364	5.70861	1.13902e-08	8.9402e-08	Prpsap2	117272
ENSRNOG00000002728	33.5322	0.167659	0.586976	0.285631	0.77516	0.840062	Btc	64022
ENSRNOG00000002730	725.998	-0.814723	0.327289	-2.48931	0.0127992	0.0296979	Rgs5	54294
ENSRNOG00000002735	2324.44	0.471687	0.107946	4.36964	1.2445e-05	5.87075e-05	Dhx9	304859
ENSRNOG00000002736	446.146	-0.0631043	0.181202	-0.348254	0.727649	0.803067	Rabgap1l	304914
ENSRNOG00000002746	2253.05	-3.43722	0.231319	-14.8592	6.06063e-50	1.44767e-47	Fstl1	79210
ENSRNOG00000002748	503.196	-0.100356	0.185084	-0.542217	0.587669	0.689292	Ccdc43	360637
ENSRNOG00000002749	4499.39	0.775905	0.19642	3.95024	7.80717e-05	0.000313208	Spag9	360600
ENSRNOG00000002750	352.213	-0.532852	0.211624	-2.51792	0.0118052	0.0277116	Rc3h1	680586
ENSRNOG00000002751	3.49205	-2.72432	1.29238	-2.108	0.0350312	0.0703091	Zdhhc15	317235
ENSRNOG00000002753	2.97308	2.00454	1.27585	1.57114	0.11615	0.192713	Adam11	360638
ENSRNOG00000002754	180.995	-0.808931	0.447828	-1.80634	0.0708647	0.127961	Areg	29183
ENSRNOG00000002755	5616.73	-0.0135412	0.112361	-0.120514	0.904076	0.935916	Pafah1b1	83572
ENSRNOG00000002757	196.974	-0.966381	0.289448	-3.3387	0.000841708	0.00268169	Tada2a	360581
ENSRNOG00000002759	858.614	0.606013	0.197345	3.07084	0.0021346	0.00619661	Lias	305348
ENSRNOG00000002763	1579.22	0.710881	0.136033	5.22579	1.73415e-07	1.12158e-06	Ulk2	303206
ENSRNOG00000002764	495.166	0.647519	0.139674	4.63593	3.55331e-06	1.84189e-05	Mettl16	360568
ENSRNOG00000002767	60.8301	-0.369956	0.277746	-1.332	0.182862	0.279438	Dlg3	58948
ENSRNOG00000002768	1.62156	4.50185	2.05246	2.19339	0.0282794	0.0587112	Tmem114	501675
ENSRNOG00000002771	222.897	-8.9029	1.14571	-7.77061	7.8108e-15	1.34434e-13	Ereg	59325
ENSRNOG00000002773	69.4233	0.557093	0.444655	1.25287	0.210254	0.312281	Rgs4	29480
ENSRNOG00000002775	58.4169	-0.812017	0.420634	-1.93046	0.0535502	0.101017	Npl	304860
ENSRNOG00000002776	3.47982	-3.34182	1.31904	-2.53352	0.0112924	0.026653	Sell	29259
ENSRNOG00000002778	871.99	-1.06343	0.125447	-8.47718	2.30717e-17	5.38015e-16	Aatf	114512
ENSRNOG00000002781	461.577	0.495636	0.210879	2.35034	0.0187564	0.0412258	Kdsr	360833
ENSRNOG00000002783	51.9476	-0.81934	0.576048	-1.42235	0.154925	0.244527	Serpinc1	304917
ENSRNOG00000002790	148.992	0.268954	0.341545	0.787463	0.431011	0.547113	Abcb7	302395
ENSRNOG00000002791	97.755	0.456121	0.211822	2.15332	0.0312933	0.0638878	Bcl2	24224
ENSRNOG00000002792	17207	-0.42536	0.367495	-1.15746	0.247086	0.35511	Cxcl2	114105
ENSRNOG00000002794	598.323	2.20749	0.452156	4.88214	1.0494e-06	5.94143e-06	Selp	25651
ENSRNOG00000002795	796.115	-0.270319	0.1966	-1.37497	0.16914	0.262648	Cog1	303652
ENSRNOG00000002797	8.14679	0.785461	0.705597	1.11319	0.265628	0.376192	Gpr156	260430
ENSRNOG00000002802	65698.4	1.87728	0.313631	5.98564	2.15537e-09	1.87954e-08	Cxcl1	81503
ENSRNOG00000002807	1411.18	-0.327849	0.165698	-1.97859	0.0478623	0.0917585	NA	NA
ENSRNOG00000002810	4242.68	-0.832027	0.244327	-3.40538	0.000660712	0.00215873	Gfpt2	360518
ENSRNOG00000002811	1.12137	-0.626652	1.69665	-0.369347	0.711869	0.790787	Brinp3	286901
ENSRNOG00000002813	241.425	0.252481	0.273034	0.924725	0.355109	0.471984	Dars2	304919
ENSRNOG00000002814	4.74324	2.39985	1.34354	1.78621	0.0740659	0.132751	Higd1b	287738
ENSRNOG00000002818	1924.38	-0.266061	0.115195	-2.30966	0.0209071	0.0452664	Eftud2	287739
ENSRNOG00000002820	38.7449	-6.97102	1.26427	-5.51385	3.51065e-08	2.54009e-07	LOC24906	24906
ENSRNOG00000002821	836.794	0.929888	0.172813	5.3809	7.41138e-08	5.09345e-07	Phlpp1	59265
ENSRNOG00000002823	1203.69	-0.64082	0.208858	-3.06821	0.00215348	0.00624117	Mapk9	50658
ENSRNOG00000002826	159.856	-1.62409	0.244291	-6.64819	2.9672e-11	3.3364e-10	Hsd17b7	29540
ENSRNOG00000002827	968.582	1.1914	0.15817	7.53242	4.981e-14	7.81225e-13	Rbfox1	302920
ENSRNOG00000002828	1784.63	1.02861	0.242237	4.2463	2.17329e-05	9.76442e-05	Tob1	170842
ENSRNOG00000002831	271.527	2.59638	0.535999	4.844	1.27248e-06	7.09316e-06	Wfikkn2	287631
ENSRNOG00000002832	48.6148	-0.0581225	0.421158	-0.138006	0.890235	0.92569	Slc16a2	259248
ENSRNOG00000002833	982.301	-1.08445	0.250305	-4.33252	1.47411e-05	6.84791e-05	Gsk3b	84027
ENSRNOG00000002834	1.80915	1.6026	1.47753	1.08465	0.278078	0.390352	NA	NA
ENSRNOG00000002835	1893.79	0.178724	0.264689	0.675222	0.499535	0.611015	Luc7l3	360602
ENSRNOG00000002838	125.885	-1.7586	0.256388	-6.85913	6.92802e-12	8.35332e-11	Pdzd11	302422
ENSRNOG00000002839	348.841	-0.49813	0.159929	-3.1147	0.00184133	0.00543725	Slc19a2	289175
ENSRNOG00000002840	132856	0.52505	0.210092	2.49914	0.0124495	0.0290084	Atp5f1b	171374
ENSRNOG00000002841	739.265	-0.330338	0.141251	-2.33866	0.0193532	0.0423375	Cdc42bpa	114116
ENSRNOG00000002843	924.971	-2.91157	1.03025	-2.82607	0.00471233	0.0124025	Cxcl6	60665
ENSRNOG00000002844	169.514	1.43598	0.275673	5.209	1.8986e-07	1.22168e-06	Usp27x	302566
ENSRNOG00000002848	2327.67	0.33734	0.354978	0.950312	0.341954	0.458115	Maoa	29253
ENSRNOG00000002851	1220.75	0.253131	0.1366	1.85308	0.063871	0.117468	Fam104a	619573
ENSRNOG00000002852	354.739	-1.15425	0.15598	-7.39997	1.3622e-13	2.03364e-12	Myo19	497974
ENSRNOG00000002855	394.125	-0.257132	0.174978	-1.46951	0.141694	0.227586	Rfc1	89809
ENSRNOG00000002860	72.6498	-0.240972	0.248646	-0.969137	0.332477	0.448239	Ccdc181	360867
ENSRNOG00000002862	14.4868	-0.0432165	0.596777	-0.0724165	0.94227	0.960802	Clcn5	25749
ENSRNOG00000002863	53.7249	1.7806	0.368877	4.82709	1.38544e-06	7.66481e-06	Cacna1e	54234
ENSRNOG00000002864	2389.86	-0.518865	0.100184	-5.17912	2.2294e-07	1.41041e-06	Nacc1	171454
ENSRNOG00000002866	2.62354	0.32406	1.2185	0.26595	0.790278	0.851557	Rassf6	305251
ENSRNOG00000002871	1088.71	0.250557	0.257141	0.974397	0.329859	0.445492	Rbm25l1	497865
ENSRNOG00000002874	759.568	0.00831021	0.250129	0.0332237	0.973496	0.982164	NA	NA
ENSRNOG00000002875	235.142	-0.583647	0.235848	-2.47468	0.0133356	0.0307588	Klhl20	304920
ENSRNOG00000002876	51.0867	-3.54586	0.420048	-8.44157	3.13097e-17	7.17808e-16	Eef2kmt	302931
ENSRNOG00000002879	973.088	0.954271	0.144829	6.58894	4.4299e-11	4.89088e-10	Psen2	81751
ENSRNOG00000002881	341.987	-2.24135	0.263518	-8.50548	1.8085e-17	4.26795e-16	Ddr2	685781
ENSRNOG00000002882	524.54	0.865096	0.201405	4.2953	1.74459e-05	7.99931e-05	Zcchc2	304695
ENSRNOG00000002883	273.366	-0.763613	0.234159	-3.26109	0.00110986	0.00344113	Alg1	360475
ENSRNOG00000002884	356.617	-0.799958	0.172711	-4.63176	3.62562e-06	1.87772e-05	Blzf1	498266
ENSRNOG00000002886	1112.08	-2.607	0.353568	-7.37339	1.66343e-13	2.45024e-12	Myh10	79433
ENSRNOG00000002890	5.28395	0.35293	0.768449	0.459275	0.646036	0.737828	Ankrd45	289152
ENSRNOG00000002894	895.145	1.14968	0.152192	7.55414	4.21648e-14	6.67836e-13	Mnt	287521
ENSRNOG00000002895	101.292	-2.01431	0.269869	-7.464	8.39344e-14	1.28009e-12	Nagpa	360476
ENSRNOG00000002896	7589.98	0.00691578	0.181296	0.0381463	0.969571	0.97977	Prdx6	94167
ENSRNOG00000002898	87.5498	-2.04509	0.273257	-7.48414	7.20155e-14	1.10884e-12	Nme7	171566
ENSRNOG00000002899	488.266	-0.318837	0.214248	-1.48817	0.136706	0.22094	Akap10	360540
ENSRNOG00000002903	252.249	0.768996	0.17228	4.46363	8.05833e-06	3.93696e-05	Specc1	303208
ENSRNOG00000002905	2.03409	2.07868	1.51236	1.37446	0.169299	0.262781	Ccdc103	498006
ENSRNOG00000002906	11.9803	2.6909	0.619175	4.34595	1.38677e-05	6.47794e-05	Nr1i2	84385
ENSRNOG00000002907	1314.34	1.75742	0.296314	5.93094	3.01197e-09	2.57943e-08	Plekha6	360842
ENSRNOG00000002908	1251.95	-0.546779	0.131433	-4.16013	3.18073e-05	0.000138207	Slc35a4	257647
ENSRNOG00000002912	388.4	-0.877082	0.192188	-4.56368	5.02654e-06	2.54072e-05	Parn	360464
ENSRNOG00000002914	1140.06	-0.758187	0.0977796	-7.75404	8.90113e-15	1.52016e-13	Trmt1	288914
ENSRNOG00000002915	503.933	0.421931	0.224374	1.88048	0.0600431	0.111366	Trim11	360534
ENSRNOG00000002916	114.781	-2.03224	0.483253	-4.20534	2.60689e-05	0.000115227	Ca4	29242
ENSRNOG00000002917	5.74864	1.62439	0.855132	1.89958	0.0574877	0.107291	Sec14l5	287060
ENSRNOG00000002919	31.9675	1.29421	0.517311	2.50181	0.0123561	0.0288288	Gfap	24387
ENSRNOG00000002921	1.74119	0.345734	1.40803	0.245544	0.806035	0.863798	Akap4	79254
ENSRNOG00000002922	19.7715	0.0923786	0.421057	0.219397	0.826341	0.879215	Adora2b	29316
ENSRNOG00000002925	7.08145	-3.1449	1.02584	-3.06569	0.00217168	0.00628568	Tsx	29391
ENSRNOG00000002926	4861.66	-0.622585	0.247332	-2.51721	0.011829	0.0277637	Uap1	498272
ENSRNOG00000002928	1830.75	0.029457	0.15818	0.186225	0.852268	0.899116	Guk1	303179
ENSRNOG00000002930	83.1896	1.64456	0.528019	3.11458	0.00184205	0.00543818	Ppl	302934
ENSRNOG00000002932	22.8454	-0.488242	0.46943	-1.04007	0.298306	0.411781	Wdr19	305349
ENSRNOG00000002934	6590.61	0.28899	0.215354	1.34193	0.179618	0.275353	Atp1b1	25650
ENSRNOG00000002935	752.24	-0.485487	0.260446	-1.86406	0.0623132	0.115034	Ankrd40	690586
ENSRNOG00000002940	3224.84	0.414992	0.140714	2.9492	0.00318602	0.00881731	Ankrd17	289521
ENSRNOG00000002941	64.2719	-0.85217	0.275873	-3.08899	0.00200836	0.00588036	Uhmk1	246332
ENSRNOG00000002943	477.504	-0.372434	0.226613	-1.64348	0.100284	0.170822	Mrpl55	287356
ENSRNOG00000002944	432.596	-0.499613	0.182411	-2.73894	0.00616379	0.0156809	RGD1304587	303180
ENSRNOG00000002946	3027.43	1.81247	0.323026	5.6109	2.01274e-08	1.51071e-07	Socs3	89829
ENSRNOG00000002947	2487.33	-1.56948	0.236016	-6.64987	2.93347e-11	3.30268e-10	Dpt	289178
ENSRNOG00000002948	136.418	-0.831582	0.265583	-3.13115	0.0017412	0.00516835	Abcc3	140668
ENSRNOG00000002949	1192.58	-0.122295	0.168539	-0.72562	0.468072	0.581066	Pgs1	303698
ENSRNOG00000002950	27.3299	-0.424723	0.578738	-0.733877	0.463024	0.576366	Lyl1	304663
ENSRNOG00000002951	2.83073	1.74672	1.25406	1.39285	0.163665	0.255747	Ccnb3	317389
ENSRNOG00000002953	13.0697	0.863783	0.61355	1.40784	0.159177	0.250122	P2ry4	63843
ENSRNOG00000002956	1110.43	-0.120686	0.212309	-0.568446	0.569732	0.674114	Stim2	117087
ENSRNOG00000002959	202.8	-0.377363	0.302352	-1.24809	0.211999	0.314423	Shroom4	317391
ENSRNOG00000002963	12.5826	1.44324	0.775808	1.86031	0.0628415	0.115815	C1ql1	363686
ENSRNOG00000002964	36.1661	-0.900925	0.384297	-2.34434	0.0190607	0.0418218	Xcl1	171371
ENSRNOG00000002968	23.478	5.17466	0.74579	6.93849	3.96304e-12	4.91239e-11	Tnfsf4	89814
ENSRNOG00000002969	249.669	0.211098	0.254077	0.830843	0.406062	0.522993	Itpkb	54260
ENSRNOG00000002970	105.494	0.556109	0.262234	2.12066	0.0339506	0.0684667	Zswim7	287388
ENSRNOG00000002972	1.90643	0.838797	1.51174	0.554856	0.578993	0.682377	Spata46	498274
ENSRNOG00000002975	4.43398	1.4169	0.974496	1.45398	0.145952	0.233027	NA	NA
ENSRNOG00000002976	29.3657	3.57385	0.506049	7.06226	1.63814e-12	2.1291e-11	Maats1	303920
ENSRNOG00000002977	561.193	0.449655	0.189424	2.3738	0.0176059	0.0390467	Ttc19	691506
ENSRNOG00000002978	19.0097	-0.72827	0.64687	-1.12584	0.260235	0.370358	Faslg	25385
ENSRNOG00000002979	104.692	0.205553	0.270713	0.759301	0.447673	0.56305	Tbx19	304935
ENSRNOG00000002980	3025.25	-0.368946	0.143479	-2.57142	0.0101282	0.0242122	Tsr1	100360406
ENSRNOG00000002983	746.235	0.908038	0.278178	3.26423	0.00109761	0.00340974	Nf1x	81524
ENSRNOG00000002989	3908.06	-0.257421	0.10619	-2.42417	0.0153435	0.0346729	Nmt1	259274
ENSRNOG00000002991	101.96	-1.14409	0.224948	-5.08601	3.65675e-07	2.23734e-06	Srr	303306
ENSRNOG00000002997	586.204	-1.6465	0.25755	-6.39296	1.62709e-10	1.65385e-09	Slc9a3r2	116501
ENSRNOG00000002999	545.063	0.0144555	0.154104	0.093803	0.925266	0.949889	Timmdc1	303922
ENSRNOG00000003003	124.124	0.818464	0.23414	3.49562	0.000472957	0.0016003	Tbc1d19	289657
ENSRNOG00000003005	9.31533	-0.127392	0.69151	-0.184223	0.853839	0.900075	Rasgef1c	360519
ENSRNOG00000003009	8.33237	0.851081	0.794775	1.07085	0.284239	0.397044	NA	NA
ENSRNOG00000003011	1053.3	0.0143739	0.220339	0.0652355	0.947986	0.964687	Gadd45gip1	288916
ENSRNOG00000003013	42.7427	-0.575182	0.377973	-1.52175	0.128071	0.209242	Rpgr	367733
ENSRNOG00000003014	392.157	-3.5782	0.192975	-18.5424	9.39915e-77	6.92248e-74	Poglut1	288091
ENSRNOG00000003018	142.615	-0.845862	0.30881	-2.7391	0.00616069	0.0156776	Olfml2b	304960
ENSRNOG00000003019	1847.82	0.672188	0.207602	3.23787	0.00120426	0.00370974	Ubn1	302935
ENSRNOG00000003020	16.2956	2.01002	0.539402	3.72638	0.00019425	0.000716221	Slc25a47	299316
ENSRNOG00000003025	6.55362	0.539767	0.816087	0.661408	0.508351	0.618631	NA	NA
ENSRNOG00000003026	1547.18	-0.118457	0.149557	-0.792053	0.42833	0.54457	Rad23a	361381
ENSRNOG00000003028	783.326	0.340326	0.739428	0.460256	0.645333	0.737356	Dnah17	287845
ENSRNOG00000003029	14116.2	-0.15476	0.171076	-0.904625	0.365664	0.482647	Calr	64202
ENSRNOG00000003031	477.991	0.836248	0.349717	2.39121	0.0167928	0.0374927	Atp2b4	29600
ENSRNOG00000003033	545.264	1.66009	0.246047	6.74703	1.50897e-11	1.75477e-10	Plcd3	287745
ENSRNOG00000003038	384.639	-1.08033	0.148876	-7.25659	3.9698e-13	5.57348e-12	Sft2d2	360868
ENSRNOG00000003039	4.95493	3.97121	1.49491	2.65649	0.00789593	0.0194602	Wnt3a	303181
ENSRNOG00000003041	1131.14	-0.0821536	0.149404	-0.549875	0.582405	0.685256	Smg6	287522
ENSRNOG00000003042	621.697	-1.82179	0.149666	-12.1724	4.36204e-34	4.10124e-32	Eef1aknmt	289159
ENSRNOG00000003048	671.536	0.0834249	0.121947	0.684107	0.493907	0.605809	Tiprl	360869
ENSRNOG00000003049	2886.14	0.312676	0.201505	1.55171	0.120733	0.199222	Hsd17b10	63864
ENSRNOG00000003050	1193.14	-0.318171	0.189251	-1.68121	0.0927222	0.160227	Tbc1d9b	360520
ENSRNOG00000003052	917.687	-0.369711	0.171904	-2.15068	0.0315016	0.0642546	Cox18	289522
ENSRNOG00000003059	9.30175	0.216501	0.819108	0.264313	0.791539	0.85265	Optc	304802
ENSRNOG00000003062	6.32945	-1.06237	1.02178	-1.03973	0.298466	0.411905	NA	NA
ENSRNOG00000003063	266.127	0.201161	0.199225	1.00972	0.312631	0.427582	Phka1	64561
ENSRNOG00000003064	49.633	-3.44902	0.506555	-6.80879	9.84241e-12	1.16683e-10	Bst1	81506
ENSRNOG00000003065	2540.77	0.276116	0.0993738	2.77856	0.0054601	0.0141272	Glyr1	360477
ENSRNOG00000003066	26.1311	1.32366	0.462541	2.86171	0.00421357	0.011237	Wnt9a	287357
ENSRNOG00000003067	5.23299	2.90007	1.03439	2.80366	0.00505261	0.0131867	Npffr2	78964
ENSRNOG00000003068	38.947	0.271333	0.320427	0.846786	0.397115	0.514336	Mrnip	497895
ENSRNOG00000003069	150.399	-3.01221	0.275071	-10.9507	6.59436e-28	3.84693e-26	Cd38	25668
ENSRNOG00000003070	254.242	0.0135106	0.311522	0.0433696	0.965407	0.97687	Pigl	192263
ENSRNOG00000003071	575.877	-0.390137	0.158635	-2.45934	0.0139192	0.0319345	Vamp4	364033
ENSRNOG00000003073	15.5437	-0.999746	0.552928	-1.80809	0.0705921	0.127599	Gpr161	289180
ENSRNOG00000003075	670.284	-1.75891	0.152702	-11.5186	1.06282e-30	8.09758e-29	Tmem39a	288092
ENSRNOG00000003076	931.24	-0.213557	0.155347	-1.37471	0.169223	0.26273	Rbms2	288771
ENSRNOG00000003078	1658.15	0.549006	0.188245	2.91645	0.00354045	0.00967697	Dcaf6	289181
ENSRNOG00000003080	6.01381	3.87034	1.27816	3.02807	0.00246123	0.00701688	NA	NA
ENSRNOG00000003081	60.6932	-0.291954	0.318122	-0.917744	0.358753	0.475468	Ribc1	317431
ENSRNOG00000003084	2898.47	1.32515	0.215586	6.14673	7.90952e-10	7.33519e-09	Parp1	25591
ENSRNOG00000003086	129.041	-0.0221013	0.245027	-0.0901993	0.928129	0.951325	Cenpv	501702
ENSRNOG00000003088	1008.54	-0.667922	0.329182	-2.02903	0.0424549	0.0828019	Arhgap31	288093
ENSRNOG00000003094	6.93015	-1.27673	0.948385	-1.34622	0.178233	0.27388	Cmahp	361245
ENSRNOG00000003095	2.82684	1.6325	1.20437	1.35549	0.175263	0.270279	Fgfbp1	64535
ENSRNOG00000003098	75.9814	0.249003	0.333393	0.746876	0.455139	0.569721	Prom1	60357
ENSRNOG00000003099	1073.32	0.611745	0.141349	4.32792	1.50526e-05	6.97063e-05	Ubqln2	317396
ENSRNOG00000003100	212.692	0.523024	0.193714	2.69998	0.00693437	0.0173812	Dusp12	64014
ENSRNOG00000003104	61.8764	-2.30934	0.38195	-6.04617	1.48331e-09	1.32486e-08	Trpv2	29465
ENSRNOG00000003105	15.2786	2.75851	0.736869	3.74355	0.000181438	0.000674342	Kif19	303659
ENSRNOG00000003108	238.973	0.0976672	0.162302	0.601763	0.547332	0.654159	Acbd4	303577
ENSRNOG00000003114	84.4817	0.0630998	0.258457	0.244141	0.807122	0.8647	B4galt4	303923
ENSRNOG00000003116	755.095	-1.10131	0.151329	-7.27757	3.39884e-13	4.81779e-12	Dph1	287523
ENSRNOG00000003117	3629.14	-0.238813	0.123421	-1.93496	0.0529957	0.100162	Psmd12	287772
ENSRNOG00000003120	199.715	-4.90763	0.617265	-7.9506	1.85608e-15	3.44822e-14	Prelp	84400
ENSRNOG00000003121	490.951	3.86599	0.202065	19.1324	1.35567e-81	1.14109e-78	Rtn4rl1	303311
ENSRNOG00000003122	71.2713	-0.263996	0.235019	-1.1233	0.261312	0.371328	Hdac8	363481
ENSRNOG00000003123	837.177	0.313858	0.160544	1.95496	0.0505872	0.0962622	Rpa1	287524
ENSRNOG00000003125	329.324	-0.0484385	0.203162	-0.238422	0.811553	0.868395	Rogdi	287061
ENSRNOG00000003127	574.656	0.418595	0.235083	1.78063	0.0749734	0.134105	Spryd4	288772
ENSRNOG00000003129	890.837	-0.357796	0.144953	-2.46836	0.0135735	0.0312526	Zfp496	287361
ENSRNOG00000003131	1608.8	-1.35685	0.114121	-11.8895	1.34147e-32	1.13999e-30	Traf7	360491
ENSRNOG00000003134	120.876	0.932697	0.242801	3.84141	0.000122328	0.000471595	Slc4a4	84484
ENSRNOG00000003136	6.79044	-4.52951	1.1871	-3.81562	0.00013584	0.000518372	Fcrla	304965
ENSRNOG00000003137	5.48542	1.86373	1.34045	1.39038	0.164413	0.256708	Sept12	363542
ENSRNOG00000003139	2306.94	-0.113798	0.15995	-0.711464	0.476797	0.589291	Smc1a	63996
ENSRNOG00000003144	709.102	5.32396	0.528678	10.0703	7.47254e-24	3.17511e-22	Gprc5c	287805
ENSRNOG00000003147	30013.5	0.583844	0.237543	2.45785	0.0139771	0.032044	Sqstm1	113894
ENSRNOG00000003148	2223.15	0.968549	0.111369	8.69675	3.41524e-18	8.61166e-17	Timp2	29543
ENSRNOG00000003149	1088.88	-0.639082	0.112596	-5.67587	1.37986e-08	1.06881e-07	Farsa	288917
ENSRNOG00000003150	3807.12	0.234369	0.167401	1.40004	0.161501	0.253098	Mpc2	100359982
ENSRNOG00000003151	1798.12	-0.210959	0.255849	-0.824546	0.409629	0.52594	Bfar	304709
ENSRNOG00000003158	4.33794	-0.568883	0.975404	-0.583228	0.55974	0.665319	NA	NA
ENSRNOG00000003163	7811.1	0.299402	0.189733	1.57802	0.114561	0.190461	Sdhc	289217
ENSRNOG00000003170	236.326	-5.37797	0.621739	-8.64988	5.15529e-18	1.27984e-16	Nlrp3	287362
ENSRNOG00000003171	1.83031	-0.439858	1.60482	-0.274086	0.784019	0.846878	Mpz	24564
ENSRNOG00000003172	602.769	-4.37054	0.341395	-12.802	1.59794e-37	1.9346e-35	Serpinf1	287526
ENSRNOG00000003174	1868.51	0.239981	0.16484	1.45585	0.145435	0.232328	Tapt1	305386
ENSRNOG00000003177	1152.84	-0.244203	0.182572	-1.33757	0.181036	0.277271	Mat2b	683630
ENSRNOG00000003178	63.7031	-1.47739	0.360075	-4.10301	4.07801e-05	0.000173568	Mageh1	367767
ENSRNOG00000003183	23.5478	4.26847	0.742568	5.74825	9.01696e-09	7.18917e-08	Fmod	64507
ENSRNOG00000003185	1309.92	-0.21458	0.16543	-1.2971	0.194596	0.293752	Acbd3	289312
ENSRNOG00000003186	269.592	-0.218197	0.173901	-1.25472	0.20958	0.311463	Anks3	302937
ENSRNOG00000003187	225.009	0.121063	0.216223	0.5599	0.575548	0.679267	LOC102552920	102552920
ENSRNOG00000003189	132.229	-0.166484	0.335518	-0.4962	0.619753	0.7167	Cited1	64466
ENSRNOG00000003191	106.069	-0.186766	0.260989	-0.715609	0.474233	0.587013	Bhlhb9	317407
ENSRNOG00000003194	6.27564	-0.588927	0.793123	-0.742542	0.457759	0.571867	NA	NA
ENSRNOG00000003195	36.7912	1.15648	0.386341	2.99343	0.00275861	0.00777567	Caskin1	140722
ENSRNOG00000003198	3.63282	-0.200824	1.01039	-0.198759	0.842451	0.891096	RGD1305733	360459
ENSRNOG00000003201	3699.84	-0.640147	0.214749	-2.9809	0.00287399	0.00805679	Rps4x	100362640
ENSRNOG00000003203	6207.98	0.286484	0.285782	1.00246	0.316122	0.431322	Hexim1	498008
ENSRNOG00000003205	7.36411	-0.723073	0.776882	-0.930737	0.351989	0.468753	Ldb2	289664
ENSRNOG00000003206	5438.39	-0.212862	0.138728	-1.53439	0.124934	0.204931	Actr3	81732
ENSRNOG00000003207	451.95	-0.381849	0.246028	-1.55205	0.12065	0.199104	Fmnl1	287746
ENSRNOG00000003208	12.7276	-1.00052	0.576228	-1.73633	0.0825052	0.145453	Ercc6l	317252
ENSRNOG00000003209	1124.02	1.42979	0.271209	5.27192	1.35003e-07	8.88425e-07	Pcp4l1	685448
ENSRNOG00000003210	4.36352	6.25963	1.63758	3.82249	0.000132113	0.00050568	Olr1463	287363
ENSRNOG00000003211	1104.66	0.178369	0.132303	1.34818	0.1776	0.273169	Srp9	690345
ENSRNOG00000003213	778.559	0.0297082	0.218717	0.135829	0.891956	0.927097	Helz	287773
ENSRNOG00000003214	104.005	-0.285105	0.266062	-1.07157	0.283912	0.396714	NA	NA
ENSRNOG00000003215	39.4839	-1.82749	0.403721	-4.52663	5.99323e-06	2.99002e-05	Zfp287	303212
ENSRNOG00000003217	6133.83	0.0102678	0.711524	0.0144307	0.988486	0.991797	Lgals3bp	245955
ENSRNOG00000003218	13.3899	3.41226	0.741427	4.60229	4.17862e-06	2.14029e-05	Zfp286a	497923
ENSRNOG00000003219	1426.36	2.55335	0.484156	5.27382	1.33611e-07	8.80246e-07	Trim16	303214
ENSRNOG00000003220	606.377	0.237917	0.204422	1.16385	0.244484	0.352229	LOC100361558	100361558
ENSRNOG00000003221	30.0198	-0.516733	0.524745	-0.984733	0.324755	0.440348	Myoc	81523
ENSRNOG00000003223	2190.16	-0.618977	0.160418	-3.85852	0.000114074	0.000442768	Degs1	58970
ENSRNOG00000003224	505.358	-0.395771	0.143138	-2.76496	0.00569303	0.014631	Nudt16l1	497867
ENSRNOG00000003226	3804.41	-0.187372	0.133645	-1.40202	0.160909	0.25235	Mprip	116504
ENSRNOG00000003228	6182.82	1.36801	0.315941	4.32996	1.49135e-05	6.91527e-05	Mid1ip1	404280
ENSRNOG00000003229	356.499	-1.40002	0.287522	-4.86925	1.12021e-06	6.30688e-06	Tspan7	363447
ENSRNOG00000003232	493.701	0.166109	0.286704	0.579375	0.562336	0.667508	Slc9a3r1	59114
ENSRNOG00000003233	24.692	-0.121942	0.494821	-0.246437	0.805344	0.863266	Serpinf2	287527
ENSRNOG00000003234	3206.42	0.567015	0.335241	1.69136	0.0907672	0.157452	Mgrn1	302938
ENSRNOG00000003235	866.489	-0.952303	0.146928	-6.48144	9.08493e-11	9.56434e-10	Mgat4b	303100
ENSRNOG00000003237	932.563	0.826801	0.135964	6.08103	1.19412e-09	1.08187e-08	Tp53bp2	305025
ENSRNOG00000003239	291.247	-1.71664	0.315682	-5.43788	5.39191e-08	3.79258e-07	Cant1	246272
ENSRNOG00000003242	28.1785	0.843704	0.446056	1.89148	0.0585609	0.108983	Gulp1	314543
ENSRNOG00000003243	494.309	-1.16799	0.205227	-5.69122	1.26137e-08	9.84804e-08	Wdr81	303312
ENSRNOG00000003247	1331.17	0.427959	0.13075	3.27311	0.00106372	0.00331668	Sde2	289315
ENSRNOG00000003248	1016.92	-1.22864	0.201946	-6.084	1.17221e-09	1.06256e-08	Mpzl1	360871
ENSRNOG00000003251	76.3499	0.665552	0.403905	1.64779	0.0993954	0.169684	B3galt2	686081
ENSRNOG00000003253	1290.17	-0.204843	0.141003	-1.45276	0.14629	0.233462	Qdpr	64192
ENSRNOG00000003254	60.0266	-0.947048	0.807606	-1.17266	0.240931	0.348332	Il23a	155140
ENSRNOG00000003256	11147.9	0.065913	0.269719	0.244377	0.806939	0.864556	Ccng1	25405
ENSRNOG00000003258	611.093	-0.00851277	0.170761	-0.0498519	0.96024	0.973329	Cdc73	304832
ENSRNOG00000003259	348.076	1.8618	0.484723	3.84095	0.000122558	0.000472277	C1qtnf1	303701
ENSRNOG00000003260	5.69931	-0.45272	0.783105	-0.57811	0.56319	0.668028	Nr1i3	65035
ENSRNOG00000003261	4672.42	0.474147	0.125143	3.78885	0.000151348	0.000572731	Usp9x	363445
ENSRNOG00000003262	9.03139	2.53472	0.970857	2.61081	0.00903276	0.0218807	Cacng4	140725
ENSRNOG00000003263	1.22772	0.038582	2.31915	0.0166363	0.986727	0.990676	Lefty1	498299
ENSRNOG00000003264	302.879	-0.754028	0.168381	-4.4781	7.531e-06	3.6885e-05	Nat9	303669
ENSRNOG00000003266	3.81934	1.7518	1.27488	1.37409	0.169414	0.262911	LOC100361655	100361655
ENSRNOG00000003267	212.845	-0.745976	0.17808	-4.18899	2.80199e-05	0.000123051	Pycr2	364064
ENSRNOG00000003268	1485.63	0.731044	0.150184	4.86767	1.12921e-06	6.35463e-06	Maml1	303101
ENSRNOG00000003269	921.146	-0.539631	0.113345	-4.76095	1.92683e-06	1.04442e-05	Atp6v0e1	94170
ENSRNOG00000003273	3.09694	4.36507	1.49942	2.91118	0.00360066	0.00981934	Spata20	360604
ENSRNOG00000003276	1603.24	-1.62607	0.201556	-8.06758	7.1707e-16	1.40209e-14	Myo1d	25485
ENSRNOG00000003278	1950.25	3.63289	0.30723	11.8246	2.91142e-32	2.43897e-30	Map3k14	360640
ENSRNOG00000003279	42.8848	1.25332	0.405184	3.09322	0.00197997	0.005803	Syce2	364976
ENSRNOG00000003280	2.79497	1.20559	1.19737	1.00687	0.313999	0.429021	Grin2c	24411
ENSRNOG00000003281	376.299	-0.900586	0.219873	-4.09595	4.20444e-05	0.000178477	Mcm9	499437
ENSRNOG00000003283	1329.36	1.32485	0.150118	8.82542	1.09053e-18	2.89432e-17	Rcsd1	360872
ENSRNOG00000003284	4.81567	2.56699	1.07864	2.37984	0.0173202	0.0384855	Epn3	360605
ENSRNOG00000003285	10.1445	-0.671697	0.711089	-0.944604	0.344861	0.461255	Mpv17l	100362572
ENSRNOG00000003287	158.201	1.03265	0.662532	1.55865	0.11908	0.196863	NA	NA
ENSRNOG00000003288	28.6936	1.0049	0.781154	1.28644	0.198291	0.298236	Cacng5	140726
ENSRNOG00000003289	3118.79	0.285548	0.149822	1.90591	0.0566615	0.106018	Lap3	289668
ENSRNOG00000003291	714.288	0.369287	0.203552	1.81422	0.0696445	0.12604	Creg1	289185
ENSRNOG00000003294	2.59348	1.27173	1.24788	1.01911	0.308149	0.422859	Cdrt4	100362817
ENSRNOG00000003296	46.7708	0.112027	0.275356	0.406842	0.684124	0.768612	Dck	79127
ENSRNOG00000003298	36.5753	1.09504	0.443693	2.46801	0.0135868	0.0312712	Cd247	25300
ENSRNOG00000003300	15070.6	2.61285	0.291366	8.96759	3.03072e-19	8.39671e-18	Btg2	29619
ENSRNOG00000003302	1075.43	0.0680061	0.202916	0.335145	0.737516	0.810768	Flcn	303185
ENSRNOG00000003304	2.97763	2.41039	1.39009	1.73398	0.0829208	0.146045	Chad	29195
ENSRNOG00000003305	28.5969	0.804401	0.454149	1.77123	0.0765231	0.136518	Cxcr3	84475
ENSRNOG00000003307	1701	0.53944	0.261539	2.06256	0.0391543	0.0772769	Gcdh	364975
ENSRNOG00000003310	263.005	-1.33293	0.227061	-5.87037	4.34821e-09	3.64088e-08	Tmem63a	289318
ENSRNOG00000003313	1.29351	3.19009	1.90799	1.67197	0.0945312	0.162732	Glra2	24397
ENSRNOG00000003326	536.312	0.0448656	0.202787	0.221245	0.824901	0.878159	Rrn3	304714
ENSRNOG00000003328	1005.85	1.32027	0.187636	7.03634	1.97359e-12	2.54637e-11	Cdip1	360480
ENSRNOG00000003329	703.209	0.877537	0.188524	4.65478	3.24322e-06	1.68907e-05	Ppm1d	287585
ENSRNOG00000003330	3329.32	0.99318	0.339283	2.92729	0.00341928	0.00937915	Acsf2	619561
ENSRNOG00000003332	160.926	0.844448	0.273343	3.08934	0.00200605	0.00587457	Nt5m	287368
ENSRNOG00000003334	4068.48	1.20563	0.303305	3.97498	7.03852e-05	0.000284698	Klhl21	313743
ENSRNOG00000003336	31.5597	0.0821151	1.07714	0.0762343	0.939233	0.958704	Mybph	83708
ENSRNOG00000003338	598.658	0.858579	0.23694	3.62361	0.000290523	0.00103284	Pmp22	24660
ENSRNOG00000003342	3.96821	0.719345	0.943703	0.762257	0.445906	0.561225	NA	NA
ENSRNOG00000003343	7601.9	-0.623414	0.109398	-5.69858	1.20811e-08	9.4489e-08	Canx	29144
ENSRNOG00000003346	16.1	-1.95469	0.550586	-3.5502	0.000384935	0.00133205	Fancb	501552
ENSRNOG00000003348	548.738	0.427518	0.350324	1.22035	0.222332	0.32676	Rasd1	64455
ENSRNOG00000003349	46.6318	-0.517767	0.420218	-1.23214	0.217897	0.32112	LOC103693323	103693323
ENSRNOG00000003350	564.383	-1.0365	0.162565	-6.37592	1.81871e-10	1.83281e-09	Mospd2	363463
ENSRNOG00000003357	961.193	0.12033	0.727216	0.165466	0.868577	0.910939	Col3a1	84032
ENSRNOG00000003359	1836.34	-0.0312697	0.219543	-0.142431	0.88674	0.923522	Ogt	26295
ENSRNOG00000003365	137.133	-0.667977	0.377147	-1.77113	0.0765389	0.136533	Cadm3	360882
ENSRNOG00000003367	17.92	0.443048	0.444063	0.997715	0.318417	0.433617	Tmem220	287405
ENSRNOG00000003374	43.0998	0.801944	0.46808	1.71326	0.0866646	0.151342	Ccdc85a	289855
ENSRNOG00000003384	11.7055	-2.18097	0.720082	-3.02877	0.00245548	0.00700615	Hs3st3b1	303218
ENSRNOG00000003385	433.534	-0.377073	0.158734	-2.37551	0.0175246	0.0388859	Glrx2	114022
ENSRNOG00000003388	26.5689	0.668094	0.613962	1.08817	0.276521	0.388443	Cenpf	257649
ENSRNOG00000003392	4188.17	0.70959	0.135167	5.24973	1.52323e-07	9.93526e-07	Grsf1	305256
ENSRNOG00000003395	2.73528	1.65747	1.26558	1.30965	0.190316	0.288757	Cby3	690544
ENSRNOG00000003397	478.932	-0.28496	0.21171	-1.34599	0.178304	0.273966	Adprm	287406
ENSRNOG00000003398	168.807	0.124098	0.367841	0.337368	0.735839	0.809428	Tomm40l	304971
ENSRNOG00000003399	11729.5	0.850505	0.231938	3.66695	0.000245462	0.000886008	Hnrnph1	140931
ENSRNOG00000003400	11.4046	-1.81627	0.696489	-2.60775	0.00911396	0.0220381	Fmo4	246247
ENSRNOG00000003401	1.72985	-0.930796	2.0676	-0.450183	0.652579	0.743361	NA	NA
ENSRNOG00000003402	1493.66	0.557786	0.203418	2.74206	0.00610545	0.0155525	Stx6	60562
ENSRNOG00000003403	1891.12	-1.24059	0.282592	-4.39004	1.13332e-05	5.38652e-05	Slc35f5	288993
ENSRNOG00000003407	193.721	0.711139	0.438879	1.62036	0.105156	0.177632	Ptpn14	305064
ENSRNOG00000003409	3.1188	-2.03918	1.58705	-1.28489	0.198832	0.298781	Ldoc1	367956
ENSRNOG00000003424	1981.55	0.762626	0.234402	3.25349	0.00113995	0.00352762	Elac2	282826
ENSRNOG00000003428	1019.86	0.156514	0.143285	1.09233	0.274687	0.386482	Rufy3	360921
ENSRNOG00000003434	20.7542	-0.888718	0.493403	-1.8012	0.0716709	0.129178	Ro60	304833
ENSRNOG00000003435	10.221	0.858825	0.871273	0.985714	0.324274	0.439857	Mcf2	317598
ENSRNOG00000003439	372.08	3.16906	0.477049	6.64306	3.07237e-11	3.44589e-10	Il15	25670
ENSRNOG00000003442	116.226	3.16544	0.459633	6.88688	5.70299e-12	6.93302e-11	Adora1	29290
ENSRNOG00000003443	3.72815	1.26267	0.951075	1.32762	0.184302	0.281251	Klf1	304666
ENSRNOG00000003452	660.975	0.649024	0.224535	2.89053	0.00384597	0.0103836	Asb11	302666
ENSRNOG00000003453	29.2624	-0.301484	0.564233	-0.534325	0.593116	0.69407	Lypd1	360838
ENSRNOG00000003455	20.3464	1.27483	0.503244	2.53323	0.0113017	0.0266715	Zfp13	287095
ENSRNOG00000003457	12.0174	0.524817	0.671322	0.781766	0.434352	0.550169	Bicdl2	302964
ENSRNOG00000003461	1555.17	0.739154	0.158589	4.66082	3.14956e-06	1.64223e-05	Zfp330	361387
ENSRNOG00000003463	958.632	0.256853	0.15999	1.60543	0.1084	0.182084	Srebf1	78968
ENSRNOG00000003464	579.676	-1.59415	0.36078	-4.41864	9.93247e-06	4.78513e-05	Hid1	287822
ENSRNOG00000003468	2.34641	1.76536	1.53912	1.14699	0.251385	0.360058	Capn8	170808
ENSRNOG00000003469	15.3988	3.381	0.793916	4.25864	2.05677e-05	9.27692e-05	MAST1	353118
ENSRNOG00000003470	393.241	0.307344	0.238923	1.28637	0.198313	0.298236	Fundc1	363442
ENSRNOG00000003472	124.334	0.692385	0.234467	2.95301	0.0031469	0.00873091	Atp11c	317599
ENSRNOG00000003476	11.4656	1.52722	0.770139	1.98304	0.047363	0.0909394	Slc6a4	25553
ENSRNOG00000003479	212.006	1.25013	0.194529	6.42647	1.30603e-10	1.34844e-09	Rnf150	364983
ENSRNOG00000003480	65.8724	1.09523	0.837441	1.30784	0.190929	0.28934	Aim2	304987
ENSRNOG00000003486	609.313	1.71985	0.537165	3.20171	0.00136613	0.0041491	Mnda	304988
ENSRNOG00000003491	502.91	-0.321716	0.235182	-1.36795	0.171329	0.265348	Prkca	24680
ENSRNOG00000003494	84.7936	1.45246	0.366574	3.96224	7.42484e-05	0.00029916	Ppfia4	140592
ENSRNOG00000003495	2959	-0.166886	0.117848	-1.4161	0.156745	0.246981	Prpf8	287530
ENSRNOG00000003496	539.991	-0.0831933	0.289638	-0.287232	0.773935	0.839165	Tbc1d9	304645
ENSRNOG00000003497	2364.68	0.374775	0.413055	0.907326	0.364235	0.481146	Thoc6	79227
ENSRNOG00000003501	2.23545	5.21803	1.74835	2.98454	0.00284001	0.00797206	Lyzl6	287751
ENSRNOG00000003504	1014.09	0.645493	0.207941	3.10422	0.00190783	0.00561392	Rnaseh2a	364974
ENSRNOG00000003506	1216.89	-0.434851	0.132323	-3.28628	0.0010152	0.00318	Gosr2	64154
ENSRNOG00000003508	181.447	-0.388881	0.381349	-1.01975	0.307846	0.422607	Ergic1	287177
ENSRNOG00000003510	9.10692	0.841495	0.699612	1.2028	0.229053	0.334745	Fmo2	246245
ENSRNOG00000003515	44.1346	0.0824805	0.465543	0.17717	0.859375	0.903862	Ephx1	25315
ENSRNOG00000003517	136.207	-0.101915	0.369384	-0.275906	0.782621	0.845885	Tbx2	303398
ENSRNOG00000003520	6367.38	0.216292	0.127219	1.70015	0.0891026	0.154987	Prdx2	29338
ENSRNOG00000003522	8.48971	-0.55192	0.726084	-0.760132	0.447176	0.562542	Mr1	25119
ENSRNOG00000003524	3444.61	-1.29972	0.123185	-10.551	5.02823e-26	2.554e-24	Lrrc59	287633
ENSRNOG00000003526	32.9804	-3.37904	0.535661	-6.30817	2.82359e-10	2.77431e-09	Sytl4	140594
ENSRNOG00000003532	1.7661	2.39387	1.8619	1.28572	0.198541	0.298547	Magea11	302845
ENSRNOG00000003533	173.118	0.919185	0.336783	2.72931	0.00634668	0.0160745	Clcn4	60586
ENSRNOG00000003536	1068.95	0.307294	0.134495	2.2848	0.0223243	0.0478308	Rufy1	360521
ENSRNOG00000003537	465.855	1.55854	1.84859	0.843098	0.399174	0.516136	Spta1	289257
ENSRNOG00000003538	6165.27	-1.77918	0.172326	-10.3245	5.46038e-25	2.52664e-23	Adamts4	66015
ENSRNOG00000003541	245.189	0.131118	0.180702	0.725605	0.468081	0.581066	Pggt1b	81746
ENSRNOG00000003542	1585.31	0.16759	0.158981	1.05415	0.291814	0.404965	Hcfc1r1	287097
ENSRNOG00000003544	8.46195	2.93497	0.910636	3.22299	0.00126859	0.00388422	Tbx4	303399
ENSRNOG00000003545	453.344	-0.516625	0.138584	-3.72788	0.0001931	0.000712829	Uchl5	360853
ENSRNOG00000003546	15488.7	-0.20668	0.316088	-0.65387	0.513196	0.623239	Tnfrsf12a	302965
ENSRNOG00000003549	603.324	-0.440587	0.147374	-2.98958	0.0027936	0.00785551	Cnpy2	685814
ENSRNOG00000003550	839.302	-0.67684	0.157494	-4.29757	1.72683e-05	7.92613e-05	Acbd6	289125
ENSRNOG00000003551	511.538	-1.52668	0.161785	-9.43644	3.85672e-21	1.2985e-19	B4galt3	494342
ENSRNOG00000003553	128.077	-2.18817	0.364686	-6.00014	1.97153e-09	1.7329e-08	Efemp1	305604
ENSRNOG00000003554	121.824	0.259359	0.201445	1.28749	0.197923	0.297845	Piga	363464
ENSRNOG00000003559	614.086	1.02796	0.171262	6.00225	1.946e-09	1.71217e-08	Ccdc112	498858
ENSRNOG00000003562	4.57756	0.872525	0.847456	1.02958	0.303207	0.417048	Susd4	289335
ENSRNOG00000003563	893.88	-0.412934	0.113222	-3.64713	0.000265186	0.000950026	Blmh	287552
ENSRNOG00000003567	213.587	-0.202776	0.162838	-1.24526	0.213035	0.31551	Ppox	289219
ENSRNOG00000003575	12.2909	-0.490625	0.731782	-0.670452	0.502569	0.613665	Mospd4	317161
ENSRNOG00000003576	399.604	0.302281	0.277907	1.0877	0.276725	0.3887	Ints2	360589
ENSRNOG00000003578	850.831	0.488548	0.154854	3.15488	0.00160562	0.00480545	Fem1c	302288
ENSRNOG00000003580	1.07733	-2.30481	2.45943	-0.937131	0.348691	0.465308	Ucp1	24860
ENSRNOG00000003581	126.255	-0.26159	0.281731	-0.928509	0.353143	0.469846	Pou2f1	171068
ENSRNOG00000003583	2876.1	0.546335	0.106442	5.13268	2.8565e-07	1.77537e-06	Smyd2	289372
ENSRNOG00000003587	65.8467	1.56753	0.385282	4.06853	4.73102e-05	0.000198494	Vegfd	360457
ENSRNOG00000003590	757.1	0.755708	0.254526	2.96908	0.00298693	0.00834207	Tom1l2	360537
ENSRNOG00000003592	566.531	0.163954	0.138916	1.18023	0.237907	0.344693	Med28	305391
ENSRNOG00000003594	1843.37	0.0506292	0.133322	0.379752	0.704129	0.784326	Tmem183a	289034
ENSRNOG00000003595	11.843	4.76011	1.01138	4.70657	2.51919e-06	1.33481e-05	Lhx4	360858
ENSRNOG00000003596	2573.64	0.62409	0.150474	4.14749	3.36136e-05	0.000145377	Itgb1bp2	317258
ENSRNOG00000003597	11510.3	1.07505	0.245734	4.37486	1.21513e-05	5.74909e-05	Tuba4a	316531
ENSRNOG00000003599	1429.35	0.124559	0.124705	0.99883	0.317877	0.433081	Utp3	305258
ENSRNOG00000003600	1422.43	0.687557	0.341827	2.01142	0.0442814	0.0858809	Pnpt1	360992
ENSRNOG00000003603	845.592	2.53827	0.336695	7.53879	4.74351e-14	7.46628e-13	Arhgap44	303222
ENSRNOG00000003606	246.669	0.341682	0.410721	0.831907	0.405461	0.522333	NA	NA
ENSRNOG00000003611	743.377	-0.000893573	0.137549	-0.00649638	0.994817	0.996395	Dynlt3	363448
ENSRNOG00000003613	128.713	0.245615	0.444831	0.552154	0.580843	0.683796	Mid1	54252
ENSRNOG00000003614	78.6352	0.711134	0.288386	2.46591	0.0136664	0.0314295	Mgat5	65271
ENSRNOG00000003620	11.6595	0.125709	0.57825	0.217396	0.8279	0.880397	Fmo3	84493
ENSRNOG00000003622	322.357	-7.70356	0.625963	-12.3067	8.3339e-35	8.22961e-33	Cybb	66021
ENSRNOG00000003625	3114.99	0.0194265	0.139904	0.138856	0.889564	0.925264	Ubxn4	304766
ENSRNOG00000003626	14183.1	0.0695141	0.162596	0.427526	0.668996	0.756859	Atp5pd	641434
ENSRNOG00000003629	687.419	0.354256	0.237671	1.49053	0.136085	0.220118	Nvl	289323
ENSRNOG00000003634	343.065	1.26884	0.175685	7.22228	5.11232e-13	7.09862e-12	Zfp354a	24522
ENSRNOG00000003635	212.306	0.285159	0.183414	1.55473	0.120011	0.198291	Disp1	289338
ENSRNOG00000003643	28.8851	0.307867	0.44885	0.685901	0.492775	0.6048	Tab3	317546
ENSRNOG00000003648	11.3748	0.0351525	0.873324	0.0402514	0.967893	0.978801	Cldn6	287098
ENSRNOG00000003649	950.605	-0.307049	0.258202	-1.18918	0.234368	0.341018	Qsox1	84491
ENSRNOG00000003650	51.1283	-1.17706	0.410618	-2.86657	0.00414948	0.0110895	Nt5c	100360582
ENSRNOG00000003653	7037.41	0.415512	0.247508	1.67878	0.0931949	0.160902	Fh	24368
ENSRNOG00000003654	110.971	0.495465	0.572873	0.864877	0.387107	0.504622	Cldn9	287099
ENSRNOG00000003657	76.3969	0.518593	0.414424	1.25136	0.210803	0.312886	Pkmyt1	287101
ENSRNOG00000003661	2536.23	-0.0937681	0.282756	-0.331622	0.740175	0.812862	Jpt1	287828
ENSRNOG00000003666	9.18782	0.849266	0.716883	1.18466	0.23615	0.342962	NA	NA
ENSRNOG00000003669	281.114	0.0321355	0.420742	0.0763781	0.939118	0.958643	Myocd	246297
ENSRNOG00000003670	1061.29	0.273774	0.130153	2.10347	0.0354246	0.0710179	Sumo2	690244
ENSRNOG00000003673	386.038	-1.34765	0.165121	-8.16155	3.30749e-16	6.73539e-15	Nup85	287830
ENSRNOG00000003674	637.654	-0.301162	0.33442	-0.900552	0.367827	0.484768	Pir	363465
ENSRNOG00000003675	2.44856	-1.341	1.20862	-1.10952	0.267204	0.37812	Ptchd1	317517
ENSRNOG00000003679	1795.92	0.514764	0.151478	3.39828	0.000678106	0.00220781	Med13	303403
ENSRNOG00000003680	6.23075	1.40005	0.999825	1.4003	0.161425	0.253001	Gabrb2	25451
ENSRNOG00000003681	4.54016	0.474349	1.15742	0.409832	0.681929	0.766928	Lct	116569
ENSRNOG00000003682	345.973	1.73502	0.400683	4.33015	1.49006e-05	6.91111e-05	Hook2	304669
ENSRNOG00000003683	38.4351	4.39485	0.676633	6.49517	8.29386e-11	8.76808e-10	Glp2r	60432
ENSRNOG00000003686	588.805	-0.846363	0.200158	-4.22847	2.35288e-05	0.00010505	Tbl1x	302711
ENSRNOG00000003687	619.442	0.188701	0.37935	0.497433	0.618884	0.715976	Rgs2	84583
ENSRNOG00000003689	2484.73	-0.449652	0.0918128	-4.89748	9.70724e-07	5.52788e-06	Nono	317259
ENSRNOG00000003691	1398.72	-0.929427	0.15631	-5.94605	2.74688e-09	2.36042e-08	Tmed7	252889
ENSRNOG00000003694	132.02	1.36471	0.434475	3.14106	0.00168336	0.00501348	Prox1	305066
ENSRNOG00000003699	992.076	2.70703	0.500642	5.40712	6.40455e-08	4.44297e-07	Endov	498029
ENSRNOG00000003703	387.224	-2.91227	0.209923	-13.873	9.22919e-44	1.56861e-41	Mcm6	29685
ENSRNOG00000003704	28.5431	1.44016	0.60213	2.39177	0.0167672	0.037445	Fam184b	289671
ENSRNOG00000003705	7.12688	-1.03671	0.829607	-1.24964	0.211431	0.313739	Bmx	367786
ENSRNOG00000003706	1554.3	-0.967399	0.131576	-7.35238	1.94715e-13	2.84916e-12	Ufc1	445268
ENSRNOG00000003707	265.997	0.548538	0.201729	2.71918	0.00654444	0.0165206	Zmym3	317260
ENSRNOG00000003709	1.34411	-0.81511	2.46547	-0.33061	0.740939	0.813385	Kmo	59113
ENSRNOG00000003712	1528.48	-0.447599	0.125425	-3.56867	0.000358799	0.0012487	Ppp4r3b	360993
ENSRNOG00000003714	1659.38	1.29491	0.144421	8.96622	3.06853e-19	8.47491e-18	Clk4	287269
ENSRNOG00000003715	92.8904	0.700003	0.366245	1.9113	0.0559666	0.104973	Srpx2	317181
ENSRNOG00000003716	13.9959	-0.10589	0.664494	-0.159354	0.87339	0.914359	Batf3	60462
ENSRNOG00000003717	656.972	-0.883051	0.134809	-6.55038	5.73909e-11	6.21214e-10	Cnih4	289324
ENSRNOG00000003719	706.405	0.0324935	0.24279	0.133833	0.893534	0.928301	Atpaf2	303190
ENSRNOG00000003720	112.364	-0.347818	0.27684	-1.25639	0.208975	0.310718	Prrx1	266813
ENSRNOG00000003721	81.5345	-0.130303	0.28914	-0.450659	0.652236	0.743082	Paqr4	302967
ENSRNOG00000003722	6224	0.10311	0.443285	0.232604	0.816069	0.871538	Dusp27	498267
ENSRNOG00000003723	6497.46	0.512511	0.148525	3.45068	0.000559177	0.00185825	Wdr26	498301
ENSRNOG00000003724	1260.81	-0.163949	0.130412	-1.25716	0.208696	0.31049	Mrpl27	287635
ENSRNOG00000003726	15.0535	-2.64572	0.683437	-3.87119	0.000108305	0.000422152	Scml2	367793
ENSRNOG00000003728	282.929	-0.540338	0.298508	-1.81013	0.0702756	0.127039	Xylt2	64134
ENSRNOG00000003732	24.6956	-2.35384	0.485662	-4.84665	1.25561e-06	7.01017e-06	Flrt2	299236
ENSRNOG00000003736	932.262	-0.770491	0.272618	-2.82626	0.00470944	0.0123986	Col5a2	85250
ENSRNOG00000003737	5.45175	1.57372	0.905246	1.73844	0.0821327	0.144903	Best2	364973
ENSRNOG00000003738	44.0618	1.90729	0.571493	3.33738	0.000845734	0.00269306	Ush2a	289369
ENSRNOG00000003741	200.666	4.4454	0.338199	13.1443	1.83378e-39	2.49337e-37	Nptx1	266777
ENSRNOG00000003742	273.715	1.42859	0.315802	4.5237	6.07682e-06	3.0283e-05	Cdkl5	100362725
ENSRNOG00000003743	1397.51	-0.0814952	0.143928	-0.566221	0.571244	0.67527	Dars	116483
ENSRNOG00000003745	29018.5	3.23396	0.299083	10.8129	2.98967e-27	1.63103e-25	Atf3	25389
ENSRNOG00000003747	1537.04	-0.0708117	0.216189	-0.327545	0.743256	0.814661	Asna1	288919
ENSRNOG00000003748	7.16951	-0.955698	0.896303	-1.06627	0.286303	0.399234	RGD1565785	501570
ENSRNOG00000003749	139.933	0.46462	0.391802	1.18585	0.23568	0.342533	Xk	497078
ENSRNOG00000003755	1.79507	1.57586	1.4024	1.12369	0.261147	0.371146	Clgn	685504
ENSRNOG00000003759	43.2028	-0.912967	0.33546	-2.72153	0.00649795	0.0164176	Galc	314360
ENSRNOG00000003762	4.3738	2.87383	1.12791	2.54793	0.0108365	0.0257025	Smarca1	317575
ENSRNOG00000003763	202.644	-2.4339	0.258785	-9.40512	5.19704e-21	1.71386e-19	Prdx4	85274
ENSRNOG00000003767	992.555	-0.18851	0.115795	-1.62796	0.103534	0.175512	Rps6kc1	289342
ENSRNOG00000003769	66.1827	0.448458	0.496659	0.902949	0.366553	0.483485	Tmem163	360839
ENSRNOG00000003772	269.255	1.60156	0.249225	6.42617	1.30863e-10	1.35034e-09	Csrp2	29317
ENSRNOG00000003773	902.053	-0.591527	0.109812	-5.38675	7.17442e-08	4.94213e-07	Hmox2	79239
ENSRNOG00000003777	377.443	4.37768	0.395393	11.0717	1.72066e-28	1.06344e-26	Chrne	29422
ENSRNOG00000003778	198.639	-0.619437	0.266484	-2.32448	0.0200996	0.0437106	Opn3	498289
ENSRNOG00000003779	894.502	1.3962	0.26751	5.21923	1.79666e-07	1.16032e-06	Dedd	83631
ENSRNOG00000003781	1.61975	-0.703606	1.38666	-0.507409	0.611868	0.710121	Atp10b	303056
ENSRNOG00000003782	1196.05	-0.150112	0.215479	-0.696644	0.486026	0.59801	Acot9	302640
ENSRNOG00000003783	11.3531	-0.57965	1.22784	-0.472087	0.636864	0.730514	Fthl17e	681066
ENSRNOG00000003784	539.95	2.31585	0.222735	10.3973	2.5505e-25	1.2119e-23	Rilp	287531
ENSRNOG00000003785	119.687	1.38396	0.321561	4.30389	1.67825e-05	7.72722e-05	Usp43	100147704
ENSRNOG00000003786	141.653	-1.14845	0.182491	-6.29316	3.1107e-10	3.0328e-09	Tspan6	302313
ENSRNOG00000003787	244.164	0.677955	0.22242	3.04808	0.00230307	0.00662583	Lcorl	498385
ENSRNOG00000003789	1.94876	0.86419	1.3086	0.660393	0.509001	0.619136	RGD1564613	501520
ENSRNOG00000003792	382.038	-0.0352191	0.161196	-0.218486	0.82705	0.879864	Med14	317343
ENSRNOG00000003794	23.024	-0.820866	0.419228	-1.95804	0.0502249	0.0956963	Nmral1	287063
ENSRNOG00000003795	584.74	-0.663077	0.172319	-3.84797	0.000119103	0.000460267	Angel2	305035
ENSRNOG00000003797	1987.44	-0.095468	0.141901	-0.672778	0.501089	0.612492	Mrps7	113958
ENSRNOG00000003800	83.957	1.50629	0.487967	3.08688	0.00202272	0.00591359	Rgs9	29481
ENSRNOG00000003802	6.49569	0.213776	0.839725	0.254579	0.799048	0.858079	Pttg1	64193
ENSRNOG00000003803	540.931	0.777963	0.150937	5.15421	2.547e-07	1.59196e-06	Zdhhc17	366889
ENSRNOG00000003805	333.914	-0.695023	0.160262	-4.33679	1.44581e-05	6.72653e-05	Rnft1	360595
ENSRNOG00000003806	25.1335	-0.827453	0.484599	-1.7075	0.087729	0.152884	Gpr65	299242
ENSRNOG00000003807	3.26977	0.0556509	1.44943	0.0383951	0.969373	0.979626	Wnt9b	303586
ENSRNOG00000003809	19655.7	0.126366	0.232722	0.54299	0.587137	0.688851	Sat1	302642
ENSRNOG00000003812	59.798	1.35286	0.378143	3.57763	0.000346723	0.00121168	Nlgn3	171297
ENSRNOG00000003813	39.8198	-0.297681	0.612847	-0.485735	0.627155	0.722801	Kcnk10	65272
ENSRNOG00000003815	6044.19	0.616318	0.236273	2.6085	0.00909402	0.0219937	Slc25a11	64201
ENSRNOG00000003816	726.895	1.47311	0.149533	9.85144	6.75695e-23	2.64824e-21	Tada1	360874
ENSRNOG00000003821	1118.68	0.134599	0.120544	1.1166	0.264167	0.374603	Rptor	287871
ENSRNOG00000003822	1782.56	0.0175896	0.0980809	0.179337	0.857673	0.902683	Slu7	303057
ENSRNOG00000003825	1189.26	0.16922	0.134315	1.25987	0.207715	0.309315	Wdr75	314545
ENSRNOG00000003827	1085.94	0.248737	0.185244	1.34275	0.179354	0.2751	Wipi1	303630
ENSRNOG00000003829	306.613	-0.96221	0.146052	-6.58811	4.4545e-11	4.9119e-10	Ap3s1	302290
ENSRNOG00000003831	71.7729	-1.56698	0.359581	-4.3578	1.31374e-05	6.16943e-05	Tdp1	314380
ENSRNOG00000003832	146.169	1.18244	0.399685	2.95843	0.00309206	0.00859762	Vash2	498309
ENSRNOG00000003833	719.008	-0.128004	0.214241	-0.597474	0.550191	0.656618	Nenf	289380
ENSRNOG00000003834	692.25	0.0746891	0.266189	0.280587	0.779027	0.843238	Map2k4	287398
ENSRNOG00000003835	92.9621	-0.395925	0.227926	-1.73708	0.0823731	0.145283	Slc43a2	287532
ENSRNOG00000003837	439.082	-0.103751	0.209795	-0.494535	0.620928	0.717716	Mif4gd	360659
ENSRNOG00000003840	114.342	1.28468	0.283951	4.52429	6.05984e-06	3.02069e-05	Slit2	360272
ENSRNOG00000003841	12.486	-0.417856	0.722536	-0.578318	0.563049	0.668028	Kcnh1	65198
ENSRNOG00000003844	3798	0.56516	0.123348	4.58182	4.60948e-06	2.34534e-05	Dhx15	289693
ENSRNOG00000003845	1.53145	2.39563	1.87289	1.27911	0.200859	0.301058	Wnt3	24882
ENSRNOG00000003846	1900.44	-0.685883	0.0884912	-7.75085	9.12772e-15	1.55585e-13	Pitpna	29525
ENSRNOG00000003847	1101.04	0.359626	0.293281	1.22622	0.220116	0.323961	Gid4	687192
ENSRNOG00000003848	983.046	-0.359783	0.200649	-1.79309	0.0729582	0.131044	Med12	679693
ENSRNOG00000003849	373.586	-0.761676	0.164654	-4.62592	3.72933e-06	1.92917e-05	Stx8	59074
ENSRNOG00000003853	577.925	0.166951	0.197913	0.84356	0.398915	0.515969	Scoc	364981
ENSRNOG00000003855	1620.47	0.393402	0.231025	1.70286	0.0885951	0.154195	Dnaja3	360481
ENSRNOG00000003858	809.609	-0.770391	0.146102	-5.27296	1.34239e-07	8.84056e-07	Atp6ap2	302526
ENSRNOG00000003861	327.761	-0.0442316	0.207618	-0.213043	0.831294	0.883156	Gorab	304923
ENSRNOG00000003863	1209.93	-0.549069	0.215175	-2.55173	0.0107188	0.0254419	Trir	288920
ENSRNOG00000003864	875.23	-1.09887	0.139458	-7.87954	3.28577e-15	5.89638e-14	Gipc1	83823
ENSRNOG00000003866	4704.32	-1.79438	0.356471	-5.03372	4.8106e-07	2.8816e-06	Cxcr4	60628
ENSRNOG00000003869	330.491	-2.77197	0.303341	-9.13815	6.35321e-20	1.88738e-18	Sod3	25352
ENSRNOG00000003870	13.8107	0.0820484	0.708416	0.11582	0.907796	0.938229	C1qtnf2	497886
ENSRNOG00000003872	90.405	-2.37022	0.448993	-5.27896	1.29916e-07	8.57187e-07	Slc40a1	170840
ENSRNOG00000003873	810.646	0.0697121	0.259588	0.268548	0.788277	0.850115	Cpd	25306
ENSRNOG00000003875	92.3634	-0.328079	0.249267	-1.31617	0.188117	0.285956	Ocrl	317576
ENSRNOG00000003878	2.47579	1.67394	1.3293	1.25926	0.207935	0.309539	Thsd7b	289007
ENSRNOG00000003879	1519.65	-0.362241	0.114801	-3.15539	0.00160284	0.00479875	Rnf167	360554
ENSRNOG00000003880	33.2558	1.91548	0.723315	2.6482	0.00809211	0.0198855	Tph2	317675
ENSRNOG00000003881	1161.13	-0.725777	0.145284	-4.99557	5.8661e-07	3.45746e-06	Nit1	289222
ENSRNOG00000003882	261.935	-0.17431	0.216491	-0.805161	0.420727	0.53699	Cep350	246304
ENSRNOG00000003884	11.4372	0.435388	0.752384	0.578678	0.562806	0.667841	Acmsd	171385
ENSRNOG00000003887	29.2002	1.7209	0.429164	4.00989	6.0748e-05	0.000248676	Lgi2	305417
ENSRNOG00000003889	2520.1	0.998324	0.185927	5.36945	7.89754e-08	5.41493e-07	Tbc1d15	366896
ENSRNOG00000003890	3945.56	-0.851174	0.155647	-5.4686	4.53604e-08	3.22392e-07	Nap1l1	89825
ENSRNOG00000003891	2.97723	2.40693	1.32711	1.81367	0.0697291	0.126181	NA	NA
ENSRNOG00000003893	42.613	-0.869772	0.345157	-2.51994	0.0117376	0.0275677	Ccnjl	303059
ENSRNOG00000003895	219.424	0.435968	0.397204	1.09759	0.272383	0.383865	Rgs1	54289
ENSRNOG00000003897	1822.06	2.37794	0.415255	5.72645	1.02556e-08	8.11088e-08	Col1a1	29393
ENSRNOG00000003901	717.408	-0.355703	0.207516	-1.7141	0.0865108	0.151103	Cfap36	289859
ENSRNOG00000003905	548.221	-0.67193	0.145284	-4.62493	3.7473e-06	1.93583e-05	Nsf	60355
ENSRNOG00000003908	218.155	-0.424134	0.188577	-2.24913	0.0245044	0.0518978	Cep128	500700
ENSRNOG00000003915	277.006	0.0266341	0.200784	0.13265	0.89447	0.928755	Tmem206	305070
ENSRNOG00000003917	1771.57	0.690045	0.237781	2.90201	0.00370775	0.0100671	Uck2	304944
ENSRNOG00000003918	341.134	0.263723	0.202544	1.30205	0.192899	0.29185	Slc25a19	303676
ENSRNOG00000003919	943.243	-0.72671	0.167047	-4.35034	1.35926e-05	6.36459e-05	Rps6kb1	83840
ENSRNOG00000003923	2587.76	1.05382	0.222306	4.74037	2.13323e-06	1.14681e-05	Rab21	299799
ENSRNOG00000003924	404.767	-0.828396	0.224081	-3.69687	0.000218277	0.000796175	Pi4k2b	305419
ENSRNOG00000003925	16.823	2.24116	0.643603	3.48221	0.000497294	0.00167527	Hhat	289344
ENSRNOG00000003927	178.403	-2.95881	0.279335	-10.5923	3.23412e-26	1.65699e-24	Cd55	64036
ENSRNOG00000003928	521.003	-0.559086	0.12206	-4.58041	4.64067e-06	2.35985e-05	Tmco1	289196
ENSRNOG00000003929	88.9511	0.0289364	0.354387	0.0816519	0.934923	0.955483	Pcdh19	317183
ENSRNOG00000003931	110.483	0.22472	0.223104	1.00724	0.313819	0.428842	Arsg	303631
ENSRNOG00000003936	678.872	0.339732	0.146441	2.31993	0.0203447	0.0441893	Pwwp2a	303060
ENSRNOG00000003942	1167.53	-0.123084	0.196099	-0.627663	0.530225	0.638524	Asnsd1	299507
ENSRNOG00000003946	1095.28	-0.497893	0.171989	-2.89491	0.00379269	0.0102554	Tor1aip1	246314
ENSRNOG00000003947	352.667	1.72431	0.344464	5.00577	5.5638e-07	3.28915e-06	Ntn1	114523
ENSRNOG00000003948	590.003	-0.999664	0.185317	-5.39436	6.87684e-08	4.7501e-07	Llgl1	54265
ENSRNOG00000003949	4.00041	0.0025239	1.09636	0.00230206	0.998163	0.998559	NA	NA
ENSRNOG00000003950	66.1227	0.57921	0.31968	1.81184	0.0700107	0.126638	Lvrn	502160
ENSRNOG00000003951	4480.97	-0.706795	0.110286	-6.40872	1.46747e-10	1.50371e-09	Psmc1	117263
ENSRNOG00000003953	1152.52	0.271447	0.112078	2.42195	0.0154373	0.034876	Rab3gap1	304759
ENSRNOG00000003954	1474.74	-0.202736	0.259235	-0.782056	0.434182	0.549993	Il2rg	140924
ENSRNOG00000003955	105.924	0.507242	0.301899	1.68017	0.0929235	0.160496	Spata7	192225
ENSRNOG00000003956	33.4124	0.392532	0.391909	1.00159	0.316541	0.431793	Arhgap6	100363276
ENSRNOG00000003958	275.837	-0.782741	0.154674	-5.06059	4.17963e-07	2.52913e-06	Commd10	361323
ENSRNOG00000003959	6.52867	-0.596777	0.947537	-0.629819	0.528813	0.637084	Rgs18	289076
ENSRNOG00000003960	1.59752	4.69645	1.92626	2.43811	0.0147641	0.0336012	Cltrn	57395
ENSRNOG00000003964	458.979	0.154858	0.128772	1.20257	0.229141	0.334819	Nsmce2	299957
ENSRNOG00000003965	2.3135	-0.862676	1.46535	-0.588718	0.55605	0.661824	Amelx	29160
ENSRNOG00000003967	2433.56	-2.64959	0.237647	-11.1493	7.21978e-29	4.6918e-27	Vmp1	192129
ENSRNOG00000003969	16.6056	0.201448	0.651268	0.309317	0.757081	0.825855	Fam20a	303635
ENSRNOG00000003970	1301	-1.30994	0.128586	-10.1872	2.2612e-24	9.89331e-23	Tnpo2	304670
ENSRNOG00000003971	1531.57	-0.0298096	0.17172	-0.173594	0.862184	0.905847	Gosr1	94189
ENSRNOG00000003972	3.62363	-0.880709	0.967582	-0.910216	0.362708	0.47956	Tshr	25360
ENSRNOG00000003973	501.92	-0.139274	0.207245	-0.672027	0.501566	0.612916	Cyb5r1	304805
ENSRNOG00000003975	7697.22	0.549011	0.142471	3.85348	0.000116449	0.000450957	Pfn1	64303
ENSRNOG00000003977	3600.25	1.37366	0.381147	3.604	0.000313355	0.00110622	Dusp1	114856
ENSRNOG00000003979	52.9421	0.666855	0.31801	2.09696	0.0359967	0.0719772	Zranb3	304761
ENSRNOG00000003980	1606.82	0.201071	0.108676	1.85019	0.0642866	0.11806	Ttc1	287208
ENSRNOG00000003981	504.663	-0.110468	0.192818	-0.572914	0.566703	0.671429	Zfp18	303226
ENSRNOG00000003983	1848.42	-0.124344	0.164452	-0.756114	0.449581	0.564884	Pfdn2	685607
ENSRNOG00000003984	273.486	0.0177915	0.37285	0.0477175	0.961941	0.974456	Apln	58812
ENSRNOG00000003985	126.383	-0.433936	0.195825	-2.21594	0.0266958	0.0558433	Tmem19	299800
ENSRNOG00000003988	431.686	-0.0403576	0.243173	-0.165962	0.868187	0.910638	Dnajc27	298859
ENSRNOG00000003990	1421.83	-0.502311	0.105123	-4.77832	1.76768e-06	9.64368e-06	Grb2	81504
ENSRNOG00000003991	4.18443	-0.177387	1.18497	-0.149698	0.881003	0.919944	Ankar	501138
ENSRNOG00000003992	76.1763	-0.551747	0.291278	-1.89423	0.0581943	0.108371	Pik3r6	497932
ENSRNOG00000003993	71.1812	-0.38387	0.378841	-1.01327	0.310929	0.425814	Thap2	688019
ENSRNOG00000003997	13.5353	-1.90458	1.25156	-1.52177	0.128068	0.209242	Pld5	289270
ENSRNOG00000003998	2737.87	0.754312	0.181857	4.14783	3.35646e-05	0.0001452	Sgca	303468
ENSRNOG00000003999	195.986	0.0794472	0.343774	0.231103	0.817235	0.872489	Adcy3	64508
ENSRNOG00000004000	307.083	0.379301	0.23124	1.64029	0.100945	0.171765	Tefm	287554
ENSRNOG00000004001	421.041	0.311397	0.220749	1.41064	0.158352	0.249023	Osgepl1	314548
ENSRNOG00000004003	946.345	-1.11439	0.474492	-2.34861	0.0188439	0.0413821	Dusp10	63995
ENSRNOG00000004004	204.49	-0.126156	0.193029	-0.65356	0.513395	0.623353	Nrde2	314381
ENSRNOG00000004006	1327.58	-0.091865	0.173831	-0.528475	0.59717	0.697428	Dnajb9	24908
ENSRNOG00000004009	11.1156	-4.11809	1.05515	-3.90283	9.50731e-05	0.000374696	Xpnpep2	117522
ENSRNOG00000004011	265.463	-0.500233	0.276913	-1.80646	0.070846	0.127961	Nedd1	299730
ENSRNOG00000004013	4.72049	1.82756	0.987415	1.85085	0.0641908	0.117909	Grip1	84016
ENSRNOG00000004014	632.593	0.083562	0.119061	0.701839	0.482779	0.595091	Chmp6	287873
ENSRNOG00000004016	904.069	-0.660967	0.12775	-5.17391	2.29242e-07	1.44821e-06	Msl3	317464
ENSRNOG00000004018	38.9237	5.27763	0.788145	6.69627	2.13802e-11	2.44607e-10	Tdrd5	289129
ENSRNOG00000004019	14888.8	-0.311874	0.237759	-1.31172	0.189614	0.28789	Phlda1	29380
ENSRNOG00000004022	3.48655	-0.637021	1.32371	-0.481237	0.630348	0.725345	Klhdc9	360878
ENSRNOG00000004026	1463.86	-0.766082	0.188048	-4.07387	4.62378e-05	0.000194688	Atp2b1	29598
ENSRNOG00000004027	1438.44	0.7676	0.261742	2.93266	0.00336074	0.0092444	Aldh9a1	64040
ENSRNOG00000004029	3.83222	1.7796	1.08652	1.63788	0.101447	0.172453	Nectin4	498281
ENSRNOG00000004032	238.977	-0.406534	0.225319	-1.80426	0.0711906	0.128405	NA	NA
ENSRNOG00000004033	388.066	-1.16443	0.318535	-3.65557	0.00025661	0.000922857	Sema6a	361324
ENSRNOG00000004035	646.527	-0.383252	0.211665	-1.81065	0.0701948	0.126934	Krr1	314830
ENSRNOG00000004036	1028.38	-0.0919056	0.147318	-0.623858	0.532721	0.6407	Snx12	363478
ENSRNOG00000004040	5.76474	2.07913	0.792567	2.62329	0.00870863	0.0211709	Abca8	303637
ENSRNOG00000004048	398.098	-0.31613	0.295183	-1.07097	0.284185	0.397001	Lrrk2	300160
ENSRNOG00000004049	2605.38	0.408645	0.23946	1.70653	0.0879102	0.153143	Baiap2	117542
ENSRNOG00000004050	729.416	-0.534592	0.157779	-3.38823	0.000703444	0.00228442	Snrk	170837
ENSRNOG00000004057	317.038	0.24156	0.23109	1.04531	0.295881	0.409168	Ccdc88a	305605
ENSRNOG00000004059	70.4337	-0.931	0.302279	-3.07994	0.00207043	0.00603845	Ptrhd1	298861
ENSRNOG00000004060	11649	-0.248872	0.161662	-1.53946	0.123692	0.203232	Calm1	24242
ENSRNOG00000004061	1851.7	0.183267	0.18648	0.982766	0.325723	0.441254	Pnn	368070
ENSRNOG00000004062	8.67736	-0.750285	0.898188	-0.835332	0.403531	0.520321	C4bpa	24235
ENSRNOG00000004063	383.766	-2.70109	0.294312	-9.17765	4.40596e-20	1.32224e-18	Sh3pxd2b	303021
ENSRNOG00000004066	9.69638	-0.20648	0.769488	-0.268334	0.788442	0.850115	LOC100912365	100912365
ENSRNOG00000004067	15.9088	1.70566	0.743197	2.29504	0.0217309	0.0467351	Nrcam	497815
ENSRNOG00000004068	861.846	-0.259898	0.106308	-2.44476	0.0144948	0.0330339	Ncoa1	313929
ENSRNOG00000004072	3554.14	0.530464	0.146516	3.62051	0.000294024	0.00104424	Myo1c	65261
ENSRNOG00000004076	199.097	-0.0136026	0.235777	-0.0576926	0.953993	0.969045	Pms1	494322
ENSRNOG00000004077	1.81818	2.64209	1.86733	1.4149	0.157097	0.247403	Kcnc2	246153
ENSRNOG00000004078	5981.69	0.703473	0.176589	3.98366	6.78619e-05	0.000275437	Eno3	25438
ENSRNOG00000004083	1163.23	0.138817	0.109118	1.27218	0.20331	0.304088	Zc3h14	192359
ENSRNOG00000004084	7.12521	0.979159	0.842852	1.16172	0.245348	0.353187	Lratd1	313969
ENSRNOG00000004085	331.664	0.845564	0.304995	2.77239	0.00556466	0.0143404	Tcaim	363169
ENSRNOG00000004089	94.4171	-1.91825	0.335532	-5.71705	1.08388e-08	8.5377e-08	Enpp2	84050
ENSRNOG00000004090	45.1864	-0.277656	0.322678	-0.860473	0.389528	0.507115	LOC100361025	100361025
ENSRNOG00000004091	892.867	0.337651	0.286037	1.18045	0.237823	0.344627	Cwc25	360613
ENSRNOG00000004093	1937.88	0.762168	0.205608	3.70689	0.000209816	0.000767215	Rhot1	303351
ENSRNOG00000004094	6.92155	0.893891	0.652134	1.37072	0.170463	0.264235	Ptger1	25637
ENSRNOG00000004099	1322.58	-0.729162	0.168315	-4.33213	1.47675e-05	6.85659e-05	R3hdm1	304763
ENSRNOG00000004100	983.832	-0.276571	0.205143	-1.34819	0.177598	0.273169	Trib1	78969
ENSRNOG00000004101	5.17526	2.489	1.00673	2.47237	0.013422	0.0309358	Marc1	690745
ENSRNOG00000004103	692.832	-0.481059	0.144631	-3.3261	0.000880695	0.00279533	Trappc6b	299075
ENSRNOG00000004104	38.1839	0.808681	0.406498	1.98938	0.046659	0.089734	Zkscan7	363170
ENSRNOG00000004107	6914.93	-0.274167	0.209041	-1.31155	0.189673	0.287952	Rpl23	29282
ENSRNOG00000004109	415.567	0.55379	0.269112	2.05784	0.0396057	0.0780109	NA	NA
ENSRNOG00000004110	96.6817	-0.201315	0.346914	-0.580304	0.56171	0.666943	Trib2	313974
ENSRNOG00000004111	239.833	-0.916027	0.227978	-4.01805	5.86815e-05	0.00024083	Soat1	81782
ENSRNOG00000004112	2.59635	0.191981	1.25445	0.153039	0.878367	0.917939	RGD1308775	305476
ENSRNOG00000004117	5.52606	-3.73691	1.36257	-2.74255	0.00609641	0.0155341	Kcnv1	60326
ENSRNOG00000004120	1.81948	-0.182578	1.57316	-0.116058	0.907606	0.938178	RGD1565844	317486
ENSRNOG00000004122	1.5167	4.19965	2.28455	1.83829	0.0660202	0.12063	Kremen2	287102
ENSRNOG00000004125	13.3249	-0.0627794	0.629431	-0.0997399	0.920551	0.947183	C4bpb	24236
ENSRNOG00000004127	733.327	-0.286556	0.130513	-2.19561	0.02812	0.0584214	Cep170	171457
ENSRNOG00000004130	663.956	-0.423027	0.156622	-2.70094	0.00691435	0.0173381	Anapc4	305420
ENSRNOG00000004131	939.646	-0.814376	0.166679	-4.88591	1.02954e-06	5.83835e-06	Pkn1	29355
ENSRNOG00000004132	1776.68	-0.623345	0.21966	-2.83777	0.00454293	0.0120157	Lasp1	29278
ENSRNOG00000004133	50.6044	-3.66188	0.500142	-7.32169	2.44867e-13	3.52752e-12	Slc7a3	29485
ENSRNOG00000004135	177.639	-0.292753	0.178397	-1.64102	0.100794	0.171531	RGD1311745	301079
ENSRNOG00000004137	399.932	-0.399756	0.223789	-1.78631	0.0740489	0.132734	Ubtd2	287178
ENSRNOG00000004139	2819.73	-0.260864	0.124376	-2.09738	0.0359598	0.0719195	Ndel1	170845
ENSRNOG00000004140	93.716	-1.04667	0.2547	-4.10944	3.96627e-05	0.000169383	Pacrgl	360947
ENSRNOG00000004141	850.36	1.10469	0.299107	3.69329	0.000221369	0.000806952	Vasn	679921
ENSRNOG00000004143	3725.84	-0.41	0.121306	-3.37987	0.000725192	0.00234771	Adipor1	289036
ENSRNOG00000004144	7.79393	-0.0126589	0.75995	-0.0166575	0.98671	0.990676	NA	NA
ENSRNOG00000004145	76.2759	0.605156	0.346652	1.74571	0.0808607	0.142987	Prorsd1	289864
ENSRNOG00000004146	220.857	-1.27059	0.227782	-5.5781	2.43165e-08	1.80369e-07	Coro7	192276
ENSRNOG00000004147	76.7267	0.578412	0.38273	1.51128	0.130718	0.212877	Abca8a	303638
ENSRNOG00000004148	2251.44	0.741433	0.164149	4.51684	6.27687e-06	3.11991e-05	Cdk17	314743
ENSRNOG00000004150	19.967	-2.96471	0.563777	-5.25866	1.45109e-07	9.51036e-07	Slc9a7	317170
ENSRNOG00000004152	317.591	-1.07196	0.217202	-4.93532	8.00209e-07	4.6239e-06	Lrp12	314941
ENSRNOG00000004155	66.8469	1.05593	0.389739	2.70934	0.00674177	0.0169519	Samd14	287637
ENSRNOG00000004158	192.099	-1.10863	0.266742	-4.15618	3.23611e-05	0.000140268	Hdac9	687001
ENSRNOG00000004159	5103.31	0.103259	0.16716	0.617725	0.536757	0.644414	Flii	287375
ENSRNOG00000004160	139.067	-2.36968	0.26984	-8.78178	1.60904e-18	4.18255e-17	Prps2	24689
ENSRNOG00000004161	824.184	0.520914	0.151893	3.42947	0.000604752	0.00199009	Mtif2	305606
ENSRNOG00000004162	310.76	0.701351	0.201183	3.48614	0.000490041	0.0016521	Pfkfb2	24640
ENSRNOG00000004165	435.903	0.925807	0.197311	4.69212	2.70394e-06	1.42544e-05	Prkd1	85421
ENSRNOG00000004168	323.371	-1.4257	0.296562	-4.80741	1.52895e-06	8.40615e-06	Slc35e4	266687
ENSRNOG00000004169	647.954	0.271103	0.145052	1.869	0.0616222	0.113949	Fzr1	314642
ENSRNOG00000004171	3.17759	3.06172	1.28343	2.38557	0.0170527	0.03802	Dnah9	117251
ENSRNOG00000004172	2620.65	1.14467	0.404486	2.82993	0.00465584	0.0122794	Pdk2	81530
ENSRNOG00000004177	4.54372	2.97486	1.03529	2.87347	0.00405992	0.0108781	Myo1a	299509
ENSRNOG00000004179	5.47518	6.55827	1.55374	4.22096	2.43265e-05	0.000108202	Nts	299757
ENSRNOG00000004180	76.8934	-2.96648	0.584163	-5.07817	3.81078e-07	2.32434e-06	Tafa2	680647
ENSRNOG00000004181	47.6237	0.30602	0.372492	0.821549	0.411334	0.52763	Sdccag8	305002
ENSRNOG00000004183	459.131	-0.321255	0.131711	-2.43909	0.0147244	0.0335182	Ccdc59	314799
ENSRNOG00000004185	1421.69	0.110645	0.0937075	1.18075	0.237704	0.344537	Mon2	314894
ENSRNOG00000004186	540.151	0.484656	0.228494	2.12109	0.0339141	0.0684009	Snx13	362731
ENSRNOG00000004189	431.107	-0.0324202	0.289567	-0.111961	0.910854	0.94026	Helb	500837
ENSRNOG00000004192	159.394	-0.831892	0.195097	-4.26399	2.00812e-05	9.10354e-05	Arhgap30	498282
ENSRNOG00000004193	531.961	0.490899	0.204985	2.39481	0.0166292	0.0371979	Klhl12	266772
ENSRNOG00000004195	45.7339	0.921206	0.404373	2.27811	0.0227201	0.0485787	Dtl	305073
ENSRNOG00000004196	2965.77	-0.389529	0.228399	-1.70548	0.0881054	0.153408	Rps29	25348
ENSRNOG00000004197	236.596	0.158153	0.243164	0.650397	0.515436	0.625089	Asb12	503446
ENSRNOG00000004198	112.747	0.54862	0.307085	1.78654	0.0740117	0.132681	Stxbp6	362734
ENSRNOG00000004199	2.10106	-0.487232	1.1858	-0.41089	0.681154	0.766249	NA	NA
ENSRNOG00000004200	99.6851	5.90027	0.642416	9.18449	4.13467e-20	1.24293e-18	Sybu	500865
ENSRNOG00000004201	6.36592	-0.192323	0.814846	-0.236023	0.813415	0.869644	Rims2	116839
ENSRNOG00000004205	1642.09	0.327341	0.183176	1.78703	0.0739326	0.132593	Pkdcc	313860
ENSRNOG00000004206	1924.31	0.355047	0.138079	2.57132	0.010131	0.0242159	Glrx5	362776
ENSRNOG00000004207	29.6864	-0.245639	0.415461	-0.591246	0.554356	0.660385	Eml5	444982
ENSRNOG00000004208	1254.74	1.40393	0.204329	6.87095	6.37751e-12	7.7106e-11	Crim1	298744
ENSRNOG00000004210	7.09503	0.0245305	0.701446	0.0349714	0.972103	0.981281	Osr1	298878
ENSRNOG00000004212	185.949	0.15768	0.232979	0.676799	0.498533	0.610085	Fbxw9	288921
ENSRNOG00000004214	2938.78	-0.498991	0.1684	-2.96313	0.0030453	0.00848229	Rpl26	287417
ENSRNOG00000004216	2.8066	1.20762	1.02174	1.18192	0.237237	0.344116	Lrr1	685860
ENSRNOG00000004217	911.665	1.06309	0.189575	5.60778	2.0494e-08	1.53627e-07	Stk10	29398
ENSRNOG00000004218	73.5125	-0.730643	0.259857	-2.81171	0.00492789	0.0128988	Klhl28	299103
ENSRNOG00000004219	1067.77	-0.183532	0.144846	-1.26709	0.205124	0.306127	Dhps	288923
ENSRNOG00000004220	448.361	-0.482546	0.174973	-2.75783	0.00581867	0.014924	Ebag9	299864
ENSRNOG00000004221	2.34873	1.4444	1.16867	1.23594	0.216482	0.319411	Lgr5	299802
ENSRNOG00000004225	2.2414	1.11313	1.61779	0.688054	0.491419	0.603426	Odf4	303236
ENSRNOG00000004226	1388.64	1.31602	0.276096	4.76653	1.87429e-06	1.01744e-05	Irak3	314870
ENSRNOG00000004229	6.06051	3.37446	1.03684	3.25456	0.00113569	0.00351566	Tac3	29191
ENSRNOG00000004232	122.39	-0.893054	0.213925	-4.17461	2.98498e-05	0.000130374	G2e3	299002
ENSRNOG00000004234	1123.7	-0.696449	0.144971	-4.80407	1.55471e-06	8.53981e-06	Mgat2	94273
ENSRNOG00000004239	37.8487	0.519402	0.363241	1.42991	0.152743	0.241708	LOC100362999	100362999
ENSRNOG00000004242	8.34762	-0.735653	0.808853	-0.909501	0.363086	0.479915	Pole2	299112
ENSRNOG00000004245	1760.22	0.527077	0.167132	3.15366	0.00161235	0.00482315	Mgst3	289197
ENSRNOG00000004246	1775.13	0.363928	0.120209	3.02746	0.00246618	0.00702816	Spag7	303260
ENSRNOG00000004249	97.0994	-6.41514	0.7114	-9.01763	1.92202e-19	5.44448e-18	Tlr7	317468
ENSRNOG00000004252	1549.66	-0.145799	0.136842	-1.06546	0.28667	0.399682	Eif3h	299899
ENSRNOG00000004255	1095.29	-0.816585	0.168836	-4.83655	1.32113e-06	7.34808e-06	Usf1	83586
ENSRNOG00000004257	112.117	-2.34593	0.274634	-8.54202	1.31897e-17	3.15055e-16	Ctps2	619580
ENSRNOG00000004258	111.882	-0.446266	0.233938	-1.90763	0.0564395	0.105692	Chst7	302302
ENSRNOG00000004259	1282.85	-0.534885	0.121271	-4.41066	1.03054e-05	4.94593e-05	Dohh	314644
ENSRNOG00000004262	5.66031	-0.669336	0.858223	-0.779909	0.435444	0.551249	LOC102546716	102546716
ENSRNOG00000004263	425.684	-0.979209	0.170725	-5.73558	9.71776e-09	7.70274e-08	Ints7	289382
ENSRNOG00000004265	3.98709	0.93095	1.56674	0.594194	0.552382	0.658636	Dipk2b	501512
ENSRNOG00000004268	283.117	-0.293127	0.182723	-1.60422	0.108666	0.182445	Zfp386	25165
ENSRNOG00000004273	983.623	-0.168011	0.333424	-0.503896	0.614334	0.712064	Ifitm1	293618
ENSRNOG00000004275	21.2565	1.19905	0.691405	1.73422	0.0828783	0.145985	Egfl6	317470
ENSRNOG00000004276	2984.55	3.44414	0.286435	12.0242	2.6522e-33	2.41651e-31	Itga3	360606
ENSRNOG00000004279	267.988	-1.00628	0.189348	-5.31444	1.06984e-07	7.1658e-07	Adgra3	305408
ENSRNOG00000004280	361.013	-0.90236	0.364686	-2.47435	0.0133478	0.030781	Tcn2	64365
ENSRNOG00000004281	182.39	0.560777	0.213056	2.63207	0.00848672	0.0207141	Cobl	305497
ENSRNOG00000004282	906.13	0.154727	0.259494	0.596264	0.550999	0.657405	Arl4a	29308
ENSRNOG00000004283	1523.75	-0.500427	0.150059	-3.33486	0.000853409	0.00271506	Camta2	287462
ENSRNOG00000004284	8332.86	0.319432	0.201412	1.58597	0.112747	0.188117	Btg1	29618
ENSRNOG00000004287	280.992	-0.831128	0.152425	-5.45269	4.96133e-08	3.50926e-07	Wdr83	288924
ENSRNOG00000004288	424.539	-0.73225	0.162327	-4.51096	6.45364e-06	3.20164e-05	Ptrh2	287593
ENSRNOG00000004290	1126.54	-0.0825942	0.185134	-0.446132	0.655502	0.745938	Grb10	498416
ENSRNOG00000004291	5306.13	-0.0347157	0.146744	-0.236573	0.812988	0.869404	Cltc	54241
ENSRNOG00000004292	265.772	-0.310978	0.181142	-1.71676	0.0860226	0.150399	Sptssa	500651
ENSRNOG00000004298	2.59413	-0.306774	1.29177	-0.237483	0.812282	0.868896	Dpys	65135
ENSRNOG00000004300	167.947	-0.069522	0.185096	-0.375599	0.707215	0.786803	Gtf2a1	83830
ENSRNOG00000004301	1146.88	-0.0496522	0.100985	-0.491679	0.622946	0.719451	Dcaf13	362902
ENSRNOG00000004303	3619.34	1.7952	0.296849	6.0475	1.47112e-09	1.3153e-08	Timp3	25358
ENSRNOG00000004304	1261.7	0.677795	0.150009	4.51838	6.23158e-06	3.10105e-05	Syap1	302678
ENSRNOG00000004305	1152.97	-0.195699	0.155546	-1.25814	0.20834	0.310063	Abl2	304883
ENSRNOG00000004306	308.029	-0.819825	0.207354	-3.95376	7.69339e-05	0.000309553	Zbtb39	299510
ENSRNOG00000004307	509.427	-0.0792877	0.887926	-0.0892954	0.928847	0.951632	Tor3a	304884
ENSRNOG00000004310	1053.03	-1.39213	0.171756	-8.10528	5.26221e-16	1.04983e-14	Caskin2	303678
ENSRNOG00000004311	37.3229	-1.06316	0.357793	-2.97145	0.00296395	0.00828312	Gpr182	29307
ENSRNOG00000004312	561.639	-0.489258	0.15002	-3.26128	0.0011091	0.00343937	Tmbim4	362884
ENSRNOG00000004314	262.483	0.844526	0.254004	3.32485	0.000884648	0.00280535	Ppm1h	314897
ENSRNOG00000004316	23.8795	-0.792921	0.402636	-1.96933	0.0489157	0.0935853	Llph	299818
ENSRNOG00000004317	74.4004	0.962041	0.47544	2.02347	0.0430243	0.083746	Vipr2	29555
ENSRNOG00000004319	12.6364	0.53221	0.542169	0.981632	0.326281	0.441776	NA	NA
ENSRNOG00000004320	1.26008	3.0294	1.85183	1.63589	0.101862	0.173026	Tgm4	64679
ENSRNOG00000004322	4984.92	0.735102	0.12279	5.98664	2.14223e-09	1.86993e-08	Sh3kbp1	84357
ENSRNOG00000004327	445.961	0.790782	0.221246	3.57422	0.000351268	0.00122538	Ddc	24311
ENSRNOG00000004328	62.7382	0.536587	0.471466	1.13812	0.255068	0.364419	Deptor	314979
ENSRNOG00000004330	55.6348	-2.70067	0.550235	-4.90821	9.19126e-07	5.25946e-06	Chrdl1	363455
ENSRNOG00000004332	200.758	-1.57055	0.326076	-4.81652	1.46082e-06	8.0516e-06	Egfr	24329
ENSRNOG00000004333	1016.47	-1.09971	0.182114	-6.03855	1.55508e-09	1.38407e-08	Flywch1	360488
ENSRNOG00000004337	1201.37	-0.893177	0.149115	-5.98985	2.1004e-09	1.83788e-08	Fam20b	304885
ENSRNOG00000004339	1177.89	0.360879	0.123183	2.92962	0.00339372	0.00931916	Yy1	24919
ENSRNOG00000004341	38.9543	-0.71899	0.437434	-1.64365	0.100248	0.17081	LOC498222	498222
ENSRNOG00000004342	263.637	-0.739737	0.249292	-2.96735	0.00300383	0.00838133	Ahr	25690
[truncated: 15,689 more rows]

## Sheet: lyco-s vs buf-s
ENSEMBL	baseMean	log2FoldChange	lfcSE	stat	pvalue	padj	symbol	entrez
ENSRNOG00000000001	24.5514	-0.35874	0.654934	-0.547749	0.583864	0.690029	NA	NA
ENSRNOG00000000007	9.5954	3.98124	1.16688	3.41188	0.000645175	0.0021775	Gad1	24379
ENSRNOG00000000008	3.78815	4.90098	1.58526	3.09159	0.0019909	0.00595936	Alx4	296511
ENSRNOG00000000009	2.08803	-3.4753	1.81261	-1.91729	0.0552007	0.105071	Tmco5b	366158
ENSRNOG00000000010	1.26403	0.927995	2.2035	0.421146	0.673648	1	Cbln1	498922
ENSRNOG00000000012	208.584	0.497942	0.377111	1.32041	0.186697	0.285997	Tcf15	296272
ENSRNOG00000000017	11.3043	-2.69738	0.751787	-3.58796	0.000333277	0.00120991	Steap1	297738
ENSRNOG00000000021	259.977	-0.575354	0.224821	-2.55916	0.0104926	0.0255692	NA	NA
ENSRNOG00000000024	395.847	0.86984	0.162618	5.34897	8.84575e-08	6.37168e-07	Hebp1	362454
ENSRNOG00000000033	442.624	1.25483	0.182933	6.85954	6.9085e-12	9.30074e-11	Tmcc2	305095
ENSRNOG00000000034	1170.54	4.2791	0.24904	17.1823	3.60059e-66	1.91169e-63	Nuak2	289419
ENSRNOG00000000036	19.6206	1.91046	0.721478	2.64798	0.00809749	0.0204757	Klhdc8a	305096
ENSRNOG00000000040	78.6921	1.07929	0.316551	3.40955	0.000650711	0.002194	RGD1304622	305101
ENSRNOG00000000042	314.741	-1.73145	0.314758	-5.5009	3.77866e-08	2.89448e-07	Xpr1	289424
ENSRNOG00000000043	652.357	-0.240161	0.167261	-1.43584	0.151047	0.241283	Idua	360904
ENSRNOG00000000044	387.601	-0.539833	0.221359	-2.43872	0.0147393	0.0343278	Tmem175	305623
ENSRNOG00000000047	3218.56	-0.518232	0.182676	-2.8369	0.00455541	0.0123735	Cd82	83628
ENSRNOG00000000048	1723.13	-0.409219	0.149879	-2.73032	0.00632731	0.0164803	Gak	81659
ENSRNOG00000000054	79.9354	0.0193086	0.243902	0.0791653	0.936901	0.958566	Abhd8	306338
ENSRNOG00000000055	12.6514	-0.0892678	0.68072	-0.131137	0.895667	0.929135	Fcrl6	305103
ENSRNOG00000000060	66.7987	2.01245	0.294028	6.84443	7.67809e-12	1.02395e-10	Cplx1	64832
ENSRNOG00000000062	334.322	-2.15816	0.176647	-12.2173	2.51157e-34	2.52495e-32	Pcgf3	305624
ENSRNOG00000000064	6712.14	0.0118206	0.211993	0.0557597	0.955533	0.972417	Atp5me	140608
ENSRNOG00000000065	4.97653	2.24608	1.12446	1.99746	0.045775	0.0896711	Pde6b	289878
ENSRNOG00000000066	445.167	-0.510844	0.171916	-2.97148	0.00296373	0.00845571	Fbxo28	305105
ENSRNOG00000000068	1696.18	-0.37674	0.151244	-2.49095	0.0127404	0.0302655	Ppp2r5a	312754
ENSRNOG00000000073	673.849	-1.08648	0.130601	-8.31907	8.8658e-17	2.17359e-15	Tmed5	289883
ENSRNOG00000000075	387.128	-0.297128	0.23683	-1.2546	0.209624	0.313485	Mtf2	360905
ENSRNOG00000000081	620.258	-0.0274935	0.337308	-0.0815085	0.935038	0.957294	Antxr2	305633
ENSRNOG00000000082	870.062	0.814836	0.145375	5.60506	2.08184e-08	1.67315e-07	Hltf	295568
ENSRNOG00000000095	221.669	-0.349919	0.192546	-1.81733	0.0691671	0.126769	Gpr89b	362003
ENSRNOG00000000096	35.0369	0.250525	0.768802	0.325864	0.744527	0.819485	Pdzk1	65144
ENSRNOG00000000098	3413.29	-0.883704	0.284378	-3.1075	0.00188675	0.00567663	Rnf115	362002
ENSRNOG00000000104	428.699	-0.789162	0.156943	-5.02835	4.94724e-07	3.15991e-06	Thoc3	290519
ENSRNOG00000000105	260.394	3.40052	0.351481	9.67483	3.85737e-22	1.5792e-20	Cplx2	116657
ENSRNOG00000000108	154.129	-0.565915	0.236175	-2.39617	0.0165674	0.03792	Aga	290923
ENSRNOG00000000111	171.712	-0.721078	0.213093	-3.38386	0.00071474	0.00238809	Coprs	290925
ENSRNOG00000000112	702.679	0.392994	0.20351	1.93108	0.0534727	0.102343	Champ1	306647
ENSRNOG00000000113	96.5168	0.187652	0.231434	0.810823	0.417468	0.537363	Elac1	307604
ENSRNOG00000000121	329.31	0.794677	0.22532	3.52689	0.000420474	0.00148428	Pigv	366478
ENSRNOG00000000122	1602.64	-0.355591	0.0998919	-3.55975	0.000371202	0.00133138	Ak2	24184
ENSRNOG00000000123	8250.63	0.0964671	0.126986	0.759669	0.447453	0.567118	Rnf19b	313806
ENSRNOG00000000127	1384.68	-0.0571952	0.285993	-0.199988	0.84149	0.891206	Kpna6	362607
ENSRNOG00000000129	94.1581	1.58752	0.524553	3.02642	0.00247469	0.00721061	Phf24	500446
ENSRNOG00000000130	2934.66	0.166127	0.414117	0.40116	0.688302	0.776717	Dnajb5	313811
ENSRNOG00000000133	474.945	-0.187241	0.165378	-1.1322	0.257551	0.369266	Txndc15	307180
ENSRNOG00000000137	3.98728	-3.95772	1.51178	-2.61792	0.0088468	0.022087	Ly86	291359
ENSRNOG00000000138	91.3844	2.62684	0.445308	5.89893	3.65867e-09	3.30995e-08	Glis1	298732
ENSRNOG00000000142	43.4685	-1.72032	0.441156	-3.89958	9.63606e-05	0.000395642	Plxdc2	361282
ENSRNOG00000000145	269.938	1.64004	0.275612	5.95054	2.67267e-09	2.47459e-08	Pik3r3	60664
ENSRNOG00000000150	582.231	-0.254181	0.17352	-1.46485	0.142962	0.230909	Dnajc1	100360412
ENSRNOG00000000151	296.598	1.21819	0.315259	3.8641	0.000111501	0.000451479	Ldlrap1	500564
ENSRNOG00000000155	510.968	-0.159683	0.190233	-0.839407	0.401241	0.521489	Cog3	361073
ENSRNOG00000000156	4.56726	-1.61269	0.989411	-1.62995	0.103112	0.176885	Megf6	65049
ENSRNOG00000000157	1158.39	-0.0932027	0.158693	-0.587316	0.556992	0.667134	Atg12	361321
ENSRNOG00000000158	66.1504	0.570403	0.389639	1.46393	0.143213	0.231204	Cdo1	81718
ENSRNOG00000000161	175.568	0.288994	0.204581	1.41262	0.157769	0.249789	Chm	24942
ENSRNOG00000000164	3227.78	-0.321027	0.142568	-2.25175	0.0243379	0.0527021	Lamp2	24944
ENSRNOG00000000165	16.5903	-0.185924	0.517232	-0.359459	0.719252	0.800922	Pfkfb1	24638
ENSRNOG00000000166	99.9451	-1.01101	0.235417	-4.29454	1.75054e-05	8.3685e-05	Apex2	317628
ENSRNOG00000000167	123.809	-0.666056	0.515331	-1.29248	0.19619	0.297136	Alas2	25748
ENSRNOG00000000168	61.9784	-0.820539	0.478742	-1.71395	0.0865379	0.153058	Gatm	81660
ENSRNOG00000000169	285.844	-0.784601	0.250633	-3.13048	0.00174521	0.00529769	Spata5l1	691729
ENSRNOG00000000170	1048.36	-1.2024	0.145779	-8.24809	1.60946e-16	3.82979e-15	Slc30a4	64469
ENSRNOG00000000172	409.831	-0.7612	0.352292	-2.1607	0.0307181	0.0641156	Sqor	691966
ENSRNOG00000000175	1007.29	-1.25053	0.177863	-7.03087	2.05256e-12	2.95533e-11	Mier2	362841
ENSRNOG00000000177	34.6343	-1.98247	0.53306	-3.71903	0.000199986	0.000761659	Plpp2	246115
ENSRNOG00000000184	30.3689	1.5724	0.43892	3.58243	0.00034041	0.00123212	Tmprss6	315388
ENSRNOG00000000185	1075.9	0.422833	0.143323	2.9502	0.00317566	0.00897298	Mpst	192172
ENSRNOG00000000186	448.453	0.397316	0.243874	1.62918	0.103274	0.177074	Tst	25274
ENSRNOG00000000187	3343.35	-1.06067	0.282281	-3.75748	0.000171634	0.000664704	Csf2rb	171081
ENSRNOG00000000190	143.548	-0.819016	0.362877	-2.25701	0.0240077	0.0521197	NA	NA
ENSRNOG00000000199	5.53585	1.26645	0.964561	1.31298	0.189191	0.289113	Dppa5	301101
ENSRNOG00000000201	3.15894	-1.23428	1.43332	-0.861132	0.389165	0.509393	Gsta2	24422
ENSRNOG00000000204	987.209	-0.117669	0.147464	-0.79795	0.424899	0.544926	Syncrip	363113
ENSRNOG00000000219	1288.16	0.177936	0.159483	1.11571	0.264548	0.377133	Ano10	301111
ENSRNOG00000000221	1216.3	-0.106151	0.157794	-0.672721	0.501125	0.617659	Abhd5	316122
ENSRNOG00000000230	386.588	0.552681	0.19592	2.82095	0.0047881	0.0129086	Lmf1	360495
ENSRNOG00000000231	244.76	-1.20224	0.246929	-4.86877	1.12295e-06	6.68969e-06	Kctd17	300317
ENSRNOG00000000236	2779.16	0.156681	0.127003	1.23368	0.217322	0.322669	Zfp207	303763
ENSRNOG00000000237	43.9777	0.0662409	0.443343	0.149412	0.881228	0.918814	RGD1310429	303764
ENSRNOG00000000239	5945.08	-1.19135	0.27382	-4.35086	1.35602e-05	6.62036e-05	Ccl7	287561
ENSRNOG00000000244	278.241	-0.592607	0.249229	-2.37776	0.0174181	0.0396056	Coil	50998
ENSRNOG00000000245	109.075	0.10838	0.294127	0.368482	0.712514	0.796422	Slc16a6	303772
ENSRNOG00000000246	683.695	0.577527	0.161848	3.56832	0.000359277	0.00129462	Amz2	360650
ENSRNOG00000000247	401.192	1.03049	0.274768	3.75039	0.000176557	0.000681594	Mfsd11	360667
ENSRNOG00000000248	12291.6	0.340232	0.198773	1.71166	0.0869584	0.153642	Srsf2	494445
ENSRNOG00000000249	122.097	0.153141	0.231348	0.661951	0.508003	0.623895	Mettl23	287918
ENSRNOG00000000250	1578.61	0.643699	0.231063	2.78582	0.00533928	0.0141896	Jmjd6	360665
ENSRNOG00000000251	9.1566	3.11133	0.843506	3.68857	0.000225522	0.000850037	St6galnac1	287920
ENSRNOG00000000257	24.1579	1.01387	0.525507	1.92932	0.0536912	0.102653	Smpd3	94338
ENSRNOG00000000258	807.174	-0.656776	0.146299	-4.48926	7.14711e-06	3.68303e-05	Prmt7	361402
ENSRNOG00000000262	693.937	-0.239072	0.297666	-0.803157	0.421884	0.541703	Zfp821	307834
ENSRNOG00000000264	260.358	0.180688	0.339333	0.532481	0.594393	0.699019	Def8	307973
ENSRNOG00000000274	27.1012	2.40202	0.495152	4.85108	1.22793e-06	7.26664e-06	Phyhipl	309901
ENSRNOG00000000275	29.7471	2.10179	0.610016	3.44547	0.000570061	0.00194837	NA	NA
ENSRNOG00000000277	11.4441	2.05341	0.625302	3.28388	0.00102389	0.00328377	Tet1	309902
ENSRNOG00000000279	1164.73	0.336835	0.136019	2.47639	0.013272	0.0313836	Rtn4ip1	309912
ENSRNOG00000000281	1331.09	1.22464	0.311352	3.93331	8.37857e-05	0.00034933	Prodh1	680409
ENSRNOG00000000283	347.669	-0.715124	0.271054	-2.63831	0.00833205	0.0209737	Ess2	360741
ENSRNOG00000000288	396.315	-1.59909	0.263214	-6.07523	1.23809e-09	1.20545e-08	Scarf2	287949
ENSRNOG00000000299	365.725	1.36035	0.214011	6.35646	2.06455e-10	2.26009e-09	Foxo3	294515
ENSRNOG00000000302	426.487	0.741869	0.188082	3.9444	8.00006e-05	0.000334946	Sesn1	294518
ENSRNOG00000000303	124.46	-0.363021	0.219606	-1.65305	0.0983197	0.170419	Cep57l1	294519
ENSRNOG00000000304	5990.85	0.280205	0.141887	1.97485	0.0482855	0.0938533	Cd164	83689
ENSRNOG00000000306	534.447	-0.728916	0.227184	-3.20849	0.00133435	0.00418353	Smpd2	83537
ENSRNOG00000000307	239.187	0.231621	0.190035	1.21883	0.222907	0.328835	Mical1	294520
ENSRNOG00000000308	570.374	1.37736	0.145316	9.47839	2.5824e-21	1.00631e-19	Zbtb24	365590
ENSRNOG00000000312	162.081	-0.012852	0.19711	-0.0652022	0.948013	0.966791	Fig4	309855
ENSRNOG00000000314	2590.8	0.436851	0.144172	3.03007	0.00244496	0.00713988	Sec63	309858
ENSRNOG00000000316	192.457	1.81638	0.389122	4.66788	3.04317e-06	1.67651e-05	Sobp	309860
ENSRNOG00000000321	58.533	2.04909	0.426474	4.80473	1.5496e-06	9.01636e-06	Cd24	25145
ENSRNOG00000000322	609.052	-0.704185	0.120348	-5.85125	4.87885e-09	4.32628e-08	Atg5	365601
ENSRNOG00000000323	518.738	0.210571	0.377838	0.557305	0.577319	0.684818	Prdm1	309871
ENSRNOG00000000327	327.982	-1.19638	0.19238	-6.21885	5.00813e-10	5.16825e-09	Hace1	361866
ENSRNOG00000000335	3.85521	2.53063	1.33168	1.90033	0.05739	0.108613	Ermap	298485
ENSRNOG00000000340	2228.63	-0.299422	0.125815	-2.37985	0.0173195	0.039413	Rtraf	302247
ENSRNOG00000000341	1392.68	-0.814688	0.282431	-2.88455	0.00391968	0.0108373	Nid2	302248
ENSRNOG00000000368	37.3559	-0.213396	0.639845	-0.333512	0.738748	0.815086	Grik2	54257
ENSRNOG00000000373	180.591	0.498862	0.287249	1.73669	0.0824425	0.146808	NA	NA
ENSRNOG00000000376	3.57121	-0.250339	1.06369	-0.235351	0.813937	0.872589	LOC108349010	108349010
ENSRNOG00000000378	49.5996	0.185284	0.390431	0.474561	0.6351	0.733737	Ctnna3	361839
ENSRNOG00000000383	2045.16	0.376007	0.349519	1.07579	0.282023	0.396424	Mypn	309760
ENSRNOG00000000384	3.70834	3.4225	1.35885	2.51867	0.0117798	0.0283362	Atoh7	365564
ENSRNOG00000000386	99.4803	1.47957	0.304294	4.86232	1.16018e-06	6.89693e-06	Pbld1	171564
ENSRNOG00000000387	373.655	-0.240888	0.154234	-1.56184	0.118327	0.197968	Slc25a16	361836
ENSRNOG00000000392	1163.78	0.614707	0.130954	4.69408	2.67809e-06	1.49379e-05	Supv3l1	294385
ENSRNOG00000000394	425.136	-1.17376	0.314885	-3.72758	0.000193327	0.000738948	Srgn	56782
ENSRNOG00000000395	576.918	0.714398	0.258522	2.76339	0.00572035	0.0150985	Kif1bp	606294
ENSRNOG00000000396	1804.62	1.21144	0.17312	6.9977	2.60193e-12	3.71174e-11	Ddx50	361848
ENSRNOG00000000397	2603.89	0.153456	0.200339	0.765981	0.443687	0.563439	Ccar1	361849
ENSRNOG00000000398	735.274	0.305779	0.192384	1.58942	0.111965	0.189433	Zup1	294390
ENSRNOG00000000406	241.326	1.19458	0.279201	4.27856	1.88107e-05	8.93969e-05	Ros1	25346
ENSRNOG00000000407	129.991	-0.831893	0.205154	-4.05497	5.01406e-05	0.000218826	Dcbld1	309773
ENSRNOG00000000408	926.534	-0.507622	0.131674	-3.85513	0.000115667	0.000465794	Gopc	309774
ENSRNOG00000000410	3.01567	1.50653	1.52269	0.989387	0.322474	0.440668	Nepn	309775
ENSRNOG00000000411	1035.17	-1.03765	0.134263	-7.72846	1.08858e-14	2.09932e-13	Nus1	294400
ENSRNOG00000000412	12.4466	0.541254	0.663597	0.815637	0.414708	0.534752	Slc35f1	502421
ENSRNOG00000000413	32512.5	0.740152	0.153734	4.8145	1.47569e-06	8.62175e-06	Pln	64672
ENSRNOG00000000414	228.531	0.405621	0.201621	2.0118	0.0442405	0.087279	Cep85l	100365935
ENSRNOG00000000415	545.236	0.542582	0.138292	3.92345	8.72886e-05	0.0003626	Asf1a	294408
ENSRNOG00000000417	2146.5	-0.231556	0.134251	-1.7248	0.0845631	0.15005	Numa1	308870
ENSRNOG00000000418	70.0432	0.983434	0.326384	3.01312	0.00258575	0.00749121	Zbtb12	309613
ENSRNOG00000000419	2102.9	0.136572	0.925004	0.147645	0.882623	0.919788	NA	NA
ENSRNOG00000000420	440.954	-0.699428	0.14159	-4.93981	7.8197e-07	4.78763e-06	Nelfe	294258
ENSRNOG00000000421	671.01	-0.589225	0.149877	-3.9314	8.44527e-05	0.000351852	Skiv2l	294260
ENSRNOG00000000422	251.891	-0.910998	0.181954	-5.00674	5.53595e-07	3.50099e-06	Dxo	361799
ENSRNOG00000000423	137.372	-0.0211506	0.302981	-0.0698083	0.944346	0.964383	NA	NA
ENSRNOG00000000428	4.22734	1.02078	0.832782	1.22575	0.220295	0.32583	Cyp21a1	24298
ENSRNOG00000000431	1353.63	-1.16981	0.144644	-8.08749	6.09075e-16	1.34392e-14	Atf6b	406169
ENSRNOG00000000432	150.392	0.824345	0.279018	2.95445	0.00313229	0.00886959	Fkbpl	406168
ENSRNOG00000000433	11.0498	0.520587	0.614112	0.847706	0.396602	0.517294	Prrt1	406167
ENSRNOG00000000435	547.385	0.546047	0.195366	2.79499	0.00519013	0.0138496	Ppt2	54398
ENSRNOG00000000436	43.6757	-1.42097	0.442425	-3.21178	0.00131915	0.00413894	Egfl8	406166
ENSRNOG00000000437	1122.14	0.192429	0.230513	0.834787	0.403838	0.524196	Agpat1	406165
ENSRNOG00000000438	599.997	-0.569767	0.182187	-3.12737	0.00176378	0.00534832	Rnf5	407784
ENSRNOG00000000439	83.3536	-0.219141	0.346854	-0.631795	0.527521	0.640642	Ager	81722
ENSRNOG00000000440	452.056	-0.443685	0.199391	-2.2252	0.0260678	0.0558995	Pbx2	406164
ENSRNOG00000000441	53.2798	-0.349301	0.622211	-0.561387	0.574534	0.682038	Gpsm3	406163
ENSRNOG00000000442	1433.75	-1.92791	0.293377	-6.57146	4.98256e-11	5.95734e-10	Notch4	406162
ENSRNOG00000000443	2357.26	0.733352	0.353986	2.0717	0.0382936	0.0772786	LOC103689965	103689965
ENSRNOG00000000451	302.113	-2.99068	0.399636	-7.48351	7.2365e-14	1.27672e-12	RT1-Ba	309621
ENSRNOG00000000454	4.26204	-0.0438163	1.02777	-0.0426324	0.965995	0.979404	RT1-DOb	365542
ENSRNOG00000000455	8.74837	0.942166	0.711804	1.32363	0.185625	0.284585	Tap2	24812
ENSRNOG00000000456	1145.19	1.06957	0.466275	2.29386	0.0217987	0.0481102	Psmb8	24968
ENSRNOG00000000457	10984.8	1.00153	0.742932	1.34808	0.177634	0.274813	Tap1	24811
ENSRNOG00000000459	1456.7	1.27339	0.419651	3.03441	0.00241006	0.00704766	Psmb9	24967
ENSRNOG00000000461	11.3007	-0.76238	0.788385	-0.967014	0.333537	0.451861	Brd2	294276
ENSRNOG00000000463	269.151	3.69326	0.289383	12.7625	2.65469e-37	3.19881e-35	Col11a2	294279
ENSRNOG00000000464	1434.46	0.892455	0.108144	8.25244	1.55196e-16	3.70334e-15	Rxrb	361801
ENSRNOG00000000465	1790.64	-0.925787	0.114437	-8.08989	5.97164e-16	1.31935e-14	Slc39a7	294281
ENSRNOG00000000466	1163.22	0.421208	0.207443	2.03048	0.042308	0.0840127	Hsd17b8	361802
ENSRNOG00000000467	489.96	0.157019	0.19959	0.786705	0.431454	0.55149	Ring1	309626
ENSRNOG00000000470	1784.25	-0.827996	0.221517	-3.73785	0.0001856	0.00071278	Vps52	25218
ENSRNOG00000000471	15.8792	-0.314338	0.955132	-0.329104	0.742077	0.817791	B3galt4	171079
ENSRNOG00000000473	1896.04	-0.30731	0.102944	-2.98522	0.00283377	0.0081245	Pfdn6	309629
ENSRNOG00000000474	1327.76	0.60844	0.238783	2.54809	0.0108314	0.026312	Rgl2	294283
ENSRNOG00000000476	783.779	-0.727343	0.144947	-5.01798	5.22168e-07	3.31898e-06	Zbtb22	309630
ENSRNOG00000000477	1338.66	1.27293	0.349836	3.63864	0.00027408	0.0010154	Daxx	140926
ENSRNOG00000000478	17.407	1.20788	0.845416	1.42874	0.153079	0.243613	AA926063	294284
ENSRNOG00000000479	62.3512	-1.04648	0.266372	-3.92864	8.54274e-05	0.000355651	Kifc1	294286
ENSRNOG00000000480	1461.35	-0.337437	0.182443	-1.84955	0.0643783	0.119513	Phf1	294287
ENSRNOG00000000481	940.129	-0.134093	0.116153	-1.15445	0.248314	0.358995	Cuta	294288
ENSRNOG00000000483	84.122	0.355532	0.28663	1.24039	0.214832	0.319755	Syngap1	192117
ENSRNOG00000000485	788.63	-0.999296	0.185978	-5.37319	7.73563e-08	5.65526e-07	Bak1	116502
ENSRNOG00000000486	9.3564	-0.0319244	0.65895	-0.0484473	0.96136	0.976359	Ggnbp1	494520
ENSRNOG00000000487	1861.28	7.03863	1.14498	6.14737	7.87767e-10	7.87304e-09	Grm4	24417
ENSRNOG00000000488	1993.52	-0.301152	0.230791	-1.30487	0.191937	0.29241	Hmga1	117062
ENSRNOG00000000490	1871.02	-0.356713	0.206604	-1.72655	0.0842484	0.149601	Rps10	81773
ENSRNOG00000000491	45.6469	1.36159	0.507367	2.68364	0.00728251	0.0186903	Spdef	689210
ENSRNOG00000000493	461.72	-0.231642	0.133468	-1.73556	0.0826411	0.14707	Snrpc	361808
ENSRNOG00000000495	137.749	-0.866667	0.323658	-2.67772	0.00741248	0.018998	Uhrf1bp1	309637
ENSRNOG00000000498	1132.63	1.45616	0.240965	6.04303	1.51245e-09	1.45342e-08	Anks1a	309639
ENSRNOG00000000499	44.0266	1.97536	0.544874	3.62535	0.000288569	0.00106282	Tcp11	309641
ENSRNOG00000000500	8.00528	2.40381	0.832217	2.88843	0.00387164	0.0107167	Scube3	294297
ENSRNOG00000000501	403.97	0.0749115	0.183425	0.408403	0.682978	0.773225	Zfp523	361809
ENSRNOG00000000502	35.1211	-0.245878	0.355729	-0.691195	0.489443	0.606937	Def6	309642
ENSRNOG00000000503	5542.29	1.46604	0.217616	6.73681	1.61897e-11	2.07438e-10	Ppard	25682
ENSRNOG00000000504	510.131	1.95107	0.336359	5.80055	6.60969e-09	5.7317e-08	Fance	309643
ENSRNOG00000000505	2862.83	0.0124652	0.230749	0.0540207	0.956919	0.973525	Rpl10a	81729
ENSRNOG00000000506	1463.22	2.36763	0.162246	14.5929	3.11827e-48	7.15937e-46	Tead3	294299
ENSRNOG00000000507	115.439	3.36603	0.473064	7.11539	1.11601e-12	1.67057e-11	Tulp1	309900
ENSRNOG00000000510	1.19234	2.06398	2.66616	0.774138	0.438849	1	Clps	25680
ENSRNOG00000000511	1409.68	-0.839528	0.125184	-6.70637	1.99524e-11	2.52979e-10	Srpk1	361811
ENSRNOG00000000512	177.247	1.9687	0.491523	4.00531	6.19363e-05	0.00026533	Slc26a8	309646
ENSRNOG00000000513	1932.47	0.591001	0.153173	3.85839	0.000114137	0.000460835	Mapk14	81649
ENSRNOG00000000515	1.95233	-0.762497	1.58542	-0.480943	0.630557	0.729889	Mapk13	29513
ENSRNOG00000000516	1.10179	1.3596	1.91656	0.709393	0.478081	1	NA	NA
ENSRNOG00000000517	721.077	0.556847	0.245774	2.26569	0.0234706	0.0511594	Kctd20	294307
ENSRNOG00000000519	956.79	-0.877302	0.175004	-5.01305	5.35742e-07	3.3989e-06	Stk38	361813
ENSRNOG00000000520	5737.5	1.60771	0.210141	7.65062	2.00013e-14	3.74667e-13	Srsf3	361814
ENSRNOG00000000521	5731.43	0.642528	0.24616	2.6102	0.0090489	0.0225261	Cdkn1a	114851
ENSRNOG00000000522	19.692	3.8356	0.654168	5.86332	4.53696e-09	4.04211e-08	Cpne5	309650
ENSRNOG00000000523	2566.04	3.31313	0.254819	13.0019	1.19342e-38	1.55971e-36	Ppil1	309651
ENSRNOG00000000524	987.276	-0.449568	0.205025	-2.19274	0.0283258	0.0599844	RGD735065	294311
ENSRNOG00000000525	277.642	-1.64597	0.253431	-6.49476	8.31652e-11	9.62518e-10	Pi16	294312
ENSRNOG00000000527	2441.48	-0.477393	0.161391	-2.95799	0.00309649	0.0087814	Mtch1	294313
ENSRNOG00000000528	19.25	-0.641423	0.520698	-1.23185	0.218004	0.323471	Fgd2	309653
ENSRNOG00000000529	1404.96	1.7719	0.328386	5.39577	6.82291e-08	5.03568e-07	Pim1	24649
ENSRNOG00000000531	200.656	0.727547	0.334258	2.1766	0.0295103	0.0620135	Ccdc167	689755
ENSRNOG00000000532	3107.23	1.2263	0.24419	5.02193	5.11557e-07	3.25519e-06	Cmtr1	309656
ENSRNOG00000000536	98.8116	1.49793	0.31081	4.81943	1.43972e-06	8.42607e-06	Mdga1	309659
ENSRNOG00000000540	436.559	-0.262157	0.212917	-1.23126	0.218224	0.323726	Btbd9	294318
ENSRNOG00000000541	1365.85	0.0733233	0.167072	0.438871	0.660755	0.755975	Glo1	294320
ENSRNOG00000000542	27.7466	0.825856	0.513319	1.60886	0.107648	0.183223	Dnah8	207117
ENSRNOG00000000543	134.619	3.52766	0.41996	8.39999	4.4653e-17	1.13912e-15	Frk	79209
ENSRNOG00000000546	216.885	-1.04135	0.251888	-4.13419	3.56207e-05	0.000161042	Nt5dc1	294456
ENSRNOG00000000547	4.96287	-1.28422	0.942663	-1.36233	0.173094	0.269311	Tspyl4	309828
ENSRNOG00000000549	1865.95	0.383153	0.124431	3.07925	0.00207526	0.00617598	Tspyl1	29544
ENSRNOG00000000551	6.12852	-0.471402	0.877292	-0.537337	0.591035	0.696082	Fam241b	294499
ENSRNOG00000000552	12.7717	-1.40329	0.579441	-2.42181	0.0154436	0.0357085	Col13a1	499431
ENSRNOG00000000557	6132.21	-0.193348	0.0928687	-2.08194	0.0373475	0.075673	Ppa1	294504
ENSRNOG00000000560	401.233	1.35069	0.346633	3.89659	9.75546e-05	0.000400254	Lrrc20	499430
ENSRNOG00000000561	244.918	-0.147282	0.309143	-0.47642	0.633775	0.732805	Pald1	294508
ENSRNOG00000000562	119.749	-3.45229	0.351619	-9.81826	9.39467e-23	4.10322e-21	Prf1	50669
ENSRNOG00000000563	76.331	2.23732	0.40417	5.5356	3.10173e-08	2.41404e-07	Adamts14	309837
ENSRNOG00000000565	993.859	-0.241887	0.158331	-1.52773	0.126581	0.209139	Sgpl1	286896
ENSRNOG00000000566	100.385	0.323652	0.256168	1.26344	0.206432	0.309693	Pcbd1	29700
ENSRNOG00000000567	2063.75	-0.0959586	0.175305	-0.547382	0.584116	0.690225	Unc5b	60630
ENSRNOG00000000568	101.022	0.232327	0.316087	0.735009	0.462334	0.581843	Slc29a3	353307
ENSRNOG00000000569	101.476	-0.0955041	0.330248	-0.28919	0.772436	0.84137	Vsir	690899
ENSRNOG00000000571	16847.4	-0.117408	0.13033	-0.900853	0.367666	0.48741	Psap	25524
ENSRNOG00000000572	123.436	2.84259	0.40654	6.99215	2.70711e-12	3.84242e-11	Chst3	84468
ENSRNOG00000000574	2.20633	0.27232	1.33895	0.203383	0.838836	0.889571	NA	NA
ENSRNOG00000000576	1066.88	-0.0744222	0.113808	-0.653925	0.51316	0.628322	Anapc16	100360936
ENSRNOG00000000579	2189.83	1.21843	0.321965	3.78436	0.000154106	0.000602315	Marcks	25603
ENSRNOG00000000581	388.466	-0.513548	0.203754	-2.52042	0.0117213	0.0282115	Cdc40	361859
ENSRNOG00000000582	28.0089	0.863885	0.470802	1.83492	0.0665173	0.122773	Ddo	685325
ENSRNOG00000000583	763.191	-0.0789232	0.196549	-0.401545	0.688019	0.776449	Cdk19	309804
ENSRNOG00000000585	4082.88	0.0320374	0.199232	0.160805	0.872247	0.912867	Amd1	81640
ENSRNOG00000000586	560.314	-0.761436	0.144506	-5.26924	1.36992e-07	9.56633e-07	Gtf3c6	361858
ENSRNOG00000000587	761.478	-1.19779	0.127323	-9.4075	5.08073e-21	1.93546e-19	Rpf2	294436
ENSRNOG00000000588	95.6955	0.405185	0.358048	1.13165	0.257782	0.369533	Slc16a10	170566
ENSRNOG00000000589	6.38881	0.803653	0.779682	1.03074	0.30266	0.419284	RGD1310495	309809
ENSRNOG00000000590	3.7686	2.86005	1.30364	2.1939	0.0282423	0.059845	Naglt1	337920
ENSRNOG00000000593	462.013	0.845676	0.157016	5.38593	7.2073e-08	5.29179e-07	Rev3l	309812
ENSRNOG00000000595	134.977	-0.0277592	0.251147	-0.11053	0.911989	0.940156	Traf3ip2	361857
ENSRNOG00000000596	2303.7	0.421323	0.130881	3.21914	0.00128578	0.0040417	Fyn	25150
ENSRNOG00000000598	55.0523	-0.802863	0.325774	-2.46447	0.0137214	0.032298	Tube1	361856
ENSRNOG00000000599	3002.6	-1.30059	0.247835	-5.24779	1.53939e-07	1.06795e-06	Lama4	309816
ENSRNOG00000000604	2291.3	-0.1399	0.109308	-1.27988	0.200588	0.303094	Hdac2	84577
ENSRNOG00000000605	125.601	-1.32824	0.518093	-2.56371	0.0103559	0.025276	Hs3st5	294449
ENSRNOG00000000606	3.30007	1.06426	1.27945	0.83181	0.405516	0.525863	Pcdh15	690865
ENSRNOG00000000609	701.875	-0.066766	0.142561	-0.468332	0.639547	0.737891	Ipmk	171458
ENSRNOG00000000610	4566.52	0.0400819	0.126624	0.316542	0.751591	0.824586	Cisd1	294362
ENSRNOG00000000611	787.261	1.19439	0.15151	7.88325	3.18969e-15	6.51356e-14	Ube2d1	361831
ENSRNOG00000000613	1285.36	-0.121972	0.147041	-0.829506	0.406818	0.526937	Tfam	83474
ENSRNOG00000000614	818.152	-0.203785	0.159627	-1.27663	0.201732	0.304471	Bicc1	361832
ENSRNOG00000000618	2.34234	-1.347	1.47484	-0.913317	0.361076	0.481049	Mdga2	314180
ENSRNOG00000000622	1458.18	-0.206851	0.120626	-1.71481	0.0863798	0.152827	Hint1	690660
ENSRNOG00000000632	23.5623	-0.938333	0.634781	-1.4782	0.139354	0.226264	Cdk1	54237
ENSRNOG00000000633	322.898	1.15102	0.319113	3.60693	0.000309835	0.00113255	Rhobtb1	309722
ENSRNOG00000000634	656.309	0.171205	0.221842	0.771743	0.440267	0.559967	Cabcoco1	361834
ENSRNOG00000000635	282.516	1.17046	0.331473	3.5311	0.000413841	0.00146459	Arid5b	309728
ENSRNOG00000000636	42.9352	3.51208	0.453384	7.74637	9.45549e-15	1.83389e-13	Rtkn2	309729
ENSRNOG00000000638	188.66	3.18896	0.373638	8.53489	1.40284e-17	3.73696e-16	Zfp365	499425
ENSRNOG00000000639	67.1013	-1.37005	0.348819	-3.92769	8.57661e-05	0.000356799	Ado	309732
ENSRNOG00000000640	1875.7	5.76368	0.292686	19.6924	2.50557e-86	2.83797e-83	Egr2	114090
ENSRNOG00000000641	168.745	0.350581	0.324869	1.07915	0.280523	0.394836	Nrbf2	58839
ENSRNOG00000000645	1523.56	-0.448758	0.190536	-2.35523	0.0185111	0.0417112	Reep3	294375
ENSRNOG00000000648	2495.87	0.932044	0.218754	4.2607	2.0379e-05	9.59979e-05	Jmjd1c	171120
ENSRNOG00000000653	12.4584	0.197904	0.599266	0.330244	0.741216	0.817213	Nr5a2	60349
ENSRNOG00000000655	393.93	-1.76988	0.262657	-6.73835	1.60195e-11	2.05568e-10	Ptprc	24699
ENSRNOG00000000657	344.002	0.425984	0.421066	1.01168	0.311691	0.429109	Nek7	360850
ENSRNOG00000000658	4400.74	1.50043	0.193451	7.75615	8.75497e-15	1.70974e-13	Acacb	116719
ENSRNOG00000000661	311.516	1.1309	0.139993	8.07829	6.56788e-16	1.44357e-14	Hps4	304555
ENSRNOG00000000662	260	-0.100922	0.168027	-0.600626	0.548089	0.659513	Srrd	288717
ENSRNOG00000000663	949.243	-0.289155	0.151887	-1.90375	0.0569423	0.107878	Tfip11	288718
ENSRNOG00000000664	841.203	0.369283	0.179115	2.06171	0.0392355	0.0788796	Tpst2	288719
ENSRNOG00000000665	1844.62	0.334694	0.194934	1.71696	0.0859862	0.152207	Pitpnb	114561
ENSRNOG00000000692	784.69	1.48944	0.32949	4.52045	6.17093e-06	3.21805e-05	Ung	304577
ENSRNOG00000000693	1.98119	1.25445	1.48415	0.845227	0.397984	0.518778	Svop	171442
ENSRNOG00000000695	439.619	0.754656	0.319207	2.36416	0.018071	0.0408606	Ssh1	304580
ENSRNOG00000000697	1596.7	0.00246813	0.198365	0.0124423	0.990073	0.994124	Coro1c	501841
ENSRNOG00000000699	87.693	0.031944	0.319911	0.0998528	0.920461	0.946706	Selplg	363930
ENSRNOG00000000700	24.9236	2.84591	0.786899	3.61662	0.000298475	0.00109716	Tmem119	304581
ENSRNOG00000000701	3054.75	0.0880337	0.216918	0.405838	0.684862	0.774275	Iscu	288740
ENSRNOG00000000702	1378.35	0.0641019	0.139051	0.460995	0.644803	0.742322	Sart3	304582
ENSRNOG00000000704	68.9269	-3.68752	0.499416	-7.38366	1.53995e-13	2.61115e-12	Cmklr1	60669
ENSRNOG00000000708	25.7872	-0.768214	0.503712	-1.5251	0.127233	0.210056	Sgsm1	288743
ENSRNOG00000000713	50.6404	0.959081	0.323717	2.96271	0.00304943	0.00866384	NA	NA
ENSRNOG00000000718	1148.59	0.229202	0.12621	1.81603	0.0693653	0.126995	Cggbp1	288353
ENSRNOG00000000720	111.021	0.23939	0.359776	0.665386	0.505804	0.62184	MGC95208	304176
ENSRNOG00000000723	10956	-0.00129564	0.35609	-0.00363853	0.997097	0.998283	RT1-CE5	309607
ENSRNOG00000000728	1168.33	1.20845	0.25693	4.70341	2.55852e-06	1.43605e-05	Clic2	294141
ENSRNOG00000000729	141.709	0.00317547	0.218946	0.0145034	0.988428	0.993226	Tmlhe	170898
ENSRNOG00000000748	5.66654	-0.241725	0.826232	-0.292563	0.769857	0.839206	NA	NA
ENSRNOG00000000763	351.144	1.75004	0.347486	5.0363	4.74617e-07	3.03948e-06	RT1-M3-1	24747
ENSRNOG00000000768	1400.73	2.52122	0.963419	2.61695	0.00887186	0.022134	Ubd	29168
ENSRNOG00000000774	1084.33	-0.947802	0.206587	-4.5879	4.47731e-06	2.39589e-05	Gabbr1	81657
ENSRNOG00000000777	7548.41	0.449327	0.481628	0.932933	0.350855	0.470632	RT1-S3	294228
ENSRNOG00000000778	100.282	0.0183401	0.285731	0.0641864	0.948822	0.96721	Znrd1as1	499401
ENSRNOG00000000779	365.663	-0.622262	0.161499	-3.85304	0.000116662	0.000469687	Znrd1	361784
ENSRNOG00000000780	822.499	0.348593	0.123459	2.82356	0.0047494	0.0128177	Ppp1r11	294207
ENSRNOG00000000781	22.6225	2.50152	0.603435	4.14547	3.39114e-05	0.000153929	Rnf39	171387
ENSRNOG00000000782	105.734	3.57075	0.362317	9.8553	6.50203e-23	2.87681e-21	Trim10	294210
ENSRNOG00000000783	2.3311	4.21362	1.73253	2.43206	0.0150132	0.0348678	Trim40	365528
ENSRNOG00000000785	291.747	-0.394288	0.15772	-2.49992	0.0124223	0.0296299	Trim39	309591
ENSRNOG00000000786	272.614	-1.55318	0.178522	-8.70022	3.31238e-18	9.49027e-17	Rpp21	406230
ENSRNOG00000000787	85.5613	0.953383	0.590295	1.6151	0.10629	0.181348	LOC100909797	100909797
ENSRNOG00000000795	492.274	0.0842981	0.434687	0.193928	0.846232	0.894178	RT1-N3	24750
ENSRNOG00000000796	3954.74	0.112855	0.144139	0.78296	0.433651	0.553798	Ranbp2	294429
ENSRNOG00000000798	1864.41	1.17414	0.151668	7.74149	9.82548e-15	1.90348e-13	Gnl1	309593
ENSRNOG00000000799	5356.66	-0.119605	0.126323	-0.946819	0.343731	0.462757	Abcf1	85493
ENSRNOG00000000800	1274.94	0.343601	0.188602	1.82184	0.06848	0.12574	Man1a1	294410
ENSRNOG00000000801	90.2631	-0.331722	0.251622	-1.31834	0.187391	0.286852	Msl3l2	309790
ENSRNOG00000000802	17.9193	-0.416029	0.451557	-0.921323	0.356882	0.476666	Tbc1d32	100359595
ENSRNOG00000000804	2247.32	-0.187568	0.11751	-1.5962	0.110445	0.187328	Mrps18b	294230
ENSRNOG00000000805	1708.06	-0.481955	0.152581	-3.15868	0.00158487	0.00486045	Gja1	24392
ENSRNOG00000000808	2595.26	-0.767622	0.203423	-3.77353	0.000160957	0.000626352	Hsf2	64441
ENSRNOG00000000809	317.768	0.327579	0.22856	1.43323	0.151793	0.242178	Atat1	361789
ENSRNOG00000000811	21.4831	-0.291229	0.430706	-0.676166	0.498935	0.615965	Pkib	24678
ENSRNOG00000000812	1157.91	0.384751	0.106451	3.61434	0.000301114	0.00110543	RGD1302996	294231
ENSRNOG00000000815	306.286	0.499839	0.17818	2.80524	0.00502787	0.0134716	Smpdl3a	294422
ENSRNOG00000000816	2517.92	0.071726	0.128212	0.559433	0.575866	0.683333	Ppp1r18	361790
ENSRNOG00000000818	58.1931	0.588508	0.453795	1.29686	0.194679	0.295348	Nrm	361791
ENSRNOG00000000823	226.347	0.08631	0.271843	0.3175	0.750864	0.824054	Gcc2	309798
ENSRNOG00000000824	104.809	-0.524908	0.322145	-1.62941	0.103226	0.177009	Dse	365583
ENSRNOG00000000825	22.2351	2.34613	1.04491	2.24529	0.0247497	0.0534507	Calhm5	294431
ENSRNOG00000000826	2307.66	0.994233	0.19803	5.02063	5.15033e-07	3.27608e-06	Flot1	64665
ENSRNOG00000000827	10702.3	-0.359733	0.185884	-1.93525	0.0529591	0.101452	Ier3	294235
ENSRNOG00000000831	198.552	-0.966636	0.207157	-4.66621	3.06807e-06	1.68858e-05	Gtf2h4	294236
ENSRNOG00000000833	332.069	-0.375368	0.207219	-1.81145	0.0700711	0.128122	Vars2	309596
ENSRNOG00000000838	1.6411	-2.91641	2.23704	-1.30369	0.192339	0.292895	Lta	25008
ENSRNOG00000000839	314.653	1.06265	0.162307	6.54716	5.86428e-11	6.90465e-10	Nfkbil1	361794
ENSRNOG00000000840	42.5984	0.112839	0.53261	0.21186	0.832216	0.884816	Atp6v1g2	368044
ENSRNOG00000000841	13093.4	-0.0119144	0.191794	-0.0621208	0.950467	0.968545	Ddx39b	114612
ENSRNOG00000000842	475.828	0.950407	0.263446	3.60759	0.000309053	0.00113042	Ddah2	294239
ENSRNOG00000000843	25.0331	2.31525	0.504642	4.58792	4.47692e-06	2.39589e-05	Ly6g6c	294241
ENSRNOG00000000846	1.82146	4.68394	2.66952	1.7546	0.0793275	0.14229	Ly6g5c	294245
ENSRNOG00000000847	2535.45	-0.197981	0.133474	-1.4833	0.137996	0.224443	Csnk2b	81650
ENSRNOG00000000848	428.794	-0.394351	0.149347	-2.64051	0.00827817	0.0208612	Gpank1	415064
ENSRNOG00000000850	29.406	1.88845	0.420402	4.49201	7.05527e-06	3.64012e-05	Apom	55939
ENSRNOG00000000851	7403.47	-0.0806257	0.100139	-0.805134	0.420742	0.540482	Bag6	94342
ENSRNOG00000000852	16884.5	0.437442	0.133312	3.28133	0.00103319	0.00331017	Prrc2a	294250
ENSRNOG00000000853	20.2914	-4.76426	0.98898	-4.81735	1.45478e-06	8.50541e-06	Aif1	29427
ENSRNOG00000000854	3.87666	1.39	0.944895	1.47106	0.141275	0.228749	Ncr3	294251
ENSRNOG00000000855	5.80703	-3.17062	1.15014	-2.75673	0.00583834	0.0153598	Lst1	64569
ENSRNOG00000000857	128.181	4.20861	0.398918	10.55	5.07718e-26	2.81899e-24	Msh5	294252
ENSRNOG00000000858	2.29525	0.615849	1.39771	0.440614	0.659492	0.754784	Sapcd1	406170
ENSRNOG00000000860	671.392	1.65927	0.342756	4.84097	1.2921e-06	7.61984e-06	Vwa7	309611
ENSRNOG00000000866	682.743	0.750973	0.246724	3.04377	0.00233634	0.00686042	Rbmx	302855
ENSRNOG00000000867	4264.31	-0.390533	0.119683	-3.26307	0.00110211	0.00351508	Vars	25009
ENSRNOG00000000869	249.15	0.155377	0.271213	0.572898	0.566714	0.675266	Arhgef6	363509
ENSRNOG00000000875	15174.9	-1.28961	0.382412	-3.37229	0.000745456	0.00247805	Fhl1	25177
ENSRNOG00000000879	325.937	-0.617154	0.273097	-2.25984	0.0238315	0.0517705	Slc9a6	302863
ENSRNOG00000000881	728.505	0.0893884	0.174339	0.512728	0.608142	0.711348	Mmgt1	302864
ENSRNOG00000000885	476.397	1.58997	0.325678	4.88204	1.04996e-06	6.2968e-06	LOC100362819	100362819
ENSRNOG00000000886	6.54451	1.86543	0.848005	2.19978	0.0278222	0.0591096	Caln1	363909
ENSRNOG00000000887	9.19832	-0.735553	0.645336	-1.1398	0.25437	0.365683	NA	NA
ENSRNOG00000000888	1045.13	0.19075	0.143858	1.32596	0.184852	0.283656	Sbds	288615
ENSRNOG00000000889	7.95301	-0.491129	0.752299	-0.652837	0.513861	0.628575	NA	NA
ENSRNOG00000000891	114.732	0.593367	0.197287	3.00763	0.00263293	0.0076116	NA	NA
ENSRNOG00000000893	1100.17	-0.297815	0.130176	-2.28779	0.0221497	0.0487214	Tmem248	288616
ENSRNOG00000000894	850.267	1.36787	0.201587	6.78552	1.15671e-11	1.51057e-10	Fry	304244
ENSRNOG00000000895	1281.18	0.901541	0.175254	5.14421	2.68647e-07	1.79697e-06	Rabgef1	360797
ENSRNOG00000000896	2.71633	0.513661	1.3458	0.381677	0.702701	0.788254	NA	NA
ENSRNOG00000000900	156.268	-0.144793	0.270492	-0.535294	0.592447	0.69731	Tpst1	288617
ENSRNOG00000000901	493.519	-0.532588	0.184958	-2.8795	0.00398303	0.0109946	Crcp	114205
ENSRNOG00000000902	2312.98	-0.734973	0.186246	-3.94626	7.93828e-05	0.000332687	Hsph1	288444
ENSRNOG00000000903	408.879	-0.606821	0.147153	-4.12373	3.72788e-05	0.000167602	Asl	59085
ENSRNOG00000000905	1.26603	4.21218	2.09155	2.01391	0.0440195	1	Tex26	498133
ENSRNOG00000000906	24.1706	1.12458	0.587847	1.91304	0.0557428	0.105842	Medag	360757
ENSRNOG00000000907	5.18254	-2.24043	0.994493	-2.25284	0.0242696	0.0525742	Alox5ap	29624
ENSRNOG00000000909	1026.85	-0.682533	0.174774	-3.90523	9.41376e-05	0.000387274	Uspl1	288447
ENSRNOG00000000913	83.4129	-0.497364	0.388477	-1.28029	0.200443	0.302955	Gusb	24434
ENSRNOG00000000917	71.569	0.275598	0.278163	0.990779	0.321793	0.439951	Nupr2	360799
ENSRNOG00000000918	799.548	0.000327034	0.188894	0.0017313	0.998619	0.999207	Zbed5	288622
ENSRNOG00000000920	95.9629	1.21343	0.276953	4.38133	1.17956e-05	5.83765e-05	Phkg1	29353
ENSRNOG00000000921	2184	-0.244928	0.126096	-1.94239	0.0520893	0.10017	Ubl3	363869
ENSRNOG00000000922	118.826	-1.25323	0.238176	-5.26179	1.42659e-07	9.94168e-07	Sumf2	360800
ENSRNOG00000000923	3719.77	-0.691819	0.0981589	-7.04796	1.81564e-12	2.64107e-11	Cct6a	288620
ENSRNOG00000000924	2207.99	-1.78798	0.184377	-9.69741	3.09245e-22	1.28461e-20	Slc7a1	25648
ENSRNOG00000000925	405.945	-2.64222	0.2276	-11.609	3.70759e-31	3.11841e-29	Psph	304429
ENSRNOG00000000926	625.807	0.0766481	0.153636	0.498894	0.617854	0.719341	Mrps17	288621
ENSRNOG00000000931	2243.97	0.0856085	0.170838	0.501109	0.616294	0.718066	Sfswap	304431
ENSRNOG00000000936	266.798	-1.71844	0.189465	-9.06999	1.19031e-19	3.8966e-18	Stx2	25130
ENSRNOG00000000937	99.9489	1.42256	0.307651	4.62394	3.76522e-06	2.04381e-05	Slc46a3	288454
ENSRNOG00000000938	5603.57	-0.56164	0.133376	-4.21095	2.54298e-05	0.000117758	Ran	84509
ENSRNOG00000000940	2646.74	1.4055	0.255822	5.49406	3.92797e-08	2.99534e-07	Flt1	54251
ENSRNOG00000000942	687.251	-0.0131337	0.191142	-0.0687117	0.945219	0.964985	Pan3	360760
ENSRNOG00000000943	1.11269	1.30552	1.89193	0.690047	0.490165	1	NA	NA
ENSRNOG00000000954	1433.78	-0.190056	0.125536	-1.51396	0.130036	0.213605	Polr1d	360762
ENSRNOG00000000955	428.192	1.93464	0.211008	9.16855	4.79428e-20	1.62261e-18	Lnx2	360761
ENSRNOG00000000956	45.7356	1.25168	0.384738	3.25334	0.00114059	0.0036269	Rasl11a	304268
ENSRNOG00000000957	4346.67	-0.591411	0.219249	-2.69745	0.00698732	0.018015	Rpl21	79449
ENSRNOG00000000958	4.23018	-1.05302	1.02351	-1.02883	0.303561	0.420299	NA	NA
ENSRNOG00000000961	1.0566	0.582022	2.04654	0.284393	0.776109	1	Glt1d1	304445
ENSRNOG00000000962	296.314	0.167261	0.215661	0.775575	0.438	0.557843	Slc15a4	246280
ENSRNOG00000000963	10.0413	2.3945	0.760671	3.14788	0.00164459	0.00502456	Tmem132c	363915
ENSRNOG00000000964	7.84647	-0.0823247	0.62359	-0.132017	0.89497	0.928583	Frg1l1	689484
ENSRNOG00000000967	849.235	0.221818	0.147391	1.50496	0.132334	0.216828	Aacs	65984
ENSRNOG00000000968	1497.35	-0.186926	0.130094	-1.43685	0.150761	0.240985	Rnf6	304271
ENSRNOG00000000974	292.58	0.252237	0.226196	1.11513	0.264796	0.377377	Zfp358	360754
ENSRNOG00000000975	476.259	-0.700574	0.131967	-5.30871	1.10403e-07	7.84505e-07	Mcoln1	288371
ENSRNOG00000000977	312.804	-1.02076	0.265839	-3.83976	0.000123154	0.000492209	Pnpla6	360753
ENSRNOG00000000979	115.061	-0.968601	0.237459	-4.07903	4.52248e-05	0.00019968	Bri3bp	498176
ENSRNOG00000000981	2947.13	2.14613	0.411813	5.21142	1.87405e-07	1.28647e-06	Scarb1	25073
ENSRNOG00000000983	743.129	0.339373	0.248122	1.36776	0.171386	0.267289	Zfp394	252860
ENSRNOG00000000985	1009.5	-0.588537	0.145716	-4.03894	5.3693e-05	0.000232834	Cpsf4	304277
ENSRNOG00000000986	3.3485	-1.69889	1.11567	-1.52275	0.127822	0.210783	Camsap3	689074
ENSRNOG00000000987	400.103	-0.357216	0.191899	-1.86148	0.0626766	0.116891	Ptcd1	304278
ENSRNOG00000000988	1431.66	0.0804865	0.122012	0.659659	0.509472	0.625108	Xab2	245976
ENSRNOG00000000989	1418.67	0.20074	0.151281	1.32694	0.18453	0.283315	Bud31	89819
ENSRNOG00000000990	2106.93	-0.377383	0.112268	-3.36145	0.000775344	0.00256286	Pdap1	64527
ENSRNOG00000000991	3879.94	-2.10751	0.152545	-13.8157	2.05003e-43	3.87001e-41	Arpc1b	54227
ENSRNOG00000000993	1.71595	0.752728	1.55694	0.483465	0.628766	0.7284	Pcp2	304195
ENSRNOG00000000994	68.8804	-2.36633	0.308687	-7.66579	1.77729e-14	3.35885e-13	Stxbp2	81804
ENSRNOG00000000996	1553.64	-0.850269	0.110226	-7.71385	1.22073e-14	2.33299e-13	Arpc1a	81824
ENSRNOG00000000999	2155.9	-0.537824	0.173058	-3.10776	0.00188512	0.00567372	Smurf1	690516
ENSRNOG00000001003	773.23	-0.0396927	0.157063	-0.252719	0.800486	0.862303	Trappc5	363858
ENSRNOG00000001004	4654.34	0.815781	0.214421	3.80458	0.000142046	0.000560334	Ncor2	360801
ENSRNOG00000001005	314.364	2.67871	0.320553	8.35653	6.45874e-17	1.60665e-15	Fcer2	171075
ENSRNOG00000001006	205.321	0.291359	0.387133	0.752607	0.451686	0.571375	Nptx2	288475
ENSRNOG00000001007	286.46	0.561463	0.252891	2.22018	0.0264068	0.0565189	Baiap2l1	304282
ENSRNOG00000001009	1435.97	0.301952	0.124943	2.41671	0.0156614	0.0361384	Bri3	304284
ENSRNOG00000001010	1247.57	0.0649601	0.257811	0.251968	0.801066	0.862756	Tecpr1	304285
ENSRNOG00000001011	1.28875	-1.71774	1.75373	-0.979479	0.327343	1	Rflna	689711
ENSRNOG00000001017	2.53532	-2.9743	1.48179	-2.00724	0.0447246	0.0879888	Cd209	363856
ENSRNOG00000001030	17165.4	-0.723255	0.462286	-1.56452	0.117696	0.197152	Tsc22d1	498545
ENSRNOG00000001032	1015.17	-0.223185	0.134398	-1.66063	0.0967875	0.168124	Ccz1b	360768
ENSRNOG00000001033	896.767	-0.500693	0.182874	-2.73791	0.00618312	0.0161418	Nufip1	364430
ENSRNOG00000001034	752.529	-0.518006	0.109853	-4.71543	2.412e-06	1.3583e-05	Evi5l	304201
ENSRNOG00000001035	147.216	0.0620404	0.263597	0.235361	0.813929	0.872589	Gtf2h3	288651
ENSRNOG00000001036	42.005	3.28309	0.680136	4.82711	1.38529e-06	8.12709e-06	Rsph10b	288478
ENSRNOG00000001037	244.838	-1.12385	0.178967	-6.27966	3.39308e-10	3.60303e-09	Gpalpp1	298712
ENSRNOG00000001039	795.643	-0.501483	0.131293	-3.81957	0.000133687	0.000530563	Eif2b1	64514
ENSRNOG00000001040	403.903	0.350029	0.244846	1.42959	0.152836	0.243294	Pms2	288479
ENSRNOG00000001043	396.404	-0.813523	0.185827	-4.37786	1.19849e-05	5.92271e-05	Ddx55	100362764
ENSRNOG00000001044	1989.29	0.534975	0.188719	2.83477	0.00458581	0.0124462	Aimp2	288480
ENSRNOG00000001047	793.167	-0.694221	0.226905	-3.05952	0.00221694	0.00654717	Map2k7	363855
ENSRNOG00000001048	70.3698	1.71758	0.684122	2.51064	0.0120512	0.0288768	Ankrd61	689907
ENSRNOG00000001049	29181.8	-0.184013	0.178005	-1.03375	0.301254	0.417858	Tpt1	116646
ENSRNOG00000001050	1260.67	-0.0503872	0.134524	-0.37456	0.707988	0.792409	Eif2ak1	27137
ENSRNOG00000001052	354.577	-0.457989	0.25408	-1.80254	0.0714608	0.13034	Slc25a30	361074
ENSRNOG00000001053	3804.5	-0.353416	0.102136	-3.46025	0.000539666	0.00185568	Tmed2	65165
ENSRNOG00000001055	4238.98	0.796744	0.14283	5.57826	2.42932e-08	1.93321e-07	Rilpl1	304469
ENSRNOG00000001056	660.681	0.707591	0.189452	3.73494	0.000187757	0.00072074	Snapc2	304204
ENSRNOG00000001057	51.1779	0.774083	0.347826	2.22549	0.0260487	0.0558726	Ctxn1	29145
ENSRNOG00000001058	2174.84	0.546298	0.136168	4.01194	6.0223e-05	0.000258904	Timm44	29635
ENSRNOG00000001059	527.271	0.0312519	0.149192	0.209474	0.834079	0.88613	Usp42	288482
ENSRNOG00000001060	558.643	-0.32083	0.120859	-2.65459	0.00794059	0.0201479	Snrnp35	360803
ENSRNOG00000001061	243.37	-0.419865	0.199393	-2.10571	0.0352292	0.0720357	Rilpl2	288652
ENSRNOG00000001062	677.198	0.204166	0.246507	0.828237	0.407537	0.527627	Kmt5a	689820
ENSRNOG00000001064	1391.91	0.463013	0.123705	3.74288	0.000181921	0.000700392	Sbno1	304470
ENSRNOG00000001065	764.606	-0.863722	0.202801	-4.25896	2.05377e-05	9.6658e-05	Cyth3	116693
ENSRNOG00000001068	5203.39	-0.436426	0.0898777	-4.85578	1.19916e-06	7.10136e-06	Rac1	363875
ENSRNOG00000001069	1331.84	0.176467	0.149085	1.18366	0.236546	0.344853	Elavl1	363854
ENSRNOG00000001070	2451.13	-0.545546	0.102577	-5.3184	1.04687e-07	7.47635e-07	Cdk2ap1	360804
ENSRNOG00000001072	124.436	0.433655	0.326578	1.32788	0.184219	0.283049	Cers4	304208
ENSRNOG00000001073	180.001	0.984404	0.221565	4.44295	8.87322e-06	4.50152e-05	RGD1563482	498179
ENSRNOG00000001074	173.416	-0.768595	0.209913	-3.66148	0.000250759	0.000936349	Mphosph9	288654
ENSRNOG00000001079	359.748	-0.127678	0.186149	-0.685888	0.492784	0.610277	Daglb	304289
ENSRNOG00000001080	834.611	-0.694051	0.157251	-4.41366	1.01636e-05	5.10432e-05	Arl6ip4	288656
ENSRNOG00000001081	138.794	-1.04404	0.245688	-4.24944	2.14304e-05	0.000100553	Ogfod2	288657
ENSRNOG00000001082	115.889	0.00914145	0.415093	0.0220226	0.98243	0.989711	Abcb9	63886
ENSRNOG00000001083	1100.21	-0.739271	0.185289	-3.98982	6.61224e-05	0.000281559	Kdelr2	304290
ENSRNOG00000001086	1628.19	1.15516	0.253544	4.55606	5.21216e-06	2.75185e-05	Vps37b	288659
ENSRNOG00000001088	128.72	-0.373404	0.226712	-1.64704	0.0995501	0.172218	Rfc3	288414
ENSRNOG00000001090	1149.97	0.954935	0.186578	5.11815	3.08543e-07	2.04133e-06	Stard13	498130
ENSRNOG00000001091	2339.8	0.325752	0.192341	1.69362	0.0903371	0.158622	Hip1r	81917
ENSRNOG00000001092	1.2933	2.67344	1.97803	1.35157	0.176513	1	Kl	83504
ENSRNOG00000001094	80.3452	1.25121	0.41747	2.99713	0.00272534	0.00784274	Zfp316	304293
ENSRNOG00000001098	792.685	0.197269	0.131566	1.49939	0.133773	0.21877	Pds5b	304218
ENSRNOG00000001099	47.976	-0.894205	0.356901	-2.50547	0.0122287	0.029234	Rbak	288489
ENSRNOG00000001101	1016.66	-0.00207318	0.169224	-0.0122511	0.990225	0.994124	Rnf216	304294
ENSRNOG00000001103	271.822	1.75181	0.321097	5.4557	4.87809e-08	3.67534e-07	Sdk1	304297
ENSRNOG00000001104	692.613	-0.0107109	0.216182	-0.0495458	0.960484	0.975936	Foxk1	304298
ENSRNOG00000001106	1060.32	-0.350494	0.125738	-2.78749	0.00531181	0.0141299	Denr	687565
ENSRNOG00000001107	55.9622	0.0777329	0.274514	0.283165	0.77705	0.844717	NA	NA
ENSRNOG00000001108	1268.79	0.457944	0.13549	3.3799	0.000725135	0.00241901	N4bp2l2	288416
ENSRNOG00000001111	20.1268	-1.3073	0.540192	-2.42006	0.0155178	0.0358508	Brca2	360254
ENSRNOG00000001113	14.9094	7.89454	1.46515	5.3882	7.11676e-08	5.23436e-07	Mmd2	304301
ENSRNOG00000001114	913.529	-0.662806	0.1528	-4.33774	1.43956e-05	7.00004e-05	Wipi2	288498
ENSRNOG00000001115	50.5671	1.99374	0.42419	4.70011	2.60024e-06	1.45514e-05	Slc29a4	288499
ENSRNOG00000001117	10.024	-0.604005	0.676927	-0.892274	0.372246	0.491908	Fbxl18	678726
ENSRNOG00000001120	1625.3	0.362212	0.155866	2.32388	0.0201322	0.0448643	Med13l	360817
ENSRNOG00000001123	186.13	-0.28999	0.269284	-1.07689	0.281527	0.39589	RGD1562310	498188
ENSRNOG00000001124	35.3153	-0.0954984	0.351586	-0.271622	0.785913	0.851084	Rnft2	304521
ENSRNOG00000001126	1082.12	0.354128	0.163956	2.15989	0.0307808	0.0642386	Fbxw8	304522
ENSRNOG00000001128	5197.74	0.251045	0.199299	1.25964	0.2078	0.311278	Tesc	288689
ENSRNOG00000001129	206.5	0.193561	0.224369	0.862692	0.388307	0.508543	Fbxo21	360818
ENSRNOG00000001130	461.209	0.496128	0.178615	2.77764	0.00547545	0.0145197	Nos1	24598
ENSRNOG00000001134	170.884	-1.54095	0.25725	-5.99007	2.09746e-09	1.97319e-08	Rfc5	304528
ENSRNOG00000001135	2233.43	0.345107	0.273052	1.26389	0.206271	0.309506	Wsb2	288692
ENSRNOG00000001136	9084.41	0.176639	0.149948	1.178	0.238798	0.347688	Pebp1	29542
ENSRNOG00000001138	166.389	-0.611865	0.20308	-3.01292	0.00258745	0.00749289	Taok3	304530
ENSRNOG00000001139	1050.81	-0.826942	0.138323	-5.97835	2.25404e-09	2.10766e-08	Suds3	360819
ENSRNOG00000001141	15.0968	2.274	0.84964	2.67643	0.00744107	0.0190618	Srrm4	498189
ENSRNOG00000001142	2508.69	0.671623	0.192618	3.48682	0.000488797	0.00169864	Prkab1	83803
ENSRNOG00000001143	13.0024	-1.57575	0.864306	-1.82315	0.0682813	0.12543	Cit	83620
ENSRNOG00000001148	20980.6	-0.907311	0.142376	-6.37265	1.85786e-10	2.04304e-09	Rplp0	64205
ENSRNOG00000001149	3807.91	-0.214568	0.160105	-1.34017	0.18019	0.278186	Pxn	360820
ENSRNOG00000001151	54.8759	-0.0256263	0.302636	-0.0846772	0.932518	0.955463	Sirt4	304539
ENSRNOG00000001152	1.18883	1.22966	2.69531	0.456223	0.64823	1	Glp1r	25051
ENSRNOG00000001153	1.08319	0.0383221	1.83065	0.0209336	0.983299	1	Pla2g1b	29526
ENSRNOG00000001156	100.923	-2.2278	0.496964	-4.48281	7.36665e-06	3.79156e-05	Msi1	259272
ENSRNOG00000001157	1.13998	2.50954	2.4966	1.00518	0.314809	1	Umodl1	365544
ENSRNOG00000001158	1398.42	0.206357	0.225876	0.913585	0.360935	0.480963	Abcg1	85264
ENSRNOG00000001161	4804.27	-0.290247	0.11721	-2.4763	0.0132753	0.031387	Gatc	360821
ENSRNOG00000001163	483.191	-2.05003	0.178314	-11.4968	1.36959e-30	1.09761e-28	Srsf9	288701
ENSRNOG00000001167	2.56076	0.937223	1.43372	0.653702	0.513304	0.628407	Ubash3a	309666
ENSRNOG00000001169	997.025	-0.314661	0.751311	-0.418816	0.675351	0.767352	Slc37a1	294321
ENSRNOG00000001170	4235.56	-0.303735	0.132748	-2.28805	0.0221345	0.0486942	Cox6a1	25282
ENSRNOG00000001171	1116.52	-0.00667975	0.260706	-0.0256218	0.979559	0.987932	Coq5	304542
ENSRNOG00000001172	7596.53	0.241523	0.114262	2.11377	0.0345349	0.0707607	Rnf10	288710
ENSRNOG00000001173	226.798	0.00639158	0.381146	0.0167694	0.986621	0.992286	Cabp1	171051
ENSRNOG00000001174	570.38	3.25452	0.257955	12.6166	1.71055e-36	1.99057e-34	Pde9a	191569
ENSRNOG00000001177	7623.1	0.407582	0.262575	1.55225	0.120603	0.200947	Acads	64304
ENSRNOG00000001178	1145.11	-0.086464	0.142397	-0.607205	0.543715	0.655483	Sppl3	360822
ENSRNOG00000001181	530.297	0.366414	0.151798	2.41383	0.0157857	0.0363807	Wdr4	690032
ENSRNOG00000001182	2567.05	0.0922121	0.182598	0.505001	0.613558	0.715762	Ndufv3	64539
ENSRNOG00000001183	2.41942	0.743229	1.38884	0.535144	0.59255	0.697366	Hnf1a	24817
ENSRNOG00000001184	1079.96	0.56606	0.226791	2.49595	0.012562	0.0298878	Pknox1	294322
ENSRNOG00000001185	732.569	-1.00804	0.139802	-7.21046	5.57628e-13	8.73994e-12	RGD1311899	288704
ENSRNOG00000001187	8481.78	2.29843	0.510219	4.5048	6.64367e-06	3.44029e-05	Oasl	304545
ENSRNOG00000001189	3223.34	1.02363	0.219565	4.66207	3.13042e-06	1.72178e-05	Sik1	59329
ENSRNOG00000001190	1971.73	-0.704776	0.197206	-3.57381	0.00035183	0.00127075	Git2	304546
ENSRNOG00000001191	247.493	0.372322	0.228864	1.62682	0.103775	0.177768	Tchp	304547
ENSRNOG00000001192	231.035	-0.935242	0.213156	-4.38758	1.14617e-05	5.69065e-05	Gltp	288707
ENSRNOG00000001193	18.3524	-0.0482282	0.714257	-0.0675222	0.946166	0.965661	Hsf2bp	499413
ENSRNOG00000001194	989.898	0.248122	0.240695	1.03085	0.30261	0.419256	Rrp1b	309673
ENSRNOG00000001195	315.236	0.12975	0.235413	0.55116	0.581524	0.688028	Trpv4	66026
ENSRNOG00000001198	269.8	1.03757	0.227199	4.56677	4.953e-06	2.62645e-05	Fam222a	498193
ENSRNOG00000001199	304.133	0.351384	0.153841	2.28406	0.0223677	0.0490989	Pop5	117241
ENSRNOG00000001201	958.293	-0.980302	0.16667	-5.8817	4.06074e-09	3.64651e-08	Cstb	25308
ENSRNOG00000001203	1050.77	-0.561168	0.1233	-4.55123	5.33327e-06	2.81055e-05	Rrp1	309674
ENSRNOG00000001204	5650.98	-0.454595	0.183637	-2.47551	0.0133046	0.0314343	Ankrd13a	360823
ENSRNOG00000001205	1185	0.048074	0.211342	0.22747	0.820058	0.876928	Agpat3	294324
ENSRNOG00000001210	1321.46	-1.14114	0.151241	-7.54519	4.51632e-14	8.15433e-13	Pwp2	690297
ENSRNOG00000001211	10837.9	0.221273	0.214062	1.03368	0.301284	0.417862	Gatd3a	294326
ENSRNOG00000001214	1160.63	-1.12989	0.272624	-4.14449	3.40577e-05	0.000154469	Pfkl	25741
ENSRNOG00000001215	128.978	0.303658	0.209484	1.44955	0.147184	0.236424	Cfap410	309681
ENSRNOG00000001216	24.0846	-1.69009	0.637531	-2.65099	0.00802571	0.0203366	Trpm2	294329
ENSRNOG00000001217	33.1631	-3.49841	0.561233	-6.23343	4.56318e-10	4.7418e-09	Lrrc3	246773
ENSRNOG00000001219	35.1826	5.41654	0.841963	6.43323	1.24918e-10	1.4107e-09	Tspear	365546
ENSRNOG00000001222	1981.41	0.080982	0.113367	0.714334	0.475021	0.593732	Ube2g2	294331
ENSRNOG00000001223	2666.78	-0.0721144	0.17302	-0.416797	0.676827	0.768561	Pttg1ip	365548
ENSRNOG00000001224	284.528	-4.36514	0.330739	-13.1981	8.9943e-40	1.31735e-37	Itgb2	309684
ENSRNOG00000001225	475.741	-0.136572	0.138838	-0.983683	0.325272	0.443386	Fam207a	294333
ENSRNOG00000001226	1.99588	1.00583	1.36864	0.734914	0.462392	0.581843	NA	NA
ENSRNOG00000001227	720.486	-0.0287337	0.188524	-0.152414	0.87886	0.917346	Adarb1	25367
ENSRNOG00000001228	1074.22	0.293115	0.156647	1.87118	0.0613198	0.114738	Pofut2	309686
ENSRNOG00000001229	995.101	-1.28234	0.27997	-4.58027	4.64365e-06	2.48177e-05	Col18a1	85251
ENSRNOG00000001232	279.01	-0.168626	0.289242	-0.58299	0.5599	0.669673	Slc19a1	29723
ENSRNOG00000001235	3933.37	-0.21658	0.206655	-1.04803	0.294626	0.410707	Gna12	81663
ENSRNOG00000001236	322.878	-0.966988	0.189832	-5.09392	3.50735e-07	2.2928e-06	Brat1	498150
ENSRNOG00000001237	511.882	0.44816	0.171862	2.60767	0.00911605	0.0226634	Cabin1	94165
ENSRNOG00000001238	2778.28	1.41463	0.209425	6.75483	1.43005e-11	1.84765e-10	Rsrc2	360807
ENSRNOG00000001239	1008.21	-0.0472194	0.177675	-0.265763	0.790422	0.854121	Ddt	29318
ENSRNOG00000001241	4355.33	-0.133657	0.185622	-0.720048	0.471496	0.590412	Iqce	304318
ENSRNOG00000001242	8.3517	0.552427	0.701316	0.787701	0.430872	0.550912	Gstt3	499422
ENSRNOG00000001243	895.163	0.272662	0.151383	1.80114	0.0716809	0.130686	Zcchc8	288661
ENSRNOG00000001245	1616.48	0.587426	0.239471	2.45302	0.0141662	0.0332162	Pcbp3	294336
ENSRNOG00000001247	1594.18	-0.279365	0.157478	-1.774	0.0760638	0.137321	Clip1	65201
ENSRNOG00000001249	2094.07	-1.44783	0.283183	-5.1127	3.17592e-07	2.09549e-06	Col6a1	294337
ENSRNOG00000001250	225.537	0.0596445	0.323075	0.184615	0.853531	0.899429	Lfng	170905
ENSRNOG00000001252	116.681	-3.32182	0.364073	-9.12404	7.23731e-20	2.4063e-18	Chst12	304322
ENSRNOG00000001253	6108.57	-0.547758	0.0956279	-5.72801	1.01615e-08	8.56372e-08	Eif3b	288516
ENSRNOG00000001254	2432.22	-1.78806	0.321697	-5.5582	2.72566e-08	2.14734e-07	Col6a2	361821
ENSRNOG00000001255	619.439	0.249117	0.160018	1.5568	0.119518	0.19949	Mlxip	304479
ENSRNOG00000001256	2107.45	1.11063	0.184248	6.02791	1.6609e-09	1.58728e-08	Atxn2	288663
ENSRNOG00000001258	499.279	-0.505025	0.200335	-2.5209	0.0117054	0.0281813	Snx8	288504
ENSRNOG00000001259	153.259	2.05758	0.289535	7.1065	1.19025e-12	1.77545e-11	Cux2	288665
ENSRNOG00000001260	44.156	0.018374	0.278617	0.0659472	0.94742	0.966476	Nudt1	117260
ENSRNOG00000001261	6.42302	1.55277	1.16732	1.3302	0.183453	0.282172	Ftcd	89833
ENSRNOG00000001265	236.024	-0.913262	0.1844	-4.95261	7.32236e-07	4.5075e-06	Mad1l1	680006
ENSRNOG00000001269	3466.67	-0.486093	0.110442	-4.40135	1.07579e-05	5.37106e-05	Ppp1cc	24669
ENSRNOG00000001270	600.38	-3.47717	0.271432	-12.8105	1.433e-37	1.77713e-35	Hvcn1	304485
ENSRNOG00000001271	634.424	-0.326255	0.145186	-2.24715	0.0246304	0.0532277	Card6	294770
ENSRNOG00000001272	1155.85	-0.625033	0.12501	-4.99988	5.73655e-07	3.61782e-06	Mcm3ap	294339
ENSRNOG00000001273	213.28	0.21284	0.190422	1.11772	0.263685	0.376012	Psmg3	100361517
ENSRNOG00000001274	998	0.0826505	0.118615	0.696794	0.485932	0.603949	Vps29	288666
ENSRNOG00000001276	911.905	0.752271	0.14525	5.17913	2.22928e-07	1.51079e-06	Pcnt	309692
ENSRNOG00000001277	7305.92	1.08111	0.255011	4.23945	2.24067e-05	0.000104758	Mafk	246760
ENSRNOG00000001278	354.511	-0.85377	0.190099	-4.49118	7.08313e-06	3.65338e-05	Gpn3	360810
ENSRNOG00000001283	1021.06	0.338411	0.142661	2.37214	0.0176854	0.0401436	Anapc7	304490
ENSRNOG00000001285	107037	0.455514	0.33265	1.36935	0.170889	0.266735	Atp2a2	29693
ENSRNOG00000001287	19.6144	2.47311	0.735159	3.36405	0.000768089	0.00254185	Gper1	171104
ENSRNOG00000001288	821.42	3.42497	0.395821	8.65283	5.02364e-18	1.40844e-16	Gpr146	498153
ENSRNOG00000001289	266.198	1.4115	0.256823	5.496	3.88508e-08	2.96663e-07	LOC498154	498154
ENSRNOG00000001293	1947.05	-0.0934711	0.137309	-0.680734	0.49604	0.613238	Get4	288518
ENSRNOG00000001294	269.596	0.731181	0.203736	3.58887	0.000332112	0.0012062	Ift81	373066
ENSRNOG00000001295	15.6289	0.369511	0.454205	0.813532	0.415913	0.535809	S100b	25742
ENSRNOG00000001296	5.66605	2.10252	0.81424	2.58218	0.00981772	0.0241708	P2rx7	29665
ENSRNOG00000001297	300.62	-2.39231	0.186556	-12.8235	1.21081e-37	1.52382e-35	Prmt2	499420
ENSRNOG00000001299	589.831	0.175372	0.188452	0.930592	0.352065	0.47177	Sun1	360773
ENSRNOG00000001300	246.689	-1.0856	0.280297	-3.87302	0.000107495	0.000437027	P2rx4	29659
ENSRNOG00000001302	1343.63	-0.668942	0.259934	-2.5735	0.0100674	0.0246713	Adora2a	25369
ENSRNOG00000001303	1847.33	-0.622355	0.117651	-5.28986	1.22413e-07	8.63703e-07	Specc1l	361828
ENSRNOG00000001304	4995.89	0.621104	0.864647	0.718333	0.472552	0.591306	Bcr	309696
ENSRNOG00000001309	279.474	1.10126	0.321378	3.42667	0.000611022	0.00207128	Camkk2	83506
ENSRNOG00000001312	2506.75	0.025114	0.268382	0.0935758	0.925446	0.950682	Pdgfa	25266
ENSRNOG00000001313	3.31513	0.689972	1.13796	0.606324	0.5443	0.655908	Gnaz	25740
ENSRNOG00000001314	744.419	-0.0761817	0.270164	-0.281983	0.777956	0.845431	Fam20c	304334
ENSRNOG00000001316	5141.78	-0.221091	0.176082	-1.25561	0.209257	0.313047	Anapc5	288671
ENSRNOG00000001317	561.613	0.177328	0.124624	1.4229	0.154764	0.245719	Zfp68	304337
ENSRNOG00000001323	86.5547	1.33207	0.277251	4.80456	1.5509e-06	9.02079e-06	Zfp157	360775
ENSRNOG00000001324	11.546	1.27028	0.623157	2.03846	0.0415036	0.0827442	Asmt	246281
ENSRNOG00000001325	171.143	-1.19276	0.307377	-3.88046	0.000104261	0.000425201	Il3ra	246144
ENSRNOG00000001331	465.072	0.555337	0.155711	3.56646	0.000361831	0.00130244	Rnf34	282845
ENSRNOG00000001335	228.792	0.861591	0.19063	4.51969	6.19293e-06	3.22853e-05	Zkscan1	498160
ENSRNOG00000001336	1341.77	0.112352	0.183888	0.610979	0.541214	0.653116	Orai1	304496
ENSRNOG00000001337	607.82	0.0537899	0.216858	0.248042	0.804102	0.864719	NA	NA
ENSRNOG00000001338	66.0001	0.910485	0.347768	2.61808	0.00884259	0.0220837	Hpd	29531
ENSRNOG00000001339	917.361	-0.166385	0.116722	-1.42548	0.154019	0.244788	Psmd9	161475
ENSRNOG00000001341	11.3679	0.149553	0.65094	0.22975	0.818286	0.875484	Zfp113	100912096
ENSRNOG00000001342	77.8248	2.07594	0.367189	5.65361	1.57112e-08	1.28148e-07	Wdr66	304498
ENSRNOG00000001344	9615.3	0.383289	0.204204	1.87699	0.0605196	0.113474	Aldh2	29539
ENSRNOG00000001345	1111.48	-0.607114	0.106155	-5.71911	1.07081e-08	8.97979e-08	Mapkapk5	498183
ENSRNOG00000001346	1526.19	-0.352296	0.11394	-3.09193	0.00198857	0.00595553	Cops6	304343
ENSRNOG00000001347	92.4564	-0.471589	0.228262	-2.066	0.0388289	0.0781916	Adam1a	56777
ENSRNOG00000001348	556.54	-0.135627	0.162905	-0.83255	0.405098	0.525551	Erp29	117030
ENSRNOG00000001349	827.746	-0.993418	0.142766	-6.95837	3.44232e-12	4.78601e-11	Mcm7	288532
ENSRNOG00000001350	1776.46	-0.0468523	0.167952	-0.278963	0.780273	0.847028	Naa25	360811
ENSRNOG00000001351	13697.9	0.842181	0.237784	3.54179	0.000397429	0.00141262	Trafd1	114635
ENSRNOG00000001352	506.177	-0.168174	0.181234	-0.927939	0.353439	0.473202	Hectd4	304503
ENSRNOG00000001353	354.341	0.367202	0.17142	2.14212	0.0321837	0.06674	Ap4m1	304344
ENSRNOG00000001355	498.835	-0.373792	0.194974	-1.91714	0.0552207	0.105085	Taf6	288533
ENSRNOG00000001357	43.4009	-0.649894	0.352645	-1.84291	0.065342	0.121012	Mblac1	304346
ENSRNOG00000001360	1.98637	0.0180522	1.33563	0.0135159	0.989216	0.993779	Stag3	114522
ENSRNOG00000001367	75.9077	-2.03579	0.283864	-7.17173	7.40577e-13	1.13868e-11	Gpc2	171517
ENSRNOG00000001368	1.44736	3.86323	1.75404	2.20248	0.0276316	1	Rph3a	171039
ENSRNOG00000001369	634.111	2.94206	0.814276	3.6131	0.000302561	0.00110954	Oas1a	192281
ENSRNOG00000001374	3.19305	2.00987	1.4594	1.37719	0.168454	0.263685	Rasal1	360814
ENSRNOG00000001375	7.5962	-1.59026	0.852461	-1.86549	0.0621128	0.116018	Gal3st4	498166
ENSRNOG00000001376	174.607	-0.437843	0.209861	-2.08635	0.0369468	0.075049	Mettl7a	315306
ENSRNOG00000001377	2394.9	-1.27679	0.0976662	-13.073	4.69916e-39	6.49096e-37	Ddx54	360815
ENSRNOG00000001378	217.081	7.83836	1.60755	4.87597	1.08273e-06	6.47962e-06	Iqcd	498184
ENSRNOG00000001379	2.12562	4.05354	1.80978	2.23979	0.0251043	0.0541272	Cyp3a62	170509
ENSRNOG00000001383	431.642	-2.09337	0.28448	-7.35859	1.85863e-13	3.12345e-12	Slc8b1	498185
ENSRNOG00000001385	1114.09	-0.372155	0.142869	-2.60488	0.00919067	0.0228189	Plbd2	246120
ENSRNOG00000001387	1.71793	-0.232764	1.40759	-0.165363	0.868658	0.910681	LOC100910540	100910540
ENSRNOG00000001389	35.688	2.3905	0.491858	4.86013	1.17307e-06	6.96628e-06	Irs3	84021
ENSRNOG00000001391	11.8237	-1.21945	0.614475	-1.98454	0.0471955	0.0919977	Sdsl	360816
ENSRNOG00000001396	272.639	-1.38472	0.180299	-7.68014	1.5891e-14	3.0099e-13	Mospd3	288557
ENSRNOG00000001397	1011.68	-0.0962445	0.104295	-0.922814	0.356104	0.475936	Rbm19	304512
ENSRNOG00000001399	200.851	1.10362	0.332108	3.32306	0.000890342	0.0029001	Tbx5	304514
ENSRNOG00000001402	707.555	-0.765069	0.152313	-5.02302	5.08648e-07	3.24052e-06	Lrch4	360779
ENSRNOG00000001404	806.48	0.88906	0.216363	4.10912	3.97176e-05	0.00017744	Agfg2	304375
ENSRNOG00000001407	5.76793	4.52116	1.30118	3.47466	0.0005115	0.00176922	Tfr2	288562
ENSRNOG00000001409	3361.79	-1.23004	0.095293	-12.908	4.05863e-38	5.22394e-36	Gnb2	81667
ENSRNOG00000001410	847.203	-0.318884	0.154245	-2.06739	0.0386975	0.0779733	Gigyf1	304378
ENSRNOG00000001414	19750.8	0.161445	0.295883	0.545639	0.585314	0.691352	Serpine1	24617
ENSRNOG00000001415	395.585	-0.623536	0.240727	-2.59022	0.00959145	0.0237031	Ap1s1	360785
ENSRNOG00000001416	152.46	3.54971	0.450593	7.87787	3.33015e-15	6.79223e-14	Vgf	29461
ENSRNOG00000001417	994.622	-0.945176	0.222248	-4.25279	2.11121e-05	9.91964e-05	Plod3	288583
ENSRNOG00000001418	475.19	-0.0505673	0.145756	-0.346931	0.728643	0.807807	Znhit1	100360077
ENSRNOG00000001419	66.9307	-1.89576	0.377496	-5.02194	5.11526e-07	3.25519e-06	Cldn15	304388
ENSRNOG00000001420	1667.76	-0.216286	0.177294	-1.21993	0.222493	0.328424	Fis1	288584
ENSRNOG00000001422	4.9769	1.24849	0.998204	1.25074	0.211031	0.315229	Col26a1	685612
ENSRNOG00000001424	171.053	0.0220223	0.209739	0.104999	0.916377	0.943877	Cux1	116639
ENSRNOG00000001425	505.803	0.385474	0.181518	2.12361	0.0337026	0.069323	Sh2b2	114203
ENSRNOG00000001426	1146.47	0.360863	0.168925	2.13623	0.0326606	0.0675148	Prkrip1	498171
ENSRNOG00000001427	261.313	0.690965	0.220312	3.1363	0.00171094	0.00520294	Orai2	304592
ENSRNOG00000001428	159.987	-1.07073	0.203697	-5.25648	1.46838e-07	1.02161e-06	Alkbh4	288587
ENSRNOG00000001429	917.083	-2.06151	0.251614	-8.19314	2.54493e-16	5.90689e-15	Lrwd1	304396
ENSRNOG00000001430	626.464	-0.117634	0.173899	-0.676448	0.498756	0.615834	Polr2j	288588
ENSRNOG00000001431	547.884	-1.04227	0.275918	-3.77745	0.000158439	0.000617546	Rasa4	288589
ENSRNOG00000001432	1033.72	0.836125	0.208559	4.00906	6.09604e-05	0.000261611	Dtx2	304591
ENSRNOG00000001435	43.579	0.302665	0.357404	0.846843	0.397083	0.517682	Ssc4d	304401
ENSRNOG00000001436	6501.57	-0.173663	0.205061	-0.846885	0.397059	0.517682	Ywhag	56010
ENSRNOG00000001439	4.5505	-0.174666	0.963677	-0.181249	0.856172	0.901373	Srrm3	685890
ENSRNOG00000001440	25269.6	0.308011	0.215062	1.4322	0.152088	0.242512	Mdh2	81829
ENSRNOG00000001441	2096.86	0.934751	0.252615	3.7003	0.000215344	0.000815398	Tmem120a	288591
ENSRNOG00000001442	5264.92	0.127048	0.162657	0.781076	0.434758	0.554628	Por	29441
ENSRNOG00000001443	387.728	0.0517395	0.283134	0.182738	0.855003	0.900478	Rhbdd2	360793
ENSRNOG00000001448	1013.05	-0.252696	0.17227	-1.46686	0.142415	0.230243	Hip1	192154
ENSRNOG00000001449	1715.38	-0.369518	0.154884	-2.38577	0.0170435	0.0388841	Pom121	113975
ENSRNOG00000001450	321.471	-0.403371	0.231238	-1.7444	0.0810901	0.144825	Nsun5	288595
ENSRNOG00000001451	7.47298	0.106709	0.687273	0.155265	0.876613	0.916127	Fkbp6	288597
ENSRNOG00000001452	117.167	1.54667	0.434389	3.56056	0.000370067	0.00132814	Fzd9	266608
ENSRNOG00000001453	2468.4	0.896524	0.133288	6.7262	1.74148e-11	2.22631e-10	Baz1b	368002
ENSRNOG00000001454	7085.51	0.219624	0.109428	2.00702	0.0447479	0.0880243	Eif4h	288599
ENSRNOG00000001455	1752.97	0.207346	0.140877	1.47182	0.141069	0.228546	Kif13a	308173
ENSRNOG00000001456	2312.67	0.0449134	0.160054	0.280614	0.779006	0.846032	Nup153	25281
ENSRNOG00000001457	213.636	-1.38106	0.209057	-6.60613	3.94493e-11	4.76025e-10	Rfc2	116468
ENSRNOG00000001465	257.411	-0.544178	0.25734	-2.11462	0.0344622	0.0706373	NA	NA
ENSRNOG00000001469	178.862	1.61707	0.461241	3.50592	0.00045504	0.00159274	Eln	25043
ENSRNOG00000001470	375.862	-0.797254	0.192358	-4.14463	3.40367e-05	0.000154415	Limk1	65172
ENSRNOG00000001478	204.925	0.325816	0.206178	1.58027	0.114046	0.192188	Gtf2ird1	246770
ENSRNOG00000001479	2247	0.282292	0.186906	1.51034	0.130956	0.214825	Gtf2i	353256
ENSRNOG00000001480	1343.7	0.991922	0.241007	4.11575	3.8593e-05	0.000172779	Ncf1	114553
ENSRNOG00000001482	283.415	0.137635	0.168028	0.819117	0.41272	0.532835	Gtf2ird2	288606
ENSRNOG00000001483	724.114	-0.590283	0.139766	-4.22336	2.40687e-05	0.000112004	Rcc1l	360796
ENSRNOG00000001484	13.171	0.375723	0.790674	0.475194	0.634649	0.733345	Castor2	304410
ENSRNOG00000001488	3819.26	-0.655855	0.133433	-4.91524	8.86745e-07	5.3768e-06	Psmb1	94198
ENSRNOG00000001489	179.012	-0.345509	0.217937	-1.58536	0.112885	0.190704	Tbp	117526
ENSRNOG00000001490	487.063	-0.508486	0.129492	-3.92677	8.6093e-05	0.000357983	Pdcd2	58934
ENSRNOG00000001492	48.7837	2.24154	0.413503	5.42085	5.93152e-08	4.42196e-07	Slc8a2	140447
ENSRNOG00000001493	308.031	-0.109162	0.147105	-0.742071	0.458044	0.577484	NA	NA
ENSRNOG00000001494	2206.81	0.673836	0.101692	6.62621	3.44413e-11	4.20372e-10	Napa	140673
ENSRNOG00000001499	22.6841	2.95592	0.551042	5.36424	8.12908e-08	5.90479e-07	Mia	81510
ENSRNOG00000001500	674.662	-1.02936	0.17746	-5.80049	6.6122e-09	5.7317e-08	Rab4b	50866
ENSRNOG00000001501	548.617	-1.4936	0.144437	-10.3409	4.60192e-25	2.38374e-23	Snrpa	292729
ENSRNOG00000001510	1.57517	-0.702409	1.80239	-0.38971	0.696751	0.784116	NA	NA
ENSRNOG00000001514	92.8275	-1.12904	0.318836	-3.54114	0.000398405	0.0014152	Cdca7	311742
ENSRNOG00000001515	248.99	0.440537	0.218812	2.01332	0.0440814	0.0870358	Map3k20	311743
ENSRNOG00000001516	841.285	0.636347	0.368752	1.72568	0.0844057	0.149818	Rapgef4	252857
ENSRNOG00000001517	2617.3	0.389279	0.282675	1.37713	0.168473	0.26369	Pdk1	116551
ENSRNOG00000001518	1411.6	0.135966	0.289136	0.470249	0.638177	0.736692	Itga6	114517
ENSRNOG00000001520	6.5646	0.471476	0.72309	0.65203	0.514382	0.628886	Dlx1	296500
ENSRNOG00000001524	783.029	0.0254267	0.1125	0.226015	0.82119	0.877375	Hat1	296501
ENSRNOG00000001525	15.8475	0.307522	0.524174	0.58668	0.557418	0.667597	Igsf11	303926
ENSRNOG00000001527	13.6477	-1.38898	0.645706	-2.1511	0.0314683	0.0653979	Cd80	25408
ENSRNOG00000001528	34.5969	1.77147	0.392305	4.51554	6.31548e-06	3.28235e-05	Gap43	29423
ENSRNOG00000001531	84.1945	0.652498	0.266267	2.45055	0.014264	0.0334116	Chac2	360994
ENSRNOG00000001544	132.581	-0.706909	0.449467	-1.57277	0.115772	0.194595	Cyyr1	304138
ENSRNOG00000001547	215.064	-0.35674	0.176447	-2.0218	0.043197	0.0854982	Agps	84114
ENSRNOG00000001548	8040.52	1.33666	0.131559	10.1602	2.98476e-24	1.46564e-22	Nfe2l2	83619
ENSRNOG00000001551	7454.04	-0.235699	0.165459	-1.42452	0.154297	0.245116	Atp5pf	94271
ENSRNOG00000001554	148.694	0.679024	0.258823	2.6235	0.00870304	0.0217897	RGD1563888	360692
ENSRNOG00000001555	502.765	-0.506831	0.254036	-1.99512	0.0460302	0.0900774	Btg3	54230
ENSRNOG00000001557	705.742	-0.700999	0.403372	-1.73785	0.0822378	0.146521	Cxadr	89843
ENSRNOG00000001559	975.452	-0.439686	0.201735	-2.17952	0.0292928	0.061694	Mtx2	288150
ENSRNOG00000001573	1456.83	0.989791	0.27571	3.58998	0.000330706	0.00120135	Usp25	304150
ENSRNOG00000001577	1.14724	4.21246	2.42488	1.73718	0.0823552	1	Hoxd3	288152
ENSRNOG00000001582	386.682	-0.460471	0.228754	-2.01295	0.0441199	0.0870916	Bach1	304127
ENSRNOG00000001584	19.1395	-1.91804	0.516127	-3.71621	0.000202234	0.000769627	Map3k7cl	304131
ENSRNOG00000001585	1110.2	0.053487	0.227685	0.234916	0.814274	0.872726	Nrip1	304157
ENSRNOG00000001592	3649.68	-1.73685	0.128868	-13.4778	2.11351e-41	3.48627e-39	Cct8	288305
ENSRNOG00000001593	290.941	-0.746835	0.164267	-4.54647	5.45527e-06	2.86773e-05	Lnpk	362151
ENSRNOG00000001596	26208.2	-0.06687	0.143425	-0.466237	0.641046	0.738849	Atp5mc3	114630
ENSRNOG00000001597	556.568	-0.189783	0.174025	-1.09055	0.27547	0.389421	Atf2	81647
[truncated: 16,944 more rows]

## Sheet: mapping_lyco-s vs DMSO
520 elements included exclusively in "lyco-s vs DMSO":
[truncated: 520 more rows]

[truncated: 2 more sheets: mapping_Both, mapping_lyco-s vs buf-s]
