# Supplementary material for: Integrative Bioinformatic Analyses of Global Transcriptome Data Decipher Novel Molecular Insights into Cardiac Anti-Fibrotic Therapies
Source: Int J Mol Sci. 2020 Jul 2;21(13):4727. doi: 10.3390/ijms21134727 (PMC7370212; doi:10.3390/ijms21134727)
Supplement: Supplementary file 1 [file ijms-21-04727-s001.zip › ijms-819271-supplementary final/Supplementary Table 2.xlsx]

## Sheet: gProfiler_all results
source	term_name	term_id	adjusted_p_value	negative_log10_of_adjusted_p_value	term_size	query_size	intersection_size	effective_domain_size
GO:MF	protein binding	GO:0005515	2.0484584237216383e-15	14.688572846224634	5532	1589	872	12340
GO:MF	cell adhesion molecule binding	GO:0050839	2.986486711925758e-7	6.524839413262517	169	1589	52	12340
GO:MF	binding	GO:0005488	0.0000027492876175375995	5.5607798239341	8267	1589	1163	12340
GO:MF	signaling receptor binding	GO:0005102	0.0000030167286848960873	5.5204637471504965	1191	1589	219	12340
GO:MF	integrin binding	GO:0005178	0.000007209007364597934	5.142124530808438	97	1589	34	12340
GO:MF	ligand-gated cation channel activity	GO:0099094	0.000010014849378108449	4.999355578047715	52	1589	23	12340
GO:MF	transmembrane receptor protein tyrosine kinase activity	GO:0004714	0.0002152568097952378	3.6670431004563584	36	1589	17	12340
GO:MF	transmembrane receptor protein kinase activity	GO:0019199	0.0003982348007685492	3.3998607907140603	49	1589	20	12340
GO:MF	identical protein binding	GO:0042802	0.0008297215474362258	3.0810676313608267	1455	1589	245	12340
GO:MF	glycosaminoglycan binding	GO:0005539	0.0008939353890764395	3.0486938695503913	116	1589	34	12340
GO:MF	ion binding	GO:0043167	0.0009047356188524209	3.0434783114556576	1505	1589	252	12340
GO:MF	cargo receptor activity	GO:0038024	0.0009323964772875826	3.0303993759681216	28	1589	14	12340
GO:MF	ligand-gated ion channel activity	GO:0015276	0.0010480025652647097	2.979637654299864	69	1589	24	12340
GO:MF	signaling receptor activator activity	GO:0030546	0.0016763856994378215	2.7756260526113574	290	1589	65	12340
GO:MF	receptor ligand activity	GO:0048018	0.0018583697685849625	2.730867868125773	285	1589	64	12340
GO:MF	ligand-gated channel activity	GO:0022834	0.001862110004580672	2.72999466654952	71	1589	24	12340
GO:MF	chemokine activity	GO:0008009	0.0026279656141920842	2.5803803216329313	30	1589	14	12340
GO:MF	receptor regulator activity	GO:0030545	0.002824828465059802	2.549007919150668	324	1589	70	12340
GO:MF	extracellular matrix binding	GO:0050840	0.0029729777338412347	2.5268083434375437	42	1589	17	12340
GO:MF	collagen binding	GO:0005518	0.0030095470108245257	2.521498868361048	38	1589	16	12340
GO:MF	anion binding	GO:0043168	0.005548420172308759	2.2558306579798675	1037	1589	179	12340
GO:MF	carbohydrate derivative binding	GO:0097367	0.005895912204201567	2.2294489921630283	639	1589	119	12340
GO:MF	cation channel activity	GO:0005261	0.00601612967747443	2.220682811112458	202	1589	48	12340
GO:MF	growth factor binding	GO:0019838	0.007285105643208162	2.1375641460313015	81	1589	25	12340
GO:MF	protein dimerization activity	GO:0046983	0.009051912518985704	2.0432596518787505	803	1589	143	12340
GO:MF	inward rectifier potassium channel activity	GO:0005242	0.009473781683039128	2.02347662751854	12	1589	8	12340
GO:MF	ligand-gated calcium channel activity	GO:0099604	0.009565048571117637	2.019312820292743	15	1589	9	12340
GO:MF	gated channel activity	GO:0022836	0.009913619525251334	2.003767752896537	183	1589	44	12340
GO:MF	intracellular ligand-gated ion channel activity	GO:0005217	0.019361562793351064	1.7130595909771908	16	1589	9	12340
GO:MF	voltage-gated potassium channel activity involved in cardiac muscle cell action potential repolarization	GO:0086008	0.020315691150543644	1.6921683981585707	10	1589	7	12340
GO:MF	voltage-gated cation channel activity	GO:0022843	0.034474613212992396	1.4625005976801877	83	1589	24	12340
GO:MF	voltage-gated potassium channel activity	GO:0005249	0.03527485131900141	1.452534808090222	54	1589	18	12340
GO:MF	voltage-gated channel activity	GO:0022832	0.04035236839661981	1.3941309702009654	94	1589	26	12340
GO:MF	voltage-gated ion channel activity	GO:0005244	0.04035236839661981	1.3941309702009654	94	1589	26	12340
GO:MF	heparin binding	GO:0008201	0.041575947185769985	1.3811578478723057	89	1589	25	12340
GO:MF	protein homodimerization activity	GO:0042803	0.043705414430555575	1.3594647572709473	628	1589	113	12340
GO:BP	multicellular organism development	GO:0007275	2.0915836965118235e-24	23.679524752070222	3986	1794	738	13317
GO:BP	system development	GO:0048731	6.199189776226242e-24	23.207665068357848	3714	1794	696	13317
GO:BP	anatomical structure development	GO:0048856	1.2026802329967898e-23	22.91984982694531	4413	1794	797	13317
GO:BP	regulation of multicellular organismal process	GO:0051239	1.2040272065913228e-23	22.919363699507606	2492	1794	508	13317
GO:BP	developmental process	GO:0032502	2.6025988052512153e-21	20.584592773917006	4783	1794	840	13317
GO:BP	biological adhesion	GO:0022610	2.5006635239979603e-20	19.601944740697228	840	1794	218	13317
GO:BP	cell adhesion	GO:0007155	6.458171047447892e-20	19.18989045668971	835	1794	216	13317
GO:BP	positive regulation of multicellular organismal process	GO:0051240	5.523199046940136e-19	18.257809305240915	1492	1794	329	13317
GO:BP	animal organ development	GO:0048513	4.311756989573308e-18	17.36534572394872	2842	1794	541	13317
GO:BP	cell differentiation	GO:0030154	1.8892394032443125e-17	16.723713005063836	2998	1794	562	13317
GO:BP	multicellular organismal process	GO:0032501	1.7286522484244849e-16	15.762292364609392	5719	1794	948	13317
GO:BP	cellular developmental process	GO:0048869	3.2591114286167946e-16	15.486900790806375	3147	1794	579	13317
GO:BP	regulation of response to stimulus	GO:0048583	2.994436033181114e-15	14.523684959832465	2890	1794	536	13317
GO:BP	positive regulation of biological process	GO:0048518	4.9736284567783905e-15	14.303326660802666	4793	1794	812	13317
GO:BP	response to organic substance	GO:0010033	7.735079241703655e-15	14.111535232829725	2424	1794	463	13317
GO:BP	response to chemical	GO:0042221	2.5339109343196343e-14	13.596208654414419	3219	1794	581	13317
GO:BP	response to external stimulus	GO:0009605	3.933539352802508e-14	13.405216500606205	2122	1794	413	13317
GO:BP	regulation of developmental process	GO:0050793	7.928642300148099e-14	13.10080117485591	2041	1794	399	13317
GO:BP	inflammatory response	GO:0006954	2.30998366187505e-13	12.636391091788637	450	1794	126	13317
GO:BP	cellular response to chemical stimulus	GO:0070887	3.007975576908282e-13	12.521725694296162	2262	1794	431	13317
GO:BP	regulation of multicellular organismal development	GO:2000026	3.955836007895124e-13	12.402761720700354	1632	1794	331	13317
GO:BP	regulation of cell adhesion	GO:0030155	6.695095241266222e-13	12.174243240539624	502	1794	135	13317
GO:BP	negative regulation of biological process	GO:0048519	1.2932551874148421e-12	11.888315770903706	4031	1794	691	13317
GO:BP	positive regulation of developmental process	GO:0051094	1.5910350956050743e-12	11.798320240429147	1154	1794	250	13317
GO:BP	regulation of response to external stimulus	GO:0032101	1.813665213328329e-12	11.741442876825378	718	1794	174	13317
GO:BP	positive regulation of response to stimulus	GO:0048584	3.61798415668399e-12	11.44153333926719	1750	1794	346	13317
GO:BP	cellular response to organic substance	GO:0071310	6.062082185640604e-12	11.217378180055455	1819	1794	356	13317
GO:BP	positive regulation of cell communication	GO:0010647	8.201558265251832e-12	11.08610362545695	1332	1794	277	13317
GO:BP	positive regulation of cellular process	GO:0048522	2.5277025685848143e-11	10.597274030240072	4255	1794	716	13317
GO:BP	positive regulation of signaling	GO:0023056	2.6768322859751236e-11	10.572378838210627	1338	1794	276	13317
GO:BP	response to stress	GO:0006950	4.2315899138234275e-11	10.373496426699033	2809	1794	504	13317
GO:BP	anatomical structure morphogenesis	GO:0009653	1.192430954026821e-10	9.92356675874763	2067	1794	389	13317
GO:BP	cell population proliferation	GO:0008283	4.697406591963043e-10	9.328141847097228	1524	1794	301	13317
GO:BP	movement of cell or subcellular component	GO:0006928	4.801251027027207e-10	9.318645586927584	1518	1794	300	13317
GO:BP	regulation of cell differentiation	GO:0045595	4.902531807923934e-10	9.30957957992208	1431	1794	286	13317
GO:BP	locomotion	GO:0040011	5.41593303970819e-10	9.266326713721917	1364	1794	275	13317
GO:BP	positive regulation of cell migration	GO:0030335	5.977735686771047e-10	9.223463291758193	411	1794	110	13317
GO:BP	cell migration	GO:0016477	6.073622735643175e-10	9.216552187873281	1097	1794	231	13317
GO:BP	regulation of cell migration	GO:0030334	6.233277226426986e-10	9.20528355733228	666	1794	157	13317
GO:BP	cell-cell adhesion	GO:0098609	6.749481899667705e-10	9.17072956298396	507	1794	128	13317
GO:BP	regulation of cell population proliferation	GO:0042127	7.581182991695715e-10	9.120263020399792	1257	1794	257	13317
GO:BP	positive regulation of cellular component movement	GO:0051272	8.187797424384089e-10	9.086832910826395	439	1794	115	13317
GO:BP	regulation of biological quality	GO:0065008	8.692102750230696e-10	9.060875148481927	2882	1794	508	13317
GO:BP	positive regulation of cell motility	GO:2000147	1.0534802797174527e-9	8.977373589614544	430	1794	113	13317
GO:BP	cell surface receptor signaling pathway	GO:0007166	1.344414336043811e-9	8.871466865116927	1854	1794	351	13317
GO:BP	positive regulation of signal transduction	GO:0009967	1.3803149800908464e-9	8.860021798739087	1184	1794	244	13317
GO:BP	regulation of cell communication	GO:0010646	1.5800976726242341e-9	8.801316066608445	2384	1794	432	13317
GO:BP	response to lipid	GO:0033993	3.3433597384502908e-9	8.47581689172378	852	1794	187	13317
GO:BP	regulation of signaling	GO:0023051	3.5425323483680253e-9	8.450686175334958	2396	1794	432	13317
GO:BP	response to wounding	GO:0009611	3.832805182106271e-9	8.416483254965963	375	1794	101	13317
GO:BP	circulatory system development	GO:0072359	4.364173290525064e-9	8.360098012981815	831	1794	183	13317
GO:BP	defense response	GO:0006952	4.428284196695558e-9	8.35376451491707	1099	1794	228	13317
GO:BP	cell motility	GO:0048870	4.467577711976941e-9	8.349927884353548	1221	1794	248	13317
GO:BP	localization of cell	GO:0051674	4.467577711976941e-9	8.349927884353548	1221	1794	248	13317
GO:BP	regulation of localization	GO:0032879	4.940746514223063e-9	8.306207427085718	2118	1794	389	13317
GO:BP	regulation of locomotion	GO:0040012	5.443793933102384e-9	8.264098322743196	769	1794	172	13317
GO:BP	tissue development	GO:0009888	5.724571962628394e-9	8.242256980816581	1491	1794	291	13317
GO:BP	regulation of cellular component movement	GO:0051270	6.114481604926144e-9	8.21364035721534	770	1794	172	13317
GO:BP	negative regulation of multicellular organismal process	GO:0051241	6.200658003465893e-9	8.207562221451552	1018	1794	214	13317
GO:BP	regulation of cell motility	GO:2000145	8.077855513800438e-9	8.092703919192816	709	1794	161	13317
GO:BP	wound healing	GO:0042060	1.2362314112783733e-8	7.907900225659616	275	1794	80	13317
GO:BP	immune system process	GO:0002376	1.2712865458301032e-8	7.89575654917306	2001	1794	369	13317
GO:BP	regulation of immune system process	GO:0002682	1.3530060975869602e-8	7.8687002461648285	1129	1794	231	13317
GO:BP	regulation of signal transduction	GO:0009966	2.3997208112442634e-8	7.619839282117146	2082	1794	380	13317
GO:BP	positive regulation of locomotion	GO:0040017	2.5294560239577255e-8	7.596972866648185	450	1794	113	13317
GO:BP	homeostatic process	GO:0042592	2.843501248913825e-8	7.546146576662292	1410	1794	275	13317
GO:BP	extracellular structure organization	GO:0043062	3.489071305640588e-8	7.457290154848309	198	1794	63	13317
GO:BP	extracellular matrix organization	GO:0030198	3.489071305640588e-8	7.457290154848309	198	1794	63	13317
GO:BP	tube development	GO:0035295	6.900583801137691e-8	7.161114165655889	827	1794	178	13317
GO:BP	cytokine production	GO:0001816	7.68277467536516e-8	7.114481903852197	602	1794	139	13317
GO:BP	regulation of cell-cell adhesion	GO:0022407	1.0559975908700784e-7	6.976337072591056	296	1794	82	13317
GO:BP	multicellular organismal homeostasis	GO:0048871	1.294320895110829e-7	6.88795803765599	375	1794	97	13317
GO:BP	negative regulation of cellular process	GO:0048523	1.8474370740566562e-7	6.733430345277048	3613	1794	601	13317
GO:BP	cell activation	GO:0001775	3.134376019509005e-7	6.503848904037813	806	1794	172	13317
GO:BP	immune system development	GO:0002520	5.056474844603983e-7	6.296152148984378	781	1794	167	13317
GO:BP	export from cell	GO:0140352	5.718753080555559e-7	6.242698654645359	800	1794	170	13317
GO:BP	hemopoiesis	GO:0030097	6.194303290098977e-7	6.208007534208207	683	1794	150	13317
GO:BP	response to oxygen-containing compound	GO:1901700	6.635796258175468e-7	6.178106956780964	1463	1794	277	13317
GO:BP	blood vessel morphogenesis	GO:0048514	7.61860780278189e-7	6.118124382834882	408	1794	101	13317
GO:BP	leukocyte migration	GO:0050900	7.702673937662212e-7	6.113358485894633	251	1794	71	13317
GO:BP	regulation of defense response	GO:0031347	9.184761754926961e-7	6.036932104449353	492	1794	116	13317
GO:BP	cardiovascular system development	GO:0072358	0.0000011231284015025712	5.949570590242279	516	1794	120	13317
GO:BP	response to endogenous stimulus	GO:0009719	0.0000012756227330028891	5.894277749753837	1332	1794	255	13317
GO:BP	hematopoietic or lymphoid organ development	GO:0048534	0.000001304731655925008	5.88447880045951	731	1794	157	13317
GO:BP	vasculature development	GO:0001944	0.0000014957894708731737	5.8251295281775475	507	1794	118	13317
GO:BP	regulation of inflammatory response	GO:0050727	0.0000016796336868558497	5.774785423704914	240	1794	68	13317
GO:BP	tube morphogenesis	GO:0035239	0.000001716145723296724	5.7654458376198106	634	1794	140	13317
GO:BP	positive regulation of cell differentiation	GO:0045597	0.000001892871160533739	5.722878945557326	824	1794	172	13317
GO:BP	blood vessel development	GO:0001568	0.0000019485353244500103	5.710291716597154	481	1794	113	13317
GO:BP	regulation of cytokine production	GO:0001817	0.0000024529080581036443	5.6103187300677995	545	1794	124	13317
GO:BP	positive regulation of cell adhesion	GO:0045785	0.0000028829634947726077	5.540160856785983	315	1794	82	13317
GO:BP	positive regulation of cell-cell adhesion	GO:0022409	0.000003148313929560381	5.501921969108975	189	1794	57	13317
GO:BP	anatomical structure formation involved in morphogenesis	GO:0048646	0.0000032918907298456564	5.482554589077226	866	1794	178	13317
GO:BP	angiogenesis	GO:0001525	0.000003453378657539551	5.461755799332606	332	1794	85	13317
GO:BP	negative regulation of response to external stimulus	GO:0032102	0.0000062406275594508576	5.204771735333204	283	1794	75	13317
GO:BP	taxis	GO:0042330	0.000007032513893933564	5.152889401138912	435	1794	103	13317
GO:BP	regulation of response to stress	GO:0080134	0.000008431887725030056	5.074075184949903	1030	1794	203	13317
GO:BP	intracellular signal transduction	GO:0035556	0.00000898570261180618	5.046447958788704	1812	1794	325	13317
GO:BP	chemotaxis	GO:0006935	0.000012795391106239255	4.892946434850215	434	1794	102	13317
GO:BP	secretion by cell	GO:0032940	0.00001302164614557377	4.885334110487565	766	1794	159	13317
GO:BP	response to organic cyclic compound	GO:0014070	0.000018603794731418283	4.730398461006584	873	1794	176	13317
GO:BP	positive regulation of cytokine production	GO:0001819	0.000021777168232850565	4.661998593854931	366	1794	89	13317
GO:BP	interleukin-6 production	GO:0032635	0.000024385849245001658	4.612862115364777	141	1794	45	13317
GO:BP	animal organ morphogenesis	GO:0009887	0.000025420345865768545	4.594818544790158	846	1794	171	13317
GO:BP	positive regulation of intracellular signal transduction	GO:1902533	0.000027969978851361616	4.553307862006751	744	1794	154	13317
GO:BP	negative regulation of cell population proliferation	GO:0008285	0.00002994894349495187	4.523618493555322	509	1794	114	13317
GO:BP	response to molecule of bacterial origin	GO:0002237	0.00003618330219816451	4.44149180063271	326	1794	81	13317
GO:BP	cell activation involved in immune response	GO:0002263	0.00004574508936298354	4.339655519674542	202	1794	57	13317
GO:BP	leukocyte activation involved in immune response	GO:0002366	0.00004575298180898519	4.339580596876458	197	1794	56	13317
GO:BP	cell development	GO:0048468	0.00004925088554387885	4.30758595636713	1774	1794	315	13317
GO:BP	regulation of leukocyte cell-cell adhesion	GO:1903037	0.000052721999721082006	4.278008125512667	223	1794	61	13317
GO:BP	regulation of interleukin-6 production	GO:0032675	0.000054736571038743376	4.261722412362433	135	1794	43	13317
GO:BP	leukocyte cell-cell adhesion	GO:0007159	0.00005667136403353166	4.246636334118577	244	1794	65	13317
GO:BP	positive regulation of response to external stimulus	GO:0032103	0.00005945358415065078	4.225821958876576	390	1794	92	13317
GO:BP	positive regulation of phosphate metabolic process	GO:0045937	0.00008164875258501352	4.0880504459497695	878	1794	174	13317
GO:BP	positive regulation of phosphorus metabolic process	GO:0010562	0.00008164875258501352	4.0880504459497695	878	1794	174	13317
GO:BP	response to drug	GO:0042493	0.00008608184197337494	4.065088448574599	953	1794	186	13317
GO:BP	leukocyte activation	GO:0045321	0.00010357772271334367	3.984733641724196	734	1794	150	13317
GO:BP	regulation of wound healing	GO:0061041	0.0001118065546931314	3.9515327350577123	84	1794	31	13317
GO:BP	regulation of hemostasis	GO:1900046	0.00011522784647662435	3.938442554682534	41	1794	20	13317
GO:BP	regulation of blood coagulation	GO:0030193	0.00011522784647662435	3.938442554682534	41	1794	20	13317
GO:BP	regulation of response to wounding	GO:1903034	0.0001353464699479962	3.8685530668391603	111	1794	37	13317
GO:BP	positive regulation of leukocyte cell-cell adhesion	GO:1903039	0.00013564639571681433	3.867591741460769	158	1794	47	13317
GO:BP	positive regulation of phosphorylation	GO:0042327	0.00014168754592196653	3.848668321771377	823	1794	164	13317
GO:BP	positive regulation of immune system process	GO:0002684	0.00014510523858714136	3.838316908386383	811	1794	162	13317
GO:BP	response to biotic stimulus	GO:0009607	0.00014894345736749505	3.8269785692639813	1111	1794	210	13317
GO:BP	positive regulation of wound healing	GO:0090303	0.00014949054252484342	3.8253862819829965	38	1794	19	13317
GO:BP	leukocyte chemotaxis	GO:0030595	0.0001627653457175996	3.78843805500989	154	1794	46	13317
GO:BP	positive regulation of MAPK cascade	GO:0043410	0.00016573541597581962	3.780584677341829	415	1794	95	13317
GO:BP	response to other organism	GO:0051707	0.00016806246153810742	3.774529279822967	1081	1794	205	13317
GO:BP	positive regulation of leukocyte migration	GO:0002687	0.0001762087429660261	3.7539725469585883	112	1794	37	13317
GO:BP	response to lipopolysaccharide	GO:0032496	0.00019597398825383519	3.7078015689879305	316	1794	77	13317
GO:BP	multi-organism process	GO:0051704	0.00019856977268713414	3.702086861350717	1931	1794	335	13317
GO:BP	regulation of MAPK cascade	GO:0043408	0.0002302109660236282	3.6378739927387262	551	1794	118	13317
GO:BP	positive regulation of metabolic process	GO:0009893	0.00023189668146294303	3.6347054662505163	2872	1794	473	13317
GO:BP	regulation of cell activation	GO:0050865	0.00023903215032310528	3.621543681608903	522	1794	113	13317
GO:BP	response to external biotic stimulus	GO:0043207	0.0002415414100480323	3.6170084027441094	1086	1794	205	13317
GO:BP	negative regulation of cell adhesion	GO:0007162	0.0002458858312627822	3.609266495993594	206	1794	56	13317
GO:BP	positive regulation of protein modification process	GO:0031401	0.0002725065943109773	3.564622983889291	949	1794	183	13317
GO:BP	positive regulation of protein phosphorylation	GO:0001934	0.0002914170257905439	3.5354850785410497	764	1794	153	13317
GO:BP	positive regulation of molecular function	GO:0044093	0.0003232056185243567	3.490521098166896	1141	1794	213	13317
GO:BP	response to hormone	GO:0009725	0.0003250818721196049	3.4880072478460167	833	1794	164	13317
GO:BP	positive regulation of cell population proliferation	GO:0008284	0.0003637888893512968	3.4391505690633744	736	1794	148	13317
GO:BP	response to growth factor	GO:0070848	0.0003677236771436471	3.4344784056987803	532	1794	114	13317
GO:BP	regulation of cell death	GO:0010941	0.00038451365055891746	3.4150882377684524	1259	1794	231	13317
GO:BP	secretion	GO:0046903	0.00039220485589626055	3.406487033626176	885	1794	172	13317
GO:BP	positive regulation of blood coagulation	GO:0030194	0.0004350980409709856	3.3614128721138705	15	1794	11	13317
GO:BP	positive regulation of hemostasis	GO:1900048	0.0004350980409709856	3.3614128721138705	15	1794	11	13317
GO:BP	ion homeostasis	GO:0050801	0.0005237396611111832	3.2808845371362554	577	1794	121	13317
GO:BP	enzyme linked receptor protein signaling pathway	GO:0007167	0.0005282217926657749	3.2771836852206246	631	1794	130	13317
GO:BP	regulation of leukocyte migration	GO:0002685	0.0005597311854644012	3.2520204956699996	155	1794	45	13317
GO:BP	cellular response to growth factor stimulus	GO:0071363	0.0005793658640483811	3.237047096795627	507	1794	109	13317
GO:BP	regulation of hemopoiesis	GO:1903706	0.0006206996050108567	3.207118530982671	330	1794	78	13317
GO:BP	connective tissue development	GO:0061448	0.0006446113003760647	3.1907020853456345	222	1794	58	13317
GO:BP	regulation of leukocyte proliferation	GO:0070663	0.0006864283566042649	3.163404783926275	176	1794	49	13317
GO:BP	myeloid leukocyte activation	GO:0002274	0.0006912657332303161	3.1603549710183843	161	1794	46	13317
GO:BP	cellular response to endogenous stimulus	GO:0071495	0.0006941303414103666	3.1585589715620603	1031	1794	194	13317
GO:BP	protein localization to extracellular region	GO:0071692	0.000778042265786508	3.108996810080656	463	1794	101	13317
GO:BP	regulation of coagulation	GO:0050818	0.0007912835083904951	3.101667885567374	45	1794	20	13317
GO:BP	localization	GO:0051179	0.0008187791835437016	3.0868332072736058	4381	1794	683	13317
GO:BP	ossification	GO:0001503	0.0008837782156947765	3.0536567075939898	283	1794	69	13317
GO:BP	skeletal system development	GO:0001501	0.0009250357207131102	3.0338414964403593	424	1794	94	13317
GO:BP	negative regulation of inflammatory response	GO:0050728	0.0009957409036725814	3.00185365228278	105	1794	34	13317
GO:BP	leukocyte proliferation	GO:0070661	0.0011130226857067398	2.9534959837543755	236	1794	60	13317
GO:BP	granulocyte chemotaxis	GO:0071621	0.0011505113385615736	2.9391090968993283	83	1794	29	13317
GO:BP	regulation of transport	GO:0051049	0.0011933135318188425	2.923245434578436	1407	1794	251	13317
GO:BP	lymphocyte activation involved in immune response	GO:0002285	0.0012092608222702365	2.9174800172070583	144	1794	42	13317
GO:BP	positive regulation of leukocyte differentiation	GO:1902107	0.0013770769170877275	2.8610418014033288	130	1794	39	13317
GO:BP	regulation of angiogenesis	GO:0045765	0.0014012725126694582	2.853477397019929	211	1794	55	13317
GO:BP	divalent inorganic cation homeostasis	GO:0072507	0.0015783703829335344	2.801791076925413	377	1794	85	13317
GO:BP	protein secretion	GO:0009306	0.0015830660121491254	2.8005009751475187	458	1794	99	13317
GO:BP	establishment of protein localization to extracellular region	GO:0035592	0.0015830660121491254	2.8005009751475187	458	1794	99	13317
GO:BP	regulation of vasculature development	GO:1901342	0.0015946610701899084	2.7973316078968575	233	1794	59	13317
GO:BP	negative regulation of immune system process	GO:0002683	0.0017322467464027473	2.7613902457086015	395	1794	88	13317
GO:BP	tissue remodeling	GO:0048771	0.0017575359340653222	2.755095786759494	136	1794	40	13317
GO:BP	cell chemotaxis	GO:0060326	0.0017593199404614846	2.7546551749018384	239	1794	60	13317
GO:BP	peptide secretion	GO:0002790	0.0018846038967715694	2.7247799152317325	495	1794	105	13317
GO:BP	signal transduction by protein phosphorylation	GO:0023014	0.0019370571143229316	2.7128575738758283	603	1794	123	13317
GO:BP	MAPK cascade	GO:0000165	0.002144345712005087	2.6687051962588315	586	1794	120	13317
GO:BP	regulation of lymphocyte proliferation	GO:0050670	0.0021685787377511818	2.6638248046657576	167	1794	46	13317
GO:BP	regulation of anatomical structure morphogenesis	GO:0022603	0.0023766077061480395	2.62404249901037	796	1794	154	13317
GO:BP	cellular response to lipid	GO:0071396	0.002478660528035167	2.605782949188826	480	1794	102	13317
GO:BP	leukocyte differentiation	GO:0002521	0.0025448605443061326	2.594336011558158	410	1794	90	13317
GO:BP	regulation of mononuclear cell proliferation	GO:0032944	0.0026027332101224068	2.584570346416227	168	1794	46	13317
GO:BP	regulation of T cell activation	GO:0050863	0.002654529834158369	2.5760123892764724	231	1794	58	13317
GO:BP	hemostasis	GO:0007599	0.002673809948837257	2.5728694651011645	86	1794	29	13317
GO:BP	T cell activation	GO:0042110	0.0027811836297447923	2.5557703355687558	359	1794	81	13317
GO:BP	positive regulation of response to wounding	GO:1903036	0.002821939713797667	2.549452268485524	52	1794	21	13317
GO:BP	cytokine secretion	GO:0050663	0.003421840666665211	2.4657402166532187	206	1794	53	13317
GO:BP	positive regulation of transport	GO:0051050	0.003607834679242449	2.4427533712236964	814	1794	156	13317
GO:BP	regulation of programmed cell death	GO:0043067	0.0036520111803527012	2.4374679015763885	1152	1794	209	13317
GO:BP	chemical homeostasis	GO:0048878	0.003719530780713814	2.4295118429674702	871	1794	165	13317
GO:BP	regulation of protein phosphorylation	GO:0001932	0.0037784509795967445	2.4226862078060667	1088	1794	199	13317
GO:BP	skeletal system morphogenesis	GO:0048705	0.003816794411784563	2.418301232304534	212	1794	54	13317
GO:BP	myeloid leukocyte migration	GO:0097529	0.003978807518418089	2.4002470700797622	145	1794	41	13317
GO:BP	response to cytokine	GO:0034097	0.0040748781971853085	2.3898853682935477	685	1794	135	13317
GO:BP	collagen metabolic process	GO:0032963	0.004329561527401685	2.363556084217585	70	1794	25	13317
GO:BP	cellular response to cytokine stimulus	GO:0071345	0.004374924299733905	2.3590294572684734	594	1794	120	13317
GO:BP	positive regulation of macromolecule metabolic process	GO:0010604	0.004464625832642112	2.3502149322128205	2621	1794	427	13317
GO:BP	cell death	GO:0008219	0.004503721598819896	2.3464284635903723	1463	1794	256	13317
GO:BP	second-messenger-mediated signaling	GO:0019932	0.004928277418947096	2.3073048531717952	324	1794	74	13317
GO:BP	lymphocyte differentiation	GO:0030098	0.005223266965057149	2.2820577764819414	274	1794	65	13317
GO:BP	blood coagulation	GO:0007596	0.005261523761924003	2.2788884639144213	84	1794	28	13317
GO:BP	regulation of apoptotic process	GO:0042981	0.005274221680397863	2.2778416203616487	1132	1794	205	13317
GO:BP	response to abiotic stimulus	GO:0009628	0.00578235346150168	2.2378953644661377	979	1794	181	13317
GO:BP	positive regulation of T cell activation	GO:0050870	0.005865041967540509	2.2317288759259366	142	1794	40	13317
GO:BP	peptidyl-tyrosine phosphorylation	GO:0018108	0.005888101704735417	2.230024697070031	231	1794	57	13317
GO:BP	renal filtration	GO:0097205	0.006487725326311578	2.187907545324701	21	1794	12	13317
GO:BP	neutrophil chemotaxis	GO:0030593	0.006491336407742451	2.1876658833599563	67	1794	24	13317
GO:BP	regulation of leukocyte activation	GO:0002694	0.006601409055042479	2.1803633554405684	496	1794	103	13317
GO:BP	positive regulation of coagulation	GO:0050820	0.006859953787233034	2.163678809951745	18	1794	11	13317
GO:BP	cell-substrate adhesion	GO:0031589	0.006921051562633403	2.159827915203148	254	1794	61	13317
GO:BP	granulocyte migration	GO:0097530	0.00700026353795074	2.1548856098538356	99	1794	31	13317
GO:BP	membrane repolarization during cardiac muscle cell action potential	GO:0086013	0.007783809968334343	2.108807775349057	10	1794	8	13317
GO:BP	positive regulation of cellular component organization	GO:0051130	0.007840817500807224	2.1056386544609103	958	1794	177	13317
GO:BP	peptidyl-tyrosine modification	GO:0018212	0.007845738021487044	2.1053661975730504	233	1794	57	13317
GO:BP	regulation of phosphorylation	GO:0042325	0.008095097718557896	2.091777904368998	1191	1794	213	13317
GO:BP	tumor necrosis factor superfamily cytokine production	GO:0071706	0.008309409164478953	2.0804298553649696	154	1794	42	13317
GO:BP	cell morphogenesis	GO:0000902	0.008615386906997936	2.06472521411832	807	1794	153	13317
GO:BP	regulation of DNA-binding transcription factor activity	GO:0051090	0.008653959360890352	2.062785148585239	306	1794	70	13317
GO:BP	regulation of secretion by cell	GO:1903530	0.008684253565153692	2.061267504386278	602	1794	120	13317
GO:BP	regulation of ion transport	GO:0043269	0.008690803497721817	2.0609400695242654	475	1794	99	13317
GO:BP	lymphocyte proliferation	GO:0046651	0.008883413281085153	2.0514201328342327	223	1794	55	13317
GO:BP	regulation of cytosolic calcium ion concentration	GO:0051480	0.009473877035653742	2.0234722564123278	273	1794	64	13317
GO:BP	cellular response to lipopolysaccharide	GO:0071222	0.009533134885749245	2.0207642620368866	186	1794	48	13317
GO:BP	response to stimulus	GO:0050896	0.01019562108185626	1.9915863133672305	6878	1794	1014	13317
GO:BP	regulation of leukocyte differentiation	GO:1902105	0.010260204803833037	1.9888439701903977	224	1794	55	13317
GO:BP	mononuclear cell proliferation	GO:0032943	0.010260204803833037	1.9888439701903977	224	1794	55	13317
GO:BP	negative regulation of defense response	GO:0031348	0.010777475462585366	1.9674829572447452	171	1794	45	13317
GO:BP	inorganic ion homeostasis	GO:0098771	0.011376394779857956	1.9439953456105263	526	1794	107	13317
GO:BP	positive regulation of protein metabolic process	GO:0051247	0.0117675241641639	1.9293149012132251	1322	1794	232	13317
GO:BP	negative regulation of cytokine production	GO:0001818	0.011816930962142624	1.9274953017351446	198	1794	50	13317
GO:BP	calcium ion homeostasis	GO:0055074	0.012201113233811423	1.9136005423379852	349	1794	77	13317
GO:BP	positive regulation of peptidyl-tyrosine phosphorylation	GO:0050731	0.012395603975083588	1.9067323074072082	146	1794	40	13317
GO:BP	positive regulation of inflammatory response	GO:0050729	0.012399852887221579	1.9065834673092878	92	1794	29	13317
GO:BP	cellular response to molecule of bacterial origin	GO:0071219	0.012446786964100362	1.9049427436567499	193	1794	49	13317
GO:BP	T cell activation involved in immune response	GO:0002286	0.013326409148856449	1.8752868571069894	83	1794	27	13317
GO:BP	positive regulation of ion transport	GO:0043270	0.013628394552847896	1.8655553017519262	226	1794	55	13317
GO:BP	lymphocyte activation	GO:0046649	0.013907808101854966	1.8567413102867683	620	1794	122	13317
GO:BP	bone morphogenesis	GO:0060349	0.013972544504090105	1.854724498434192	102	1794	31	13317
GO:BP	cellular divalent inorganic cation homeostasis	GO:0072503	0.014235512603165062	1.8466268898294393	362	1794	79	13317
GO:BP	regulation of tumor necrosis factor superfamily cytokine production	GO:1903555	0.014505246409385853	1.8384748891758567	152	1794	41	13317
GO:BP	tumor necrosis factor production	GO:0032640	0.014505246409385853	1.8384748891758567	152	1794	41	13317
GO:BP	coagulation	GO:0050817	0.014607882795367256	1.8354127243065899	88	1794	28	13317
GO:BP	positive regulation of cytosolic calcium ion concentration	GO:0007204	0.014643471820853553	1.834355944187228	243	1794	58	13317
GO:BP	positive regulation of defense response	GO:0031349	0.01518475216559986	1.8185922919242314	288	1794	66	13317
GO:BP	positive regulation of angiogenesis	GO:0045766	0.015523759943881344	1.809003081717501	127	1794	36	13317
GO:BP	regulation of intracellular signal transduction	GO:1902531	0.015604521009790222	1.806749557725829	1163	1794	207	13317
GO:BP	regulation of molecular function	GO:0065009	0.01581995103564392	1.8007948650218166	1910	1794	319	13317
GO:BP	regulation of system process	GO:0044057	0.016376546874521305	1.7857776673764945	428	1794	90	13317
GO:BP	cellular response to tumor necrosis factor	GO:0071356	0.016758739223762066	1.7757586568727366	158	1794	42	13317
GO:BP	positive regulation of lymphocyte proliferation	GO:0050671	0.0174430432516879	1.7583777423326887	103	1794	31	13317
GO:BP	negative regulation of response to stimulus	GO:0048585	0.01771477396749758	1.7516643846965843	1211	1794	214	13317
GO:BP	regulation of peptidyl-tyrosine phosphorylation	GO:0050730	0.017828524157625415	1.7488846061643866	190	1794	48	13317
GO:BP	biological regulation	GO:0065007	0.01793810568115674	1.7462234216965238	9051	1794	1298	13317
GO:BP	epithelial cell proliferation	GO:0050673	0.018710488967180743	1.7279148627953602	324	1794	72	13317
GO:BP	positive regulation of cellular metabolic process	GO:0031325	0.019398835591902586	1.7122243376567945	2622	1794	422	13317
GO:BP	heart development	GO:0007507	0.019990051639438573	1.6991860839862225	490	1794	100	13317
GO:BP	response to mechanical stimulus	GO:0009612	0.02055054646555053	1.6871766251836442	218	1794	53	13317
GO:BP	negative regulation of cell activation	GO:0050866	0.021151772481506532	1.6746532336466884	149	1794	40	13317
GO:BP	positive regulation of mononuclear cell proliferation	GO:0032946	0.021686456899054896	1.6638113965741752	104	1794	31	13317
GO:BP	cell projection organization	GO:0030030	0.022068309311398988	1.6562309375612998	1169	1794	207	13317
GO:BP	regulation of peptide secretion	GO:0002791	0.023403219489305925	1.6307243942880278	402	1794	85	13317
GO:BP	regulation of B cell proliferation	GO:0030888	0.02390934857104146	1.621432256416893	54	1794	20	13317
GO:BP	metal ion homeostasis	GO:0055065	0.02419334000266077	1.6163041711340567	468	1794	96	13317
GO:BP	response to tumor necrosis factor	GO:0034612	0.024229905923383217	1.615648272079368	176	1794	45	13317
GO:BP	regulation of biological process	GO:0050789	0.02493484357862482	1.60319335185521	8577	1794	1235	13317
GO:BP	regulation of tumor necrosis factor production	GO:0032680	0.025152387385457515	1.5994207867860826	150	1794	40	13317
GO:BP	neutrophil migration	GO:1990266	0.025777557078220888	1.5887582428289866	81	1794	26	13317
GO:BP	ion transport	GO:0006811	0.02689063183530346	1.5703989932634224	1029	1794	185	13317
GO:BP	regulation of cytokine secretion	GO:0050707	0.026902400363071528	1.5702089684017455	182	1794	46	13317
GO:BP	plasma membrane bounded cell projection organization	GO:0120036	0.027162482212836157	1.5660305450660674	1153	1794	204	13317
GO:BP	apoptotic process	GO:0006915	0.02725306293568817	1.5645846808620403	1311	1794	228	13317
GO:BP	glomerular filtration	GO:0003094	0.027914050556468003	1.554177139266147	20	1794	11	13317
GO:BP	regulation of protein secretion	GO:0050708	0.02971651824293005	1.527002076353688	369	1794	79	13317
GO:BP	response to bacterium	GO:0009617	0.030095145521603767	1.521503552353256	636	1794	123	13317
GO:BP	programmed cell death	GO:0012501	0.030127782568568736	1.521032831608197	1346	1794	233	13317
GO:BP	negative regulation of B cell activation	GO:0050869	0.030477740465758005	1.5160172335144453	27	1794	13	13317
GO:BP	positive regulation of vasculature development	GO:1904018	0.0316901689286096	1.4990754457397266	141	1794	38	13317
GO:BP	defense response to other organism	GO:0098542	0.03188291426511632	1.4964419886744955	756	1794	142	13317
GO:BP	positive regulation of nitrogen compound metabolic process	GO:0051173	0.031965932371573684	1.4953126236898653	2482	1794	400	13317
GO:BP	positive regulation of DNA-binding transcription factor activity	GO:0051091	0.03241939236098524	1.4891951294240917	194	1794	48	13317
GO:BP	T cell differentiation involved in immune response	GO:0002292	0.03285321666002247	1.483422102228809	55	1794	20	13317
GO:BP	immune response	GO:0006955	0.03358109162460148	1.473905190305324	1183	1794	208	13317
GO:BP	regulation of actin filament-based process	GO:0032970	0.03366910918692966	1.4727683739688688	289	1794	65	13317
GO:BP	response to interferon-gamma	GO:0034341	0.033832620299222904	1.470664365279575	116	1794	33	13317
GO:BP	cellular calcium ion homeostasis	GO:0006874	0.033877769538475565	1.4700851906972807	341	1794	74	13317
GO:BP	regulation of cellular response to growth factor stimulus	GO:0090287	0.03438783283637563	1.463595193089304	189	1794	47	13317
GO:BP	regulation of secretion	GO:0051046	0.03513326530107959	1.4542814848126129	663	1794	127	13317
GO:BP	cytokine metabolic process	GO:0042107	0.035356643031527885	1.4515289761842078	87	1794	27	13317
GO:BP	positive regulation of secretion by cell	GO:1903532	0.035537108668937584	1.4493179096822755	359	1794	77	13317
GO:BP	positive regulation of immune effector process	GO:0002699	0.03848946476711535	1.4146581281442903	179	1794	45	13317
GO:BP	lymphocyte migration	GO:0072676	0.038768128498527725	1.4115251637175823	78	1794	25	13317
GO:BP	cation homeostasis	GO:0055080	0.03935067941296362	1.4050477648867774	516	1794	103	13317
GO:BP	regulation of phosphate metabolic process	GO:0019220	0.03947312243451986	1.4036985183360087	1318	1794	228	13317
GO:BP	sensory perception of pain	GO:0019233	0.03997177406730191	1.3982465760195635	102	1794	30	13317
GO:BP	positive regulation of cellular protein metabolic process	GO:0032270	0.04028203215243541	1.3948886282294635	1239	1794	216	13317
GO:BP	regulation of phosphorus metabolic process	GO:0051174	0.04159070000238828	1.3810037700746864	1319	1794	228	13317
GO:BP	bone development	GO:0060348	0.04327764527342563	1.363736377120019	196	1794	48	13317
GO:BP	bone mineralization	GO:0030282	0.04454052051310726	1.351244711984303	88	1794	27	13317
GO:BP	negative regulation of developmental process	GO:0051093	0.04456467152881631	1.3510092901672062	799	1794	148	13317
GO:BP	regulation of myeloid cell differentiation	GO:0045637	0.048938421940126514	1.310350038943052	186	1794	46	13317
GO:BP	regulation of adaptive immune response based on somatic recombination of immune receptors built from immunoglobulin superfamily domains	GO:0002822	0.04929281112941543	1.3072164136736366	123	1794	34	13317
GO:BP	regulation of protein modification process	GO:0031399	0.04979248040546603	1.3028362388666295	1389	1794	238	13317
GO:BP	alpha-beta T cell activation	GO:0046631	0.04981192423298942	1.30266668116206	118	1794	33	13317
GO:BP	positive regulation of leukocyte proliferation	GO:0070665	0.049826452888323394	1.302540028860647	108	1794	31	13317
GO:CC	plasma membrane	GO:0005886	2.978267599099481e-15	14.526036283215463	2973	1744	551	12740
GO:CC	cell periphery	GO:0071944	6.045453841791829e-15	14.218571090404975	3108	1744	570	12740
GO:CC	cell surface	GO:0009986	7.443371869423799e-13	12.128230283197514	737	1744	178	12740
GO:CC	extracellular matrix	GO:0031012	3.398523500810431e-10	9.468709722582384	235	1744	74	12740
GO:CC	intrinsic component of plasma membrane	GO:0031226	1.3145157967828832e-8	7.881234190528013	935	1744	198	12740
GO:CC	integral component of plasma membrane	GO:0005887	5.9138683298758155e-8	7.228128349110704	885	1744	187	12740
GO:CC	intrinsic component of membrane	GO:0031224	0.0000032761637444164635	5.484634400098633	1529	1744	283	12740
GO:CC	integral component of membrane	GO:0016021	0.000009277287147008012	5.032579001079457	1436	1744	266	12740
GO:CC	collagen-containing extracellular matrix	GO:0062023	0.000009991412029757557	5.000373131053566	134	1744	43	12740
GO:CC	receptor complex	GO:0043235	0.000026463495078699425	4.577352798351345	263	1744	68	12740
GO:CC	extracellular region	GO:0005576	0.000038412599814437706	4.415526298227835	1458	1744	266	12740
GO:CC	membrane	GO:0016020	0.00011564722751588025	3.936864774384821	4486	1744	707	12740
GO:CC	external side of plasma membrane	GO:0009897	0.0002692297582486762	3.569876938768559	384	1744	87	12740
GO:CC	plasma membrane region	GO:0098590	0.0014255509505890901	2.8460172559664074	747	1744	145	12740
GO:CC	I-kappaB/NF-kappaB complex	GO:0033256	0.001991409696297731	2.7008393825957473	6	1744	6	12740
GO:CC	side of membrane	GO:0098552	0.007830031772110162	2.1062364756912104	530	1744	106	12740
GO:CC	basement membrane	GO:0005604	0.010013497066126644	1.9994142250892009	70	1744	23	12740
GO:CC	focal adhesion	GO:0005925	0.017258887643753915	1.7629871985250458	96	1744	28	12740
GO:CC	anchoring junction	GO:0070161	0.020105072936543376	1.6966943470385205	379	1744	79	12740
GO:CC	extracellular space	GO:0005615	0.03660056288963708	1.4365122354257125	1249	1744	215	12740
GO:CC	cell junction	GO:0030054	0.04525012102222041	1.3443802549292259	394	1744	80	12740
KEGG	TNF signaling pathway	KEGG:04668	0.0000013078909825992478	5.883428454504671	112	1123	39	8194
KEGG	Leishmaniasis	KEGG:05140	0.000005277893309496887	5.277539393116555	70	1123	28	8194
KEGG	Cytokine-cytokine receptor interaction	KEGG:04060	0.000007879883893459844	5.103480181596891	262	1123	68	8194
KEGG	MAPK signaling pathway	KEGG:04010	0.00000941658375976458	5.026106626228127	295	1123	74	8194
KEGG	Influenza A	KEGG:05164	0.000009720195814584916	5.012324986067849	157	1123	47	8194
KEGG	Rheumatoid arthritis	KEGG:05323	0.00004195429726492212	4.377223548950638	89	1123	31	8194
KEGG	Osteoclast differentiation	KEGG:04380	0.00008912344543326286	4.050008032406769	124	1123	38	8194
KEGG	Viral protein interaction with cytokine and cytokine receptor	KEGG:04061	0.00012365870522353922	3.9077753051217634	84	1123	29	8194
KEGG	NF-kappa B signaling pathway	KEGG:04064	0.00014250988968446735	3.8461549961020793	98	1123	32	8194
KEGG	Natural killer cell mediated cytotoxicity	KEGG:04650	0.00018840755811331156	3.724901679138338	90	1123	30	8194
KEGG	ECM-receptor interaction	KEGG:04512	0.00028091298392541155	3.5514281870467572	87	1123	29	8194
KEGG	Hematopoietic cell lineage	KEGG:04640	0.00036505604188108144	3.437640459347834	88	1123	29	8194
KEGG	Ras signaling pathway	KEGG:04014	0.0007424208962905337	3.1293498128991692	228	1123	56	8194
KEGG	PI3K-Akt signaling pathway	KEGG:04151	0.0007904037102612185	3.1021510297789914	340	1123	76	8194
KEGG	Pathways in cancer	KEGG:05200	0.000933195372961635	3.030027423223989	518	1123	106	8194
KEGG	Tuberculosis	KEGG:05152	0.0009508544251393278	3.0218859680237706	166	1123	44	8194
KEGG	Apoptosis	KEGG:04210	0.0018683871805410478	2.7285331211741197	129	1123	36	8194
KEGG	Protein digestion and absorption	KEGG:04974	0.002467232538062389	2.607789916080594	96	1123	29	8194
KEGG	Amoebiasis	KEGG:05146	0.0030672317164952604	2.513253413651048	97	1123	29	8194
KEGG	Complement and coagulation cascades	KEGG:04610	0.0041102146453995915	2.386135497618214	84	1123	26	8194
KEGG	Breast cancer	KEGG:05224	0.005145016137169816	2.2886132587493977	145	1123	38	8194
KEGG	Chemokine signaling pathway	KEGG:04062	0.010055630551525314	1.9975906912072776	176	1123	43	8194
KEGG	Type II diabetes mellitus	KEGG:04930	0.011083223859339061	1.9553338947815704	47	1123	17	8194
KEGG	cAMP signaling pathway	KEGG:04024	0.015917318983462943	1.7981300803634572	207	1123	48	8194
KEGG	AGE-RAGE signaling pathway in diabetic complications	KEGG:04933	0.022041860649136234	1.656751747590428	102	1123	28	8194
KEGG	Cell adhesion molecules (CAMs)	KEGG:04514	0.027380736298938696	1.5625548773756384	156	1123	38	8194
KEGG	GnRH secretion	KEGG:04929	0.028206953064353453	1.5496438241177846	64	1123	20	8194
KEGG	NOD-like receptor signaling pathway	KEGG:04621	0.03615131270178739	1.4418759282783855	169	1123	40	8194
KEGG	Prion diseases	KEGG:05020	0.039525424456866576	1.4031234575555216	34	1123	13	8194
KEGG	Rap1 signaling pathway	KEGG:04015	0.03979657795370488	1.400154270632793	209	1123	47	8194
KEGG	Toxoplasmosis	KEGG:05145	0.042926191012273254	1.3672776462454994	111	1123	29	8194
KEGG	Malaria	KEGG:05144	0.04528807433886434	1.3440161452429629	52	1123	17	8194
KEGG	IL-17 signaling pathway	KEGG:04657	0.04750756411873741	1.3232372368279284	91	1123	25	8194
KEGG	Staphylococcus aureus infection	KEGG:05150	0.04750756411873741	1.3232372368279284	91	1123	25	8194
KEGG	Proteoglycans in cancer	KEGG:05205	0.04832690111857291	1.3158110523730664	205	1123	46	8194
REAC	Extracellular matrix organization	REAC:R-RNO-1474244	3.284617449441476e-13	12.483515204268937	209	1011	74	7336
REAC	Integrin cell surface interactions	REAC:R-RNO-216083	0.00020968154550093975	3.678439790992893	57	1011	23	7336
REAC	Collagen formation	REAC:R-RNO-1474290	0.00039455575430856195	3.4038916183667127	67	1011	25	7336
REAC	Immune System	REAC:R-RNO-168256	0.0006770207584064009	3.16939801503252	1444	1011	255	7336
REAC	Glycosaminoglycan metabolism	REAC:R-RNO-1630316	0.0016233329169052081	2.7895924049131144	85	1011	28	7336
REAC	Collagen biosynthesis and modifying enzymes	REAC:R-RNO-1650814	0.0019108561114352936	2.718772014338168	51	1011	20	7336
REAC	MET activates PTK2 signaling	REAC:R-RNO-8874081	0.017923799779493505	1.746569916083855	22	1011	11	7336
REAC	Elastic fibre formation	REAC:R-RNO-1566948	0.024872269343089035	1.60428458794203	30	1011	13	7336
REAC	Nuclear Receptor transcription pathway	REAC:R-RNO-383280	0.03748217566431625	1.4261752082969703	31	1011	13	7336
REAC	Innate Immune System	REAC:R-RNO-168249	0.04047838556937106	1.3927768171241712	783	1011	143	7336
REAC	Assembly of collagen fibrils and other multimeric structures	REAC:R-RNO-2022090	0.047742104257711956	1.3210984431555541	44	1011	16	7336
WP	Type II interferon signaling (IFNG)	WP:WP1289	0.0006671744690036383	3.175760581349617	37	554	18	3144
WP	Spinal Cord Injury	WP:WP2433	0.002965036114961973	2.5279700124402993	97	554	33	3144
TF	Factor: ETF; motif: CCCCGCCCCYN	TF:M07039	2.670681509494742e-43	42.57337790041599	15686	2867	2351	22041
TF	Factor: ETF; motif: CCCCGCCCCYN; match class: 0	TF:M07039_0	2.670681509494742e-43	42.57337790041599	15686	2867	2351	22041
TF	Factor: ETF; motif: CCCCGCCCCYN; match class: 1	TF:M07039_1	2.0007635580376048e-37	36.69880423145714	11780	2867	1861	22041
TF	Factor: Pax-4; motif: NNNNNYCACCCB; match class: 1	TF:M00378_1	6.533867992158594e-36	35.184829644096304	13406	2867	2056	22041
TF	Factor: REST; motif: NCTRGTKGCCCCCGYCC; match class: 0	TF:M05302_0	8.073640124439563e-36	35.092930612797055	14730	2867	2214	22041
TF	Factor: REST; motif: NCTRGTKGCCCCCGYCC	TF:M05302	8.073640124439563e-36	35.092930612797055	14730	2867	2214	22041
TF	Factor: GKLF; motif: NNNRGGNGNGGSN; match class: 1	TF:M07289_1	4.1506585741701915e-31	30.38188298944786	9129	2867	1489	22041
TF	Factor: Pax-4; motif: NNNNNYCACCCB	TF:M00378	7.830779963039557e-31	30.106194979094763	18173	2867	2581	22041
TF	Factor: Pax-4; motif: NNNNNYCACCCB; match class: 0	TF:M00378_0	7.830779963039557e-31	30.106194979094763	18173	2867	2581	22041
TF	Factor: GKLF; motif: NNNRGGNGNGGSN	TF:M07289	9.355169782776518e-29	28.02894832627687	14022	2867	2100	22041
TF	Factor: GKLF; motif: NNNRGGNGNGGSN; match class: 0	TF:M07289_0	9.355169782776518e-29	28.02894832627687	14022	2867	2100	22041
TF	Factor: KLF; motif: GGGNGGGG	TF:M07461	9.922879802508446e-27	26.003362269293877	7336	2867	1225	22041
TF	Factor: KLF; motif: GGGNGGGG; match class: 0	TF:M07461_0	9.922879802508446e-27	26.003362269293877	7336	2867	1225	22041
TF	Factor: LF-A1; motif: GGGSTCWR; match class: 1	TF:M00646_1	2.0470286383150033e-24	23.688876081433648	5165	2867	908	22041
TF	Factor: GKLF; motif: NNRRGRRNGNSNNN	TF:M07040	7.368324730838438e-24	23.132631242514854	11625	2867	1778	22041
TF	Factor: GKLF; motif: NNRRGRRNGNSNNN; match class: 0	TF:M07040_0	7.368324730838438e-24	23.132631242514854	11625	2867	1778	22041
TF	Factor: VDR; motif: GGGKNARNRRGGWSA	TF:M00444	1.1182060517077734e-23	22.95147816167833	9242	2867	1467	22041
TF	Factor: VDR; motif: GGGKNARNRRGGWSA; match class: 0	TF:M00444_0	1.1182060517077734e-23	22.95147816167833	9242	2867	1467	22041
TF	Factor: GKLF; motif: CCTCCYN; match class: 1	TF:M01835_1	2.958796697343165e-23	22.5288848747364	8891	2867	1418	22041
TF	Factor: REST; motif: NCTRGTKGCCCCCGYCC; match class: 1	TF:M05302_1	6.6376688638689e-23	22.177984417215395	9394	2867	1483	22041
TF	Factor: CPBP; motif: SNCCCNN; match class: 1	TF:M01822_1	6.707050682693817e-23	22.173468411844663	19756	2867	2718	22041
TF	Factor: LKLF; motif: GGGGTGGKSN	TF:M07261	7.131869998737591e-23	22.146796581837886	8177	2867	1320	22041
TF	Factor: LKLF; motif: GGGGTGGKSN; match class: 0	TF:M07261_0	7.131869998737591e-23	22.146796581837886	8177	2867	1320	22041
TF	Factor: SREBP-1; motif: CACSCCA	TF:M00749	1.9152505663675918e-22	21.71777440056104	8320	2867	1337	22041
TF	Factor: SREBP-1; motif: CACSCCA; match class: 0	TF:M00749_0	1.9152505663675918e-22	21.71777440056104	8320	2867	1337	22041
TF	Factor: LF-A1; motif: GGGSTCWR; match class: 0	TF:M00646_0	7.19299850645329e-21	20.14309002987566	12502	2867	1873	22041
TF	Factor: LF-A1; motif: GGGSTCWR	TF:M00646	7.19299850645329e-21	20.14309002987566	12502	2867	1873	22041
TF	Factor: GKLF; motif: NNRRGRRNGNSNNN; match class: 1	TF:M07040_1	2.1597773630112693e-19	18.66559101505234	6824	2867	1116	22041
TF	Factor: KLF; motif: GGGNGGGG; match class: 1	TF:M07461_1	9.422878215303208e-19	18.025816421825013	2553	2867	493	22041
TF	Factor: BEN; motif: CAGCGRNV	TF:M01240	2.082839841266343e-18	17.68134412358486	15906	2867	2276	22041
TF	Factor: BEN; motif: CAGCGRNV; match class: 0	TF:M01240_0	2.082839841266343e-18	17.68134412358486	15906	2867	2276	22041
TF	Factor: TFII-I; motif: RGAGGKAGG; match class: 0	TF:M00706_0	2.2275274372042806e-17	16.65217693790701	4743	2867	812	22041
TF	Factor: TFII-I; motif: RGAGGKAGG	TF:M00706	2.2275274372042806e-17	16.65217693790701	4743	2867	812	22041
TF	Factor: PUR1; motif: GGGNCAGNN; match class: 0	TF:M01721_0	2.298285435328812e-17	16.638596035138534	6756	2867	1095	22041
TF	Factor: PUR1; motif: GGGNCAGNN	TF:M01721	2.298285435328812e-17	16.638596035138534	6756	2867	1095	22041
TF	Factor: BTEB3; motif: BNRNGGGAGGNGT; match class: 0	TF:M01865_0	3.518102996505449e-17	16.45369145022273	8225	2867	1294	22041
TF	Factor: BTEB3; motif: BNRNGGGAGGNGT	TF:M01865	3.518102996505449e-17	16.45369145022273	8225	2867	1294	22041
TF	Factor: LKLF; motif: CNCCACCCS; match class: 0	TF:M08819_0	3.9161457992579553e-17	16.407141147656827	4787	2867	817	22041
TF	Factor: LKLF; motif: CNCCACCCS	TF:M08819	3.9161457992579553e-17	16.407141147656827	4787	2867	817	22041
TF	Factor: CP2; motif: NNNNCCAGNCNN	TF:M07602	2.450772957880072e-16	15.610696920370547	10088	2867	1536	22041
TF	Factor: CP2; motif: NNNNCCAGNCNN; match class: 0	TF:M07602_0	2.450772957880072e-16	15.610696920370547	10088	2867	1536	22041
TF	Factor: MAZ; motif: GGGGAGGG	TF:M00649	4.694996227649003e-16	15.328364752346088	7699	2867	1216	22041
TF	Factor: MAZ; motif: GGGGAGGG; match class: 0	TF:M00649_0	4.694996227649003e-16	15.328364752346088	7699	2867	1216	22041
TF	Factor: ZF5; motif: GSGCGCGR	TF:M00716	1.0177197747396449e-15	14.99237178686918	13910	2867	2019	22041
TF	Factor: ZF5; motif: GSGCGCGR; match class: 0	TF:M00716_0	1.0177197747396449e-15	14.99237178686918	13910	2867	2019	22041
TF	Factor: GKLF; motif: CCTCCYN; match class: 0	TF:M01835_0	1.4793831640725733e-15	14.829919328037777	15748	2867	2242	22041
TF	Factor: GKLF; motif: CCTCCYN	TF:M01835	1.4793831640725733e-15	14.829919328037777	15748	2867	2242	22041
TF	Factor: Spz1; motif: DNNGGRGGGWWNNNN; match class: 0	TF:M00446_0	3.5429245063539933e-15	14.450638101638933	8192	2867	1277	22041
TF	Factor: Spz1; motif: DNNGGRGGGWWNNNN	TF:M00446	3.5429245063539933e-15	14.450638101638933	8192	2867	1277	22041
TF	Factor: WT1; motif: NNGGGNGGGSGN	TF:M07436	7.305251420345689e-15	14.136364832626361	5726	2867	937	22041
TF	Factor: WT1; motif: NNGGGNGGGSGN; match class: 0	TF:M07436_0	7.305251420345689e-15	14.136364832626361	5726	2867	937	22041
TF	Factor: E2F-3; motif: GGCGGGN	TF:M02089	1.3040907281239004e-14	13.884692192842696	9876	2867	1497	22041
TF	Factor: E2F-3; motif: GGCGGGN; match class: 0	TF:M02089_0	1.3040907281239004e-14	13.884692192842696	9876	2867	1497	22041
TF	Factor: PUR1; motif: GGGNCAGNN; match class: 1	TF:M01721_1	2.4069572678921472e-14	13.618531619938256	1627	2867	329	22041
TF	Factor: Sp1; motif: NNGGGGCGGGGNN; match class: 0	TF:M00932_0	4.2348572102821123e-14	13.37316122850494	7570	2867	1186	22041
TF	Factor: Sp1; motif: NNGGGGCGGGGNN	TF:M00932	4.2348572102821123e-14	13.37316122850494	7570	2867	1186	22041
TF	Factor: Sp1; motif: NGGGGCGGGGN	TF:M07395	4.274261374300653e-14	13.369138923925412	7644	2867	1196	22041
TF	Factor: Sp1; motif: NGGGGCGGGGN; match class: 0	TF:M07395_0	4.274261374300653e-14	13.369138923925412	7644	2867	1196	22041
TF	Factor: MZF-1; motif: TGGGGAR; match class: 0	TF:M01733_0	7.272241746315842e-14	13.138331692582303	10128	2867	1525	22041
TF	Factor: MZF-1; motif: TGGGGAR	TF:M01733	7.272241746315842e-14	13.138331692582303	10128	2867	1525	22041
TF	Factor: SP1; motif: GGGGYGGGGNS	TF:M01303	1.0884536276187578e-13	12.963190068872116	5706	2867	927	22041
TF	Factor: SP1; motif: GGGGYGGGGNS; match class: 0	TF:M01303_0	1.0884536276187578e-13	12.963190068872116	5706	2867	927	22041
TF	Factor: HSF4; motif: CTGCMRN; match class: 1	TF:M07322_1	1.34799837353628e-13	12.87031063181008	10918	2867	1626	22041
TF	Factor: SREBP-1; motif: CACSCCA; match class: 1	TF:M00749_1	2.659404082651116e-13	12.57521566886156	2261	2867	424	22041
TF	Factor: Sp1; motif: GGGGCGGGGC	TF:M00931	3.8023864524511985e-13	12.419943746061334	7300	2867	1143	22041
TF	Factor: Sp1; motif: GGGGCGGGGC; match class: 0	TF:M00931_0	3.8023864524511985e-13	12.419943746061334	7300	2867	1143	22041
TF	Factor: NF-kappaB; motif: GGGAMTTYCC	TF:M00054	4.3943040937468366e-13	12.357109892416302	2209	2867	415	22041
TF	Factor: NF-kappaB; motif: GGGAMTTYCC; match class: 0	TF:M00054_0	4.3943040937468366e-13	12.357109892416302	2209	2867	415	22041
TF	Factor: ZBP89; motif: CCCCKCCCCCNN; match class: 0	TF:M07397_0	4.677779528192799e-13	12.329960251091567	6442	2867	1025	22041
TF	Factor: ZBP89; motif: CCCCKCCCCCNN	TF:M07397	4.677779528192799e-13	12.329960251091567	6442	2867	1025	22041
TF	Factor: VDR; motif: GGGKNARNRRGGWSA; match class: 1	TF:M00444_1	5.059978582530821e-13	12.29585132140296	3153	2867	557	22041
TF	Factor: CP2/LBP-1c/LSF; motif: GCTGGNTNGNNCYNG; match class: 0	TF:M00947_0	6.108519796955726e-13	12.214064014290049	8363	2867	1285	22041
TF	Factor: CP2/LBP-1c/LSF; motif: GCTGGNTNGNNCYNG	TF:M00947	6.108519796955726e-13	12.214064014290049	8363	2867	1285	22041
TF	Factor: LKLF; motif: GGGGTGGKSN; match class: 1	TF:M07261_1	8.475610775555199e-13	12.071828995556087	2979	2867	530	22041
TF	Factor: Sp1; motif: GGGGCGGGGT; match class: 0	TF:M00008_0	1.497260687431902e-11	10.824702578242995	7234	2867	1123	22041
TF	Factor: Sp1; motif: GGGGCGGGGT	TF:M00008	1.497260687431902e-11	10.824702578242995	7234	2867	1123	22041
TF	Factor: MAZ; motif: NKGGGAGGGGRGGR	TF:M02023	2.9788679622471836e-11	10.525948746378209	6124	2867	969	22041
TF	Factor: MAZ; motif: NKGGGAGGGGRGGR; match class: 0	TF:M02023_0	2.9788679622471836e-11	10.525948746378209	6124	2867	969	22041
TF	Factor: Sp3; motif: ASMCTTGGGSRGGG; match class: 0	TF:M00665_0	3.380040056779793e-11	10.471078152877569	6607	2867	1035	22041
TF	Factor: Sp3; motif: ASMCTTGGGSRGGG	TF:M00665	3.380040056779793e-11	10.471078152877569	6607	2867	1035	22041
TF	Factor: CP2; motif: NNNNCCAGNCNN; match class: 1	TF:M07602_1	3.922705796825976e-11	10.406414262761702	3305	2867	569	22041
TF	Factor: HSF4; motif: CTGCMRN; match class: 0	TF:M07322_0	5.459174644854344e-11	10.262873011925345	17231	2867	2392	22041
TF	Factor: HSF4; motif: CTGCMRN	TF:M07322	5.459174644854344e-11	10.262873011925345	17231	2867	2392	22041
TF	Factor: Sp1; motif: NGGGGGCGGGGYN	TF:M00196	6.634540348032453e-11	10.178189160399862	7379	2867	1138	22041
TF	Factor: Sp1; motif: NGGGGGCGGGGYN; match class: 0	TF:M00196_0	6.634540348032453e-11	10.178189160399862	7379	2867	1138	22041
TF	Factor: AP-2gamma; motif: GCCYNNGGS; match class: 0	TF:M00470_0	8.126282873620497e-11	10.090108064077754	5907	2867	936	22041
TF	Factor: AP-2gamma; motif: GCCYNNGGS	TF:M00470	8.126282873620497e-11	10.090108064077754	5907	2867	936	22041
TF	Factor: AP-2gamma; motif: GCCYNCRGSN	TF:M03811	8.824655315440059e-11	10.054302248832585	6417	2867	1006	22041
TF	Factor: AP-2gamma; motif: GCCYNCRGSN; match class: 0	TF:M03811_0	8.824655315440059e-11	10.054302248832585	6417	2867	1006	22041
TF	Factor: MAZ; motif: CCCTCCCYCYN; match class: 0	TF:M07297_0	3.2373123231040094e-10	9.489815399560227	2621	2867	463	22041
TF	Factor: MAZ; motif: CCCTCCCYCYN	TF:M07297	3.2373123231040094e-10	9.489815399560227	2621	2867	463	22041
TF	Factor: Sp1; motif: CCCCGCCCCN	TF:M00933	3.706551556573225e-10	9.431029954646641	7420	2867	1138	22041
TF	Factor: Sp1; motif: CCCCGCCCCN; match class: 0	TF:M00933_0	3.706551556573225e-10	9.431029954646641	7420	2867	1138	22041
TF	Factor: myogenin; motif: CRSCTGTTBNNTTTGGCACGSNGCCARCH	TF:M00056	5.0189129077151e-10	9.299390340485889	13447	2867	1923	22041
TF	Factor: myogenin; motif: CRSCTGTTBNNTTTGGCACGSNGCCARCH; match class: 0	TF:M00056_0	5.0189129077151e-10	9.299390340485889	13447	2867	1923	22041
TF	Factor: CP2; motif: GCHCDAMCCAG	TF:M00072	5.804677974256744e-10	9.236221868583907	9280	2867	1385	22041
TF	Factor: CP2; motif: GCHCDAMCCAG; match class: 0	TF:M00072_0	5.804677974256744e-10	9.236221868583907	9280	2867	1385	22041
TF	Factor: BEN; motif: CAGCGRNV; match class: 1	TF:M01240_1	6.179223969303036e-10	9.209066063262583	11102	2867	1623	22041
TF	Factor: MZF-1; motif: TGGGGAR; match class: 1	TF:M01733_1	8.46014407828347e-10	9.07262224075877	3290	2867	559	22041
TF	Factor: SMAD4; motif: GKSRKKCAGMCANCY; match class: 1	TF:M00733_1	8.885788111630827e-10	9.051304047053584	3051	2867	524	22041
TF	Factor: LKLF; motif: CNCCACCCS; match class: 1	TF:M08819_1	9.904753272522369e-10	9.004156338269466	1357	2867	267	22041
TF	Factor: SMAD4; motif: GKSRKKCAGMCANCY; match class: 0	TF:M00733_0	1.1521678970934678e-9	8.93848422970782	9662	2867	1433	22041
TF	Factor: SMAD4; motif: GKSRKKCAGMCANCY	TF:M00733	1.1521678970934678e-9	8.93848422970782	9662	2867	1433	22041
TF	Factor: WT1; motif: SMCNCCNSC	TF:M01118	1.493122708893552e-9	8.825904499304139	6607	2867	1023	22041
TF	Factor: WT1; motif: SMCNCCNSC; match class: 0	TF:M01118_0	1.493122708893552e-9	8.825904499304139	6607	2867	1023	22041
TF	Factor: ZF5; motif: NRNGNGCGCGCWN	TF:M00333	2.0516354026575972e-9	8.687899815432868	14459	2867	2045	22041
TF	Factor: ZF5; motif: NRNGNGCGCGCWN; match class: 0	TF:M00333_0	2.0516354026575972e-9	8.687899815432868	14459	2867	2045	22041
TF	Factor: WT1; motif: CGCCCCCNCN; match class: 0	TF:M02036_0	4.274461639217249e-9	8.369118576103153	6274	2867	974	22041
TF	Factor: WT1; motif: CGCCCCCNCN	TF:M02036	4.274461639217249e-9	8.369118576103153	6274	2867	974	22041
TF	Factor: Osx; motif: CCNCCCCCNNN	TF:M07329	5.194080538768127e-9	8.284491320538176	4863	2867	778	22041
TF	Factor: Osx; motif: CCNCCCCCNNN; match class: 0	TF:M07329_0	5.194080538768127e-9	8.284491320538176	4863	2867	778	22041
TF	Factor: BTEB3; motif: BNRNGGGAGGNGT; match class: 1	TF:M01865_1	5.908142949332885e-9	8.228549005344616	2716	2867	470	22041
TF	Factor: SMAD5; motif: GSGGCAGM; match class: 1	TF:M03846_1	1.085334065866266e-8	7.96443656538066	2148	2867	384	22041
TF	Factor: SMAD5; motif: GSGGCAGM; match class: 0	TF:M03846_0	1.133766970729229e-8	7.945476199169867	8169	2867	1227	22041
TF	Factor: SMAD5; motif: GSGGCAGM	TF:M03846	1.133766970729229e-8	7.945476199169867	8169	2867	1227	22041
TF	Factor: AHR; motif: CACGCN; match class: 0	TF:M01855_0	1.5144454752591234e-8	7.819746357999899	8439	2867	1262	22041
TF	Factor: AHR; motif: CACGCN	TF:M01855	1.5144454752591234e-8	7.819746357999899	8439	2867	1262	22041
TF	Factor: BTEB2; motif: RGGGNGKGGN	TF:M07277	1.7511009084526877e-8	7.756688826662721	6177	2867	956	22041
TF	Factor: BTEB2; motif: RGGGNGKGGN; match class: 0	TF:M07277_0	1.7511009084526877e-8	7.756688826662721	6177	2867	956	22041
TF	Factor: SP2; motif: GGGCGGGAC; match class: 0	TF:M01783_0	2.28190226355283e-8	7.641702960841856	7124	2867	1084	22041
TF	Factor: SP2; motif: GGGCGGGAC	TF:M01783	2.28190226355283e-8	7.641702960841856	7124	2867	1084	22041
TF	Factor: myogenin; motif: RGCAGSTG	TF:M00712	2.6467072041571812e-8	7.577294100501526	6253	2867	965	22041
TF	Factor: myogenin; motif: RGCAGSTG; match class: 0	TF:M00712_0	2.6467072041571812e-8	7.577294100501526	6253	2867	965	22041
TF	Factor: AP-4; motif: WGARYCAGCTGYGGNCNK	TF:M00005	3.321734470491752e-8	7.478635086697743	5156	2867	813	22041
TF	Factor: AP-4; motif: WGARYCAGCTGYGGNCNK; match class: 0	TF:M00005_0	3.321734470491752e-8	7.478635086697743	5156	2867	813	22041
TF	Factor: RelA-p65; motif: GGGANTTTCCNN	TF:M03563	3.646635620899707e-8	7.438107630088614	4301	2867	693	22041
TF	Factor: RelA-p65; motif: GGGANTTTCCNN; match class: 0	TF:M03563_0	3.646635620899707e-8	7.438107630088614	4301	2867	693	22041
TF	Factor: Zic1; motif: KGGGTGGTC; match class: 0	TF:M00448_0	4.115847894670112e-8	7.38554068340573	10432	2867	1521	22041
TF	Factor: Zic1; motif: KGGGTGGTC	TF:M00448	4.115847894670112e-8	7.38554068340573	10432	2867	1521	22041
TF	Factor: AP-2alphaA; motif: ANMGCCTNAGGCKNT; match class: 1	TF:M01047_1	4.6863011292327224e-8	7.32916980823537	7328	2867	1109	22041
TF	Factor: AP-2alphaA; motif: ANMGCCTNAGGCKNT; match class: 0	TF:M01047_0	4.6863011292327224e-8	7.32916980823537	7328	2867	1109	22041
TF	Factor: AP-2alphaA; motif: ANMGCCTNAGGCKNT	TF:M01047	4.6863011292327224e-8	7.32916980823537	7328	2867	1109	22041
TF	Factor: CPBP; motif: SNCCCNN	TF:M01822	6.172070598141814e-8	7.209569114979584	21243	2867	2819	22041
TF	Factor: CPBP; motif: SNCCCNN; match class: 0	TF:M01822_0	6.172070598141814e-8	7.209569114979584	21243	2867	2819	22041
TF	Factor: Ikaros; motif: TGGGAGN; match class: 1	TF:M07260_1	9.524122033691363e-8	7.021175048565433	3547	2867	583	22041
TF	Factor: Ikaros; motif: TGGGAGN; match class: 0	TF:M07260_0	1.518403265056611e-7	6.8186128710426095	10731	2867	1555	22041
TF	Factor: Ikaros; motif: TGGGAGN	TF:M07260	1.518403265056611e-7	6.8186128710426095	10731	2867	1555	22041
TF	Factor: AP-2; motif: MKCCCSCNGGCG; match class: 0	TF:M00189_0	1.974342355478735e-7	6.7045775374801995	6834	2867	1037	22041
TF	Factor: AP-2; motif: MKCCCSCNGGCG	TF:M00189	1.974342355478735e-7	6.7045775374801995	6834	2867	1037	22041
TF	Factor: Spz1; motif: DNNGGRGGGWWNNNN; match class: 1	TF:M00446_1	2.051183985453356e-7	6.6879953828868945	2276	2867	396	22041
TF	Factor: CACCC-binding; motif: CANCCNNWGGGTGDGG	TF:M00721	2.0679741148945355e-7	6.684454901665534	2391	2867	413	22041
TF	Factor: CACCC-binding; motif: CANCCNNWGGGTGDGG; match class: 0	TF:M00721_0	2.0679741148945355e-7	6.684454901665534	2391	2867	413	22041
TF	Factor: TFII-I; motif: RGAGGKAGG; match class: 1	TF:M00706_1	4.0354884567397583e-7	6.394103890625226	1221	2867	234	22041
TF	Factor: HTF4; motif: CASCTGB; match class: 0	TF:M02018_0	4.994496761595601e-7	6.301508264129154	8635	2867	1275	22041
TF	Factor: MRF4; motif: CASCTGC	TF:M03831	4.994496761595601e-7	6.301508264129154	8635	2867	1275	22041
TF	Factor: HTF4; motif: CASCTGB	TF:M02018	4.994496761595601e-7	6.301508264129154	8635	2867	1275	22041
TF	Factor: MRF4; motif: CASCTGC; match class: 0	TF:M03831_0	4.994496761595601e-7	6.301508264129154	8635	2867	1275	22041
TF	Factor: SP2; motif: GNNGGGGGCGGGGSN; match class: 0	TF:M03807_0	5.014304943238661e-7	6.299789258104415	5737	2867	884	22041
TF	Factor: SP2; motif: GNNGGGGGCGGGGSN	TF:M03807	5.014304943238661e-7	6.299789258104415	5737	2867	884	22041
TF	Factor: WT1; motif: GNGGGGGCGGGG; match class: 0	TF:M03893_0	5.746662845043645e-7	6.240584282043673	5370	2867	833	22041
TF	Factor: WT1; motif: GNGGGGGCGGGG	TF:M03893	5.746662845043645e-7	6.240584282043673	5370	2867	833	22041
TF	Factor: P50; motif: GGRRANTCCCNN; match class: 1	TF:M03557_1	5.878238874913342e-7	6.230752769411959	955	2867	191	22041
TF	Factor: NF-1B; motif: CTGGCASGV; match class: 0	TF:M07051_0	9.527002485319806e-7	6.021043721487506	2940	2867	489	22041
TF	Factor: NF-1B; motif: CTGGCASGV	TF:M07051	9.527002485319806e-7	6.021043721487506	2940	2867	489	22041
TF	Factor: Olf-1; motif: NNCDABTCCCYAGRGARBNKGN; match class: 0	TF:M00261_0	0.000001004202745752502	5.998178595485542	3045	2867	504	22041
TF	Factor: Olf-1; motif: NNCDABTCCCYAGRGARBNKGN	TF:M00261	0.000001004202745752502	5.998178595485542	3045	2867	504	22041
TF	Factor: p300; motif: NNNGGGAGTNNNNS	TF:M00033	0.000001026216279575187	5.988761100113696	7943	2867	1180	22041
TF	Factor: p300; motif: NNNGGGAGTNNNNS; match class: 0	TF:M00033_0	0.000001026216279575187	5.988761100113696	7943	2867	1180	22041
TF	Factor: SREBP-2; motif: NTCACCYNNNN	TF:M03852	0.0000012363858093209264	5.907845988216452	7590	2867	1132	22041
TF	Factor: SREBP-2; motif: NTCACCYNNNN; match class: 0	TF:M03852_0	0.0000012363858093209264	5.907845988216452	7590	2867	1132	22041
TF	Factor: AP-2alpha; motif: NGCCYSNNGSN; match class: 0	TF:M01857_0	0.0000012826639956774163	5.89188709571753	5195	2867	806	22041
TF	Factor: AP-2alpha; motif: NGCCYSNNGSN	TF:M01857	0.0000012826639956774163	5.89188709571753	5195	2867	806	22041
TF	Factor: WT1; motif: NNGGGNGGGSGN; match class: 1	TF:M07436_1	0.0000013355769385864292	5.874331088517882	2302	2867	395	22041
TF	Factor: GKLF; motif: GCCMCRCCCNNN	TF:M01588	0.000001646840761732392	5.78334839211397	6708	2867	1012	22041
TF	Factor: GKLF; motif: GCCMCRCCCNNN; match class: 0	TF:M01588_0	0.000001646840761732392	5.78334839211397	6708	2867	1012	22041
TF	Factor: NF-kappaB; motif: NGGGANTTYCCMNNNN; match class: 0	TF:M00774_0	0.0000017231403094912625	5.7636793579803784	1571	2867	285	22041
TF	Factor: NF-kappaB; motif: NGGGANTTYCCMNNNN	TF:M00774	0.0000017231403094912625	5.7636793579803784	1571	2867	285	22041
TF	Factor: NeuroD; motif: NNSCWGCTGNSY	TF:M01288	0.000002138525984957305	5.6698854683180855	4775	2867	746	22041
TF	Factor: NeuroD; motif: NNSCWGCTGNSY; match class: 0	TF:M01288_0	0.000002138525984957305	5.6698854683180855	4775	2867	746	22041
TF	Factor: Egr-2; motif: CCCMCNCN	TF:M02092	0.000002219879347253088	5.653670629263844	5485	2867	844	22041
TF	Factor: Egr-2; motif: CCCMCNCN; match class: 0	TF:M02092_0	0.000002219879347253088	5.653670629263844	5485	2867	844	22041
TF	Factor: GLI; motif: NTGGGTGGTN	TF:M07292	0.000002373349273738988	5.6246383441697585	5698	2867	873	22041
TF	Factor: GLI; motif: NTGGGTGGTN; match class: 0	TF:M07292_0	0.000002373349273738988	5.6246383441697585	5698	2867	873	22041
TF	Factor: NR1B2; motif: NTGACCY; match class: 1	TF:M02111_1	0.000002374572182674561	5.624414624119117	3314	2867	540	22041
TF	Factor: ZF5; motif: GSGCGCGR; match class: 1	TF:M00716_1	0.0000027716189145083943	5.557266483549267	10520	2867	1516	22041
TF	Factor: GLI; motif: NTGGGTGGTN; match class: 1	TF:M07292_1	0.0000028310460989588945	5.548053058801457	1074	2867	207	22041
TF	Factor: MZF-1; motif: NGNGGGGA; match class: 0	TF:M00083_0	0.000004277907455599162	5.368768614798934	2611	2867	437	22041
TF	Factor: MZF-1; motif: NGNGGGGA	TF:M00083	0.000004277907455599162	5.368768614798934	2611	2867	437	22041
TF	Factor: AP-2; motif: SNNNCCNCAGGCN; match class: 0	TF:M00915_0	0.000004379541716645266	5.358571332497082	6154	2867	933	22041
TF	Factor: AP-2; motif: SNNNCCNCAGGCN	TF:M00915	0.000004379541716645266	5.358571332497082	6154	2867	933	22041
TF	Factor: GLI; motif: NGACCMCCCAN; match class: 0	TF:M07290_0	0.0000044124376789692945	5.3553214155125355	6559	2867	988	22041
TF	Factor: GLI; motif: NGACCMCCCAN	TF:M07290	0.0000044124376789692945	5.3553214155125355	6559	2867	988	22041
TF	Factor: myogenin; motif: CAGCTG; match class: 1	TF:M02101_1	0.000004496911203479415	5.3470856879756745	13698	2867	1922	22041
TF	Factor: myogenin; motif: CAGCTG	TF:M02101	0.000004496911203479415	5.3470856879756745	13698	2867	1922	22041
TF	Factor: myogenin; motif: CAGCTG; match class: 0	TF:M02101_0	0.000004496911203479415	5.3470856879756745	13698	2867	1922	22041
TF	Factor: SP1; motif: GGGGYGGGGNS; match class: 1	TF:M01303_1	0.0000050791358821150785	5.294210168336321	1840	2867	323	22041
TF	Factor: SP1:SP3; motif: CCSCCCCCYCC; match class: 0	TF:M01219_0	0.000005431881775921058	5.2650496909778965	5001	2867	774	22041
TF	Factor: SP1:SP3; motif: CCSCCCCCYCC	TF:M01219	0.000005431881775921058	5.2650496909778965	5001	2867	774	22041
TF	Factor: myogenin; motif: CRSCTGTTBNNTTTGGCACGSNGCCARCH; match class: 1	TF:M00056_1	0.000006112945847347355	5.213749451470549	6024	2867	914	22041
TF	Factor: WT1; motif: CGCCCCCNCN; match class: 1	TF:M02036_1	0.000007416151259467917	5.129821420923655	2361	2867	399	22041
TF	Factor: Sp2; motif: NYSGCCCCGCCCCCY; match class: 0	TF:M03567_0	0.000007947802749245293	5.09975291986838	5185	2867	798	22041
TF	Factor: Sp2; motif: NYSGCCCCGCCCCCY	TF:M03567	0.000007947802749245293	5.09975291986838	5185	2867	798	22041
TF	Factor: E2F-4; motif: GCGGGAAANA	TF:M02090	0.000010990305773713212	4.958990224410995	9510	2867	1378	22041
TF	Factor: E2F-4; motif: GCGGGAAANA; match class: 0	TF:M02090_0	0.000010990305773713212	4.958990224410995	9510	2867	1378	22041
TF	Factor: PPARalpha:RXRalpha; motif: NNRGGTCATWGGGGTSANG; match class: 0	TF:M00518_0	0.000011393503071802956	4.9433427262414735	9071	2867	1320	22041
TF	Factor: PPARalpha:RXRalpha; motif: NNRGGTCATWGGGGTSANG	TF:M00518	0.000011393503071802956	4.9433427262414735	9071	2867	1320	22041
TF	Factor: NGFI-C; motif: WTGCGTGGGYGG; match class: 0	TF:M00244_0	0.000014074300373094254	4.851573184516147	4277	2867	670	22041
TF	Factor: NGFI-C; motif: WTGCGTGGGYGG	TF:M00244	0.000014074300373094254	4.851573184516147	4277	2867	670	22041
TF	Factor: SREBP-1; motif: KATCACCCCAC	TF:M00221	0.000014412856588455178	4.8412499346854405	7224	2867	1073	22041
TF	Factor: SREBP-1; motif: KATCACCCCAC; match class: 0	TF:M00221_0	0.000014412856588455178	4.8412499346854405	7224	2867	1073	22041
TF	Factor: AP-2gamma; motif: NNNNWGCCYNCRGSCN; match class: 0	TF:M07349_0	0.000017904998410137883	4.747025713214959	2723	2867	449	22041
TF	Factor: AP-2gamma; motif: NNNNWGCCYNCRGSCN	TF:M07349	0.000017904998410137883	4.747025713214959	2723	2867	449	22041
TF	Factor: c-Rel; motif: SGGRNTTTCC; match class: 0	TF:M00053_0	0.00001882816294868422	4.725192051739554	3311	2867	533	22041
TF	Factor: c-Rel; motif: SGGRNTTTCC	TF:M00053	0.00001882816294868422	4.725192051739554	3311	2867	533	22041
TF	Factor: NF-kappaB; motif: NGGGGAMTTTCCNN; match class: 1	TF:M00194_1	0.000018942149098663397	4.722570749264001	306	2867	76	22041
TF	Factor: NF-kappaB; motif: NGGGGAMTTTCCNN; match class: 0	TF:M00194_0	0.000025729526790335936	4.58956820112878	2255	2867	380	22041
TF	Factor: NF-kappaB; motif: NGGGGAMTTTCCNN	TF:M00194	0.000025729526790335936	4.58956820112878	2255	2867	380	22041
TF	Factor: Sp1; motif: NNGGGGCGGGGNN; match class: 1	TF:M00932_1	0.000029228653448364827	4.534191191943805	3293	2867	529	22041
TF	Factor: MAZ; motif: GGGGAGGG; match class: 1	TF:M00649_1	0.00003058391566257974	4.514506912586685	2658	2867	438	22041
TF	Factor: Sp1; motif: GGGGCGGGGC; match class: 1	TF:M00931_1	0.0000446998027662912	4.349694393147714	3127	2867	504	22041
TF	Factor: Egr; motif: GTGGGSGCRRS	TF:M00807	0.00005627570507274156	4.249679055060756	2477	2867	410	22041
TF	Factor: Egr; motif: GTGGGSGCRRS; match class: 0	TF:M00807_0	0.00005627570507274156	4.249679055060756	2477	2867	410	22041
TF	Factor: MAZ; motif: NKGGGAGGGGRGGR; match class: 1	TF:M02023_1	0.00006261984414281083	4.203288017651736	2590	2867	426	22041
TF	Factor: MafB; motif: GNTGAC	TF:M01227	0.00006797177164383674	4.167671410302618	13440	2867	1878	22041
TF	Factor: MafB; motif: GNTGAC; match class: 0	TF:M01227_0	0.00006797177164383674	4.167671410302618	13440	2867	1878	22041
TF	Factor: ZBP89; motif: CCCCKCCCCCNN; match class: 1	TF:M07397_1	0.00007107011467572522	4.148312983797836	2399	2867	398	22041
TF	Factor: Zic1; motif: KGGGTGGTC; match class: 1	TF:M00448_1	0.00007281532482584824	4.137777208779122	3456	2867	549	22041
TF	Factor: egr-3; motif: GTGGGY	TF:M03818	0.00007691950408327452	4.113963524415248	15351	2867	2118	22041
TF	Factor: egr-3; motif: GTGGGY; match class: 0	TF:M03818_0	0.00007691950408327452	4.113963524415248	15351	2867	2118	22041
TF	Factor: Smad1; motif: NGGCAGACN	TF:M03845	0.0000776317203395052	4.109960789649082	5497	2867	832	22041
TF	Factor: Smad1; motif: NGGCAGACN; match class: 0	TF:M03845_0	0.0000776317203395052	4.109960789649082	5497	2867	832	22041
TF	Factor: AP-4; motif: NCAGCTGYNGNCN	TF:M01860	0.00009649703938410852	4.015486010996818	5562	2867	840	22041
TF	Factor: AP-4; motif: NCAGCTGYNGNCN; match class: 0	TF:M01860_0	0.00009649703938410852	4.015486010996818	5562	2867	840	22041
TF	Factor: LRF; motif: GGGGKYNNB	TF:M01100	0.0000969514111478558	4.0134458652932	4479	2867	691	22041
TF	Factor: LRF; motif: GGGGKYNNB; match class: 0	TF:M01100_0	0.0000969514111478558	4.0134458652932	4479	2867	691	22041
TF	Factor: EGR3; motif: NCMCRCCCACTNMN	TF:M08877	0.0000972397228575944	4.01215628760728	5511	2867	833	22041
TF	Factor: EGR3; motif: NCMCRCCCACTNMN; match class: 0	TF:M08877_0	0.0000972397228575944	4.01215628760728	5511	2867	833	22041
TF	Factor: E2A; motif: CACCTGNY; match class: 1	TF:M00973_1	0.00010499382780808944	3.978836230717454	753	2867	149	22041
TF	Factor: ZF5; motif: NRNGNGCGCGCWN; match class: 1	TF:M00333_1	0.00010612999616586704	3.9741618514599524	10373	2867	1481	22041
TF	Factor: NR1B2; motif: NTGACCY	TF:M02111	0.00011234731970836152	3.9494372841683387	10130	2867	1449	22041
TF	Factor: NR1B2; motif: NTGACCY; match class: 0	TF:M02111_0	0.00011234731970836152	3.9494372841683387	10130	2867	1449	22041
TF	Factor: KROX; motif: CCCGCCCCCRCCCC; match class: 0	TF:M00982_0	0.000120005512160967	3.9207988052347793	4796	2867	734	22041
TF	Factor: KROX; motif: CCCGCCCCCRCCCC	TF:M00982	0.000120005512160967	3.9207988052347793	4796	2867	734	22041
TF	Factor: AhR:Arnt; motif: GRGKATYGCGTGMCWNSCC	TF:M00237	0.0001210972355319507	3.9168657710346766	5167	2867	785	22041
TF	Factor: AhR:Arnt; motif: GRGKATYGCGTGMCWNSCC; match class: 0	TF:M00237_0	0.0001210972355319507	3.9168657710346766	5167	2867	785	22041
TF	Factor: NF-kappaB; motif: GGGRATTTCC; match class: 0	TF:M00052_0	0.00013564338517084302	3.867601380331047	1682	2867	291	22041
TF	Factor: NF-kappaB; motif: GGGRATTTCC	TF:M00052	0.00013564338517084302	3.867601380331047	1682	2867	291	22041
TF	Factor: CTF1; motif: TGGCASCNNGCCAA; match class: 0	TF:M01196_0	0.0001463767309963992	3.834527956085324	4541	2867	698	22041
TF	Factor: CTF1; motif: TGGCASCNNGCCAA	TF:M01196	0.0001463767309963992	3.834527956085324	4541	2867	698	22041
TF	Factor: EGR; motif: CGCCCCCGCNN	TF:M08878	0.0001762516772825468	3.753866741394217	4691	2867	718	22041
TF	Factor: EGR; motif: CGCCCCCGCNN; match class: 0	TF:M08878_0	0.0001762516772825468	3.753866741394217	4691	2867	718	22041
TF	Factor: AP-4; motif: RNCAGCTGC; match class: 1	TF:M00927_1	0.000181930153178443	3.7400953148247265	1620	2867	281	22041
TF	Factor: MAZ; motif: CCCTCCCYCYN; match class: 1	TF:M07297_1	0.00019393428863616284	3.7123453985078716	630	2867	128	22041
TF	Factor: NFKAPPAB; motif: NNGGGANTTCCCN; match class: 0	TF:M08891_0	0.00019536186902797568	3.7091601984818423	1581	2867	275	22041
TF	Factor: NFKAPPAB; motif: NNGGGANTTCCCN	TF:M08891	0.00019536186902797568	3.7091601984818423	1581	2867	275	22041
TF	Factor: Smad4; motif: NCAGACAN; match class: 0	TF:M07368_0	0.0002013581009495851	3.6960308933625803	5131	2867	778	22041
TF	Factor: Smad4; motif: NCAGACAN	TF:M07368	0.0002013581009495851	3.6960308933625803	5131	2867	778	22041
TF	Factor: RelA-p65; motif: GGGANTTTCCNN; match class: 1	TF:M03563_1	0.00020290152275753598	3.692714693613704	742	2867	146	22041
TF	Factor: E2F-3; motif: GGCGGGN; match class: 1	TF:M02089_1	0.00022453663695710027	3.648712786374963	5529	2867	832	22041
TF	Factor: Egr-3; motif: NTGCGTGGGCGK	TF:M00245	0.00023851661881605198	3.6224813557909092	5421	2867	817	22041
TF	Factor: Egr-3; motif: NTGCGTGGGCGK; match class: 0	TF:M00245_0	0.00023851661881605198	3.6224813557909092	5421	2867	817	22041
TF	Factor: TWIST; motif: CACCTGG	TF:M03582	0.00028914445552720756	3.5388851310692755	7373	2867	1080	22041
TF	Factor: TWIST; motif: CACCTGG; match class: 0	TF:M03582_0	0.00028914445552720756	3.5388851310692755	7373	2867	1080	22041
TF	Factor: BTEB2; motif: GNAGGGGGNGGGSSNN; match class: 0	TF:M03814_0	0.00029831866664673293	3.525319570747783	4229	2867	652	22041
TF	Factor: BTEB2; motif: GNAGGGGGNGGGSSNN	TF:M03814	0.00029831866664673293	3.525319570747783	4229	2867	652	22041
TF	Factor: AP-2; motif: GSCCSCRGGCNRNRNN	TF:M00800	0.0003152213945686042	3.501384313937036	5723	2867	857	22041
TF	Factor: AP-2; motif: GSCCSCRGGCNRNRNN; match class: 0	TF:M00800_0	0.0003152213945686042	3.501384313937036	5723	2867	857	22041
TF	Factor: Egr-2; motif: NTGCGTRGGCGK; match class: 0	TF:M00246_0	0.0003157975008642267	3.500591311202869	4795	2867	730	22041
TF	Factor: Egr-2; motif: NTGCGTRGGCGK	TF:M00246	0.0003157975008642267	3.500591311202869	4795	2867	730	22041
TF	Factor: HTF4; motif: CASCTGB; match class: 1	TF:M02018_1	0.0003822961446050349	3.4176000817486982	2241	2867	370	22041
TF	Factor: MRF4; motif: CASCTGC; match class: 1	TF:M03831_1	0.0003822961446050349	3.4176000817486982	2241	2867	370	22041
TF	Factor: ctcf; motif: CCNCNAGRKGGCRSTN; match class: 0	TF:M07249_0	0.0003912926619709486	3.4074982964780753	5027	2867	761	22041
TF	Factor: ctcf; motif: CCNCNAGRKGGCRSTN	TF:M07249	0.0003912926619709486	3.4074982964780753	5027	2867	761	22041
TF	Factor: NF-kappaB; motif: GGGAMTTYCC; match class: 1	TF:M00054_1	0.0003915223544382737	3.40724343633394	558	2867	115	22041
TF	Factor: AP-4; motif: NCAGCTGYNGNCN; match class: 1	TF:M01860_1	0.0004992014658447787	3.301724148070496	1430	2867	250	22041
TF	Factor: E2F-4; motif: NTTTCSCGCC	TF:M07380	0.0006141554265237415	3.2117217064817374	9756	2867	1392	22041
TF	Factor: E2F-4; motif: NTTTCSCGCC; match class: 0	TF:M07380_0	0.0006141554265237415	3.2117217064817374	9756	2867	1392	22041
TF	Factor: Sp1; motif: CCCCGCCCCN; match class: 1	TF:M00933_1	0.0006296254237778832	3.2009177438263756	3000	2867	477	22041
TF	Factor: GLI; motif: NGACCMCCCAN; match class: 1	TF:M07290_1	0.0006430907548384265	3.19172773384985	1341	2867	236	22041
TF	Factor: Egr-1; motif: GCGGGGGCGG	TF:M07354	0.0007486748345445091	3.1257067647110635	4850	2867	734	22041
TF	Factor: Egr-1; motif: GCGGGGGCGG; match class: 0	TF:M07354_0	0.0007486748345445091	3.1257067647110635	4850	2867	734	22041
TF	Factor: SREBP-2; motif: NNGYCACNNSMN	TF:M01177	0.0007551417120719833	3.1219715397672547	7003	2867	1026	22041
TF	Factor: SREBP-2; motif: NNGYCACNNSMN; match class: 0	TF:M01177_0	0.0007551417120719833	3.1219715397672547	7003	2867	1026	22041
TF	Factor: NF-kappaB; motif: NGGGACTTTCCA	TF:M00208	0.0008074790143900143	3.092868755749858	3432	2867	537	22041
TF	Factor: NF-kappaB; motif: NGGGACTTTCCA; match class: 0	TF:M00208_0	0.0008074790143900143	3.092868755749858	3432	2867	537	22041
TF	Factor: Sp3; motif: ASMCTTGGGSRGGG; match class: 1	TF:M00665_1	0.0009573410817572701	3.0189333040893636	1522	2867	262	22041
TF	Factor: LRF; motif: NGKGGGTSNCN; match class: 0	TF:M07387_0	0.0009598610002648673	3.0177916536153	4248	2867	650	22041
TF	Factor: LRF; motif: NGKGGGTSNCN	TF:M07387	0.0009598610002648673	3.0177916536153	4248	2867	650	22041
TF	Factor: AP-2; motif: NNGCCTK; match class: 1	TF:M01859_1	0.0010167346844754722	2.9927923608440894	3012	2867	477	22041
TF	Factor: CP2/LBP-1c/LSF; motif: GCTGGNTNGNNCYNG; match class: 1	TF:M00947_1	0.0010371305748239192	2.98416656245803	2346	2867	382	22041
TF	Factor: PLAG1; motif: CCCCCKWNNNGGSCCC; match class: 0	TF:M01973_0	0.0011044840980053872	2.956840532575007	3305	2867	518	22041
TF	Factor: PLAG1; motif: CCCCCKWNNNGGSCCC	TF:M01973	0.0011044840980053872	2.956840532575007	3305	2867	518	22041
TF	Factor: AP-2; motif: NNGCCTK; match class: 0	TF:M01859_0	0.001171836933986601	2.9311328180081446	10170	2867	1443	22041
TF	Factor: AP-2; motif: NNGCCTK	TF:M01859	0.001171836933986601	2.9311328180081446	10170	2867	1443	22041
TF	Factor: AP2; motif: GCCYGSGGSN; match class: 0	TF:M08867_0	0.0011884982578545746	2.9250014505405124	6283	2867	927	22041
TF	Factor: AP2; motif: GCCYGSGGSN	TF:M08867	0.0011884982578545746	2.9250014505405124	6283	2867	927	22041
TF	Factor: p54NRB; motif: GRNNNMGGATGRMNNCGGA; match class: 0	TF:M07611_0	0.0013139970023525443	2.881405625539734	7239	2867	1055	22041
TF	Factor: p54NRB; motif: GRNNNMGGATGRMNNCGGA	TF:M07611	0.0013139970023525443	2.881405625539734	7239	2867	1055	22041
TF	Factor: AP-2alphaA; motif: ANNGCCTNAGGSNNT; match class: 0	TF:M01045_0	0.0014356108159337272	2.8429632783391883	4841	2867	730	22041
TF	Factor: AP-2alphaA; motif: ANNGCCTNAGGSNNT	TF:M01045	0.0014356108159337272	2.8429632783391883	4841	2867	730	22041
TF	Factor: p53; motif: RGRCWWGYCYNGRCWWGYYY; match class: 0	TF:M01652_0	0.0016981604250730165	2.7700212843906966	6957	2867	1016	22041
TF	Factor: p53; motif: RGRCWWGYCYNGRCWWGYYY	TF:M01652	0.0016981604250730165	2.7700212843906966	6957	2867	1016	22041
TF	Factor: AP-4; motif: CWCAGCTGGN; match class: 0	TF:M00176_0	0.0017192518547663226	2.7646604984593472	2156	2867	353	22041
TF	Factor: AP-4; motif: CWCAGCTGGN	TF:M00176	0.0017192518547663226	2.7646604984593472	2156	2867	353	22041
TF	Factor: LRF; motif: NGNAGNGGGTYN; match class: 0	TF:M04617_0	0.0019752774664645307	2.7043718905739174	4647	2867	702	22041
TF	Factor: LRF; motif: NGNAGNGGGTYN	TF:M04617	0.0019752774664645307	2.7043718905739174	4647	2867	702	22041
TF	Factor: p53; motif: RGRCWWGYCYNGRCWWGYYY; match class: 1	TF:M01652_1	0.002020877827332277	2.6944599410711603	4205	2867	641	22041
TF	Factor: egr-3; motif: GTGGGY; match class: 1	TF:M03818_1	0.0020632547984388598	2.685447136194094	7968	2867	1150	22041
TF	Factor: P50; motif: GGRRANTCCCNN; match class: 0	TF:M03557_0	0.0025006520709869207	2.6019467297656647	4618	2867	697	22041
TF	Factor: P50; motif: GGRRANTCCCNN	TF:M03557	0.0025006520709869207	2.6019467297656647	4618	2867	697	22041
TF	Factor: WT1; motif: SMCNCCNSC; match class: 1	TF:M01118_1	0.0029002224991475155	2.5375686826371595	3160	2867	494	22041
TF	Factor: HEB; motif: RCCWGCTG; match class: 0	TF:M00698_0	0.0031454266168968433	2.5023204424924947	2589	2867	413	22041
TF	Factor: HEB; motif: RCCWGCTG	TF:M00698	0.0031454266168968433	2.5023204424924947	2589	2867	413	22041
TF	Factor: Egr-2; motif: NGTGGGNGGG	TF:M08806	0.003429757310410508	2.4647366095427836	959	2867	174	22041
TF	Factor: Egr-2; motif: NGTGGGNGGG; match class: 0	TF:M08806_0	0.003429757310410508	2.4647366095427836	959	2867	174	22041
TF	Factor: EGR-1; motif: TGCGTGGGCGK	TF:M01972	0.0035735002393805504	2.4469061844704263	3480	2867	538	22041
TF	Factor: EGR-1; motif: TGCGTGGGCGK; match class: 0	TF:M01972_0	0.0035735002393805504	2.4469061844704263	3480	2867	538	22041
TF	Factor: myogenin; motif: RGCAGSTG; match class: 1	TF:M00712_1	0.0036495810964150338	2.4377569815588505	1311	2867	227	22041
TF	Factor: AP-2; motif: MKCCCSCNGGCG; match class: 1	TF:M00189_1	0.0037879056686950944	2.4216008448945563	2876	2867	453	22041
TF	Factor: AP-2alpha; motif: NGCCYSNNGSN; match class: 1	TF:M01857_1	0.0038877275101234865	2.4103041822737694	1671	2867	280	22041
TF	Factor: REST; motif: NNNNGGNGCTGTCCATGGTGCT	TF:M01256	0.003934339430749681	2.405128174527905	2665	2867	423	22041
TF	Factor: REST; motif: NNNNGGNGCTGTCCATGGTGCT; match class: 0	TF:M01256_0	0.003934339430749681	2.405128174527905	2665	2867	423	22041
TF	Factor: Sp1; motif: GGGGCGGGGT; match class: 1	TF:M00008_1	0.0039493142212357665	2.4034783109026434	2651	2867	421	22041
TF	Factor: E2A; motif: CACCTGNY; match class: 0	TF:M00973_0	0.004313623712766443	2.3651577420792465	5052	2867	754	22041
TF	Factor: E2A; motif: CACCTGNY	TF:M00973	0.004313623712766443	2.3651577420792465	5052	2867	754	22041
TF	Factor: CTCF; motif: NNNGCCASCAGRKGGCRSNN	TF:M01200	0.004517096154661602	2.34514066458705	3969	2867	605	22041
TF	Factor: CTCF; motif: NNNGCCASCAGRKGGCRSNN; match class: 0	TF:M01200_0	0.004517096154661602	2.34514066458705	3969	2867	605	22041
TF	Factor: AP-2alpha; motif: NSCCNCRGGSN; match class: 0	TF:M07348_0	0.0045193419584975	2.3449247962944253	5406	2867	802	22041
TF	Factor: AP-2alpha; motif: NSCCNCRGGSN	TF:M07348	0.0045193419584975	2.3449247962944253	5406	2867	802	22041
TF	Factor: SMAD3; motif: CAGACAS	TF:M07429	0.00481383382179928	2.317508906067899	8930	2867	1273	22041
TF	Factor: SMAD3; motif: CAGACAS; match class: 0	TF:M07429_0	0.00481383382179928	2.317508906067899	8930	2867	1273	22041
TF	Factor: TWIST; motif: CACCTGG; match class: 1	TF:M03582_1	0.005007332598918688	2.3003935607725015	1683	2867	281	22041
TF	Factor: NF-kappaB; motif: NGGGACTTTCCA; match class: 1	TF:M00208_1	0.00527263456774469	2.277972327419073	433	2867	90	22041
TF	Factor: NGFI-C; motif: WTGCGTGGGYGG; match class: 1	TF:M00244_1	0.005734096444198612	2.2415350067451283	869	2867	159	22041
TF	Factor: EGR; motif: CGCCCCCGCNN; match class: 1	TF:M08878_1	0.005996214857643635	2.22212281381288	1320	2867	227	22041
TF	Factor: c-Rel; motif: NGGGAATYTCCN; match class: 1	TF:M03545_1	0.007963449163823173	2.098898787994892	900	2867	163	22041
TF	Factor: PPARalpha:RXRalpha; motif: NNRGGTCATWGGGGTSANG; match class: 1	TF:M00518_1	0.008781974850400132	2.056407810951522	2608	2867	412	22041
TF	Factor: c-Rel; motif: NGGGAATYTCCN; match class: 0	TF:M03545_0	0.009950803881619527	2.0021418330985865	5618	2867	827	22041
TF	Factor: c-Rel; motif: NGGGAATYTCCN	TF:M03545	0.009950803881619527	2.0021418330985865	5618	2867	827	22041
TF	Factor: SMAD3; motif: TGTCTGTCT	TF:M00701	0.01016924585697911	1.992711252809463	5922	2867	868	22041
TF	Factor: SMAD3; motif: TGTCTGTCT; match class: 0	TF:M00701_0	0.01016924585697911	1.992711252809463	5922	2867	868	22041
TF	Factor: Egr-2; motif: NTGCGTRGGCGK; match class: 1	TF:M00246_1	0.0139779147652492	1.8545576121019138	968	2867	172	22041
TF	Factor: DEC1; motif: NCNCACRTGNSC; match class: 0	TF:M08870_0	0.014242923803979157	1.8464008490704256	7840	2867	1123	22041
TF	Factor: DEC1; motif: NCNCACRTGNSC	TF:M08870	0.014242923803979157	1.8464008490704256	7840	2867	1123	22041
TF	Factor: E2F; motif: GGCGSG; match class: 1	TF:M00803_1	0.014806991659093747	1.8295331682558256	5699	2867	836	22041
TF	Factor: E2F; motif: GGCGSG	TF:M00803	0.01567225645430103	1.8048684703404938	9001	2867	1276	22041
TF	Factor: E2F; motif: GGCGSG; match class: 0	TF:M00803_0	0.01567225645430103	1.8048684703404938	9001	2867	1276	22041
TF	Factor: Sp1; motif: NGGGGGCGGGGYN; match class: 1	TF:M00196_1	0.01630579360821952	1.787658059091508	3266	2867	502	22041
TF	Factor: CP2; motif: GCHCDAMCCAG; match class: 1	TF:M00072_1	0.016680653731310866	1.7777869329346416	2533	2867	399	22041
TF	Factor: AP-4; motif: RNCAGCTGC	TF:M00927	0.020614057394173504	1.6858365191147877	5941	2867	867	22041
TF	Factor: AP-4; motif: RNCAGCTGC; match class: 0	TF:M00927_0	0.020614057394173504	1.6858365191147877	5941	2867	867	22041
TF	Factor: REST; motif: CCNNGGTGCTGAA; match class: 0	TF:M03883_0	0.021685106192289725	1.663838446763431	3678	2867	558	22041
TF	Factor: REST; motif: CCNNGGTGCTGAA	TF:M03883	0.021685106192289725	1.663838446763431	3678	2867	558	22041
TF	Factor: c-Rel; motif: SGGRNTTTCC; match class: 1	TF:M00053_1	0.0226434973413265	1.6450564945007093	280	2867	62	22041
TF	Factor: GCMa; motif: CCCGCAT	TF:M03574	0.023239707992579725	1.6337693331667338	1910	2867	309	22041
TF	Factor: GCMa; motif: CCCGCAT; match class: 0	TF:M03574_0	0.023239707992579725	1.6337693331667338	1910	2867	309	22041
TF	Factor: Smad3; motif: NGNCAGACASNNN; match class: 1	TF:M01888_1	0.024311852015985923	1.6141819564307591	1408	2867	236	22041
TF	Factor: SREBP-1; motif: NSNNTCACNCCANNN; match class: 0	TF:M01173_0	0.025554426817274767	1.5925338557725832	4235	2867	634	22041
TF	Factor: SREBP-1; motif: NSNNTCACNCCANNN	TF:M01173	0.025554426817274767	1.5925338557725832	4235	2867	634	22041
TF	Factor: ZNF515; motif: WNSCCCCCWGCNG; match class: 0	TF:M08835_0	0.026046125953383868	1.5842568636191934	2333	2867	369	22041
TF	Factor: ZNF515; motif: WNSCCCCCWGCNG	TF:M08835	0.026046125953383868	1.5842568636191934	2333	2867	369	22041
TF	Factor: E2F-4; motif: GCGGGAAANA; match class: 1	TF:M02090_1	0.026840028815077945	1.5712170222503394	3982	2867	599	22041
TF	Factor: EBF; motif: KTCCCYWGRGA	TF:M00977	0.030833565866306277	1.5109762467134016	2274	2867	360	22041
TF	Factor: EBF; motif: KTCCCYWGRGA; match class: 0	TF:M00977_0	0.030833565866306277	1.5109762467134016	2274	2867	360	22041
TF	Factor: TIEG1; motif: GGSGGKGNNN	TF:M08905	0.032326993064245996	1.490434689955047	4389	2867	654	22041
TF	Factor: TIEG1; motif: GGSGGKGNNN; match class: 0	TF:M08905_0	0.032326993064245996	1.490434689955047	4389	2867	654	22041
TF	Factor: AHR; motif: CACGCN; match class: 1	TF:M01855_1	0.03335217633306115	1.4768758217593978	2708	2867	421	22041
TF	Factor: E2A; motif: NRMCASCTGCNNN; match class: 0	TF:M02088_0	0.0356036946439926	1.4485049323574104	2589	2867	404	22041
TF	Factor: E2A; motif: NRMCASCTGCNNN	TF:M02088	0.0356036946439926	1.4485049323574104	2589	2867	404	22041
TF	Factor: NF-1; motif: NTGGNNNNNNGCCAANN; match class: 0	TF:M00806_0	0.038441973525220274	1.4151943247206589	4776	2867	706	22041
TF	Factor: NF-1; motif: NTGGNNNNNNGCCAANN	TF:M00806	0.038441973525220274	1.4151943247206589	4776	2867	706	22041
TF	Factor: slug; motif: KCACCTGN	TF:M03565	0.04051038290774674	1.3924336518068938	2472	2867	387	22041
TF	Factor: slug; motif: KCACCTGN; match class: 0	TF:M03565_0	0.04051038290774674	1.3924336518068938	2472	2867	387	22041
TF	Factor: NF-1; motif: NNTTGGCNNNNNNCCNNN	TF:M00193	0.04178478057373936	1.3789818741205813	5457	2867	798	22041
TF	Factor: NF-1; motif: NNTTGGCNNNNNNCCNNN; match class: 0	TF:M00193_0	0.04178478057373936	1.3789818741205813	5457	2867	798	22041
TF	Factor: E2F-1; motif: NNNSSCGCSAANN; match class: 0	TF:M07250_0	0.045966147012498106	1.337561898280149	8191	2867	1163	22041
TF	Factor: E2F-1; motif: NNNSSCGCSAANN	TF:M07250	0.045966147012498106	1.337561898280149	8191	2867	1163	22041

## Sheet: gProfiler_selected_results
source	term_name	term_id	adjusted_p_value	negative_log10_of_adjusted_p_value	term_size	query_size	intersection_size	GeneRatio	effective_domain_size
REAC	Extracellular matrix organization	REAC:R-RNO-1474244	3.284617449441476e-13	12.483515204268937	209	1011	74	0.073194856577646	7336
GO:BP	regulation of wound healing	GO:0061041	0.0001118065546931314	3.9515327350577123	84	1794	31	0.017279821627648	13317
GO:BP	cell population proliferation	GO:0008283	4.697406591963043e-10	9.328141847097228	1524	1794	301	0.16778149386845	13317
TF	Factor: myogenin; motif: CAGCTG	TF:M02101	0.000004496911203479415	5.3470856879756745	13698	2867	1922	0.670387164283223	22041
GO:MF	collagen binding	GO:0005518	0.0030095470108245257	2.521498868361048	38	1589	16	0.010069225928257	12340
GO:BP	heart development	GO:0007507	0.019990051639438573	1.6991860839862225	490	1794	100	0.055741360089186	13317
