# Supplementary material for: Integrative Bioinformatic Analyses of Global Transcriptome Data Decipher Novel Molecular Insights into Cardiac Anti-Fibrotic Therapies
Source: Int J Mol Sci. 2020 Jul 2;21(13):4727. doi: 10.3390/ijms21134727 (PMC7370212; doi:10.3390/ijms21134727)
Supplement: Supplementary file 1 [file ijms-21-04727-s001.zip › ijms-819271-supplementary final/Supplementary Table 3.xlsx]

## Sheet: miRNAseq lyco-s vs DMSO
name	baseMean	log2FoldChange	lfcSE	stat	pvalue	padj
rno-let-7a-2-3p	4.3657	0.327845	0.94136	0.348268	0.727639	0.995614
rno-let-7b-3p	245.603	0.0493501	0.21649	0.227955	0.819681	0.995614
rno-let-7b-5p	14608.3	0.0935314	0.164587	0.568278	0.569846	0.995614
rno-let-7c-1-3p	34.9285	0.456556	0.526304	0.867476	0.385681	0.995614
rno-let-7c-2-3p	2160.81	-0.0462509	0.223924	-0.206547	0.836364	0.995614
rno-let-7c-5p	28951	0.0589586	0.166938	0.353176	0.723956	0.995614
rno-let-7d-3p	2882.55	0.0495616	0.171209	0.289481	0.772213	0.995614
rno-let-7d-5p	10780.9	-0.033081	0.220735	-0.149867	0.880869	0.995614
rno-let-7e-3p	97.7677	-0.00785318	0.293299	-0.0267753	0.978639	0.996932
rno-let-7e-5p	39.5782	0.37265	0.340124	1.09563	0.27324	0.995614
rno-let-7f-1-3p	167.168	-0.149762	0.271624	-0.551358	0.581388	0.995614
rno-let-7f-2-3p	174.096	0.528255	0.246126	2.14628	0.0318505	0.812188
rno-let-7f-5p	75453	-0.0852584	0.263331	-0.323769	0.746113	0.995614
rno-let-7g-3p	5.37194	-0.085301	1.19016	-0.0716719	0.942863	0.995614
rno-let-7g-5p	122585	-0.0253318	0.237741	-0.106552	0.915144	0.995614
rno-let-7i-3p	83.7275	0.0972428	0.367579	0.26455	0.791356	0.995614
rno-let-7i-5p	113297	-0.171416	0.208271	-0.823043	0.410484	0.995614
rno-miR-100-3p	17.0312	-0.44841	0.543902	-0.824432	0.409694	0.995614
rno-miR-100-5p	30102.7	-0.0245472	0.208277	-0.117858	0.90618	0.995614
rno-miR-101a-3p	19200.7	0.235868	0.171137	1.37824	0.168129	0.995614
rno-miR-101a-5p	8.80168	0.324339	0.814001	0.398451	0.690298	0.995614
rno-miR-101b-3p	6372.68	-0.0144136	0.197103	-0.0731275	0.941705	0.995614
rno-miR-101b-5p	5.6918	2.13717	1.17771	1.81468	0.0695724	0.944449
rno-miR-103-3p	7414.4	0.22115	0.259332	0.852769	0.393787	0.995614
rno-miR-105	2.4464	0.91662	1.91177	0.479461	0.631611	0.995614
rno-miR-106b-3p	524.676	-0.125102	0.193587	-0.646231	0.51813	0.995614
rno-miR-106b-5p	456.595	0.106774	0.227391	0.46956	0.638669	0.995614
rno-miR-107-3p	703.259	-0.0190708	0.243736	-0.0782435	0.937634	0.995614
rno-miR-107-5p	1.75758	-0.867444	1.94616	-0.445722	0.655798	0.995614
rno-miR-10a-3p	135.66	0.0307996	0.431271	0.0714159	0.943067	0.995614
rno-miR-10a-5p	24790.9	-0.344899	0.294683	-1.17041	0.241837	0.995614
rno-miR-10b-3p	1.08254	-0.0214355	2.11271	-0.010146	0.991905	0.997712
rno-miR-10b-5p	34.6221	-0.161479	0.851027	-0.189746	0.849508	0.995614
rno-miR-1188-3p	1.86015	0.716544	2.47857	0.289095	0.772508	0.995614
rno-miR-1188-5p	5.64492	1.7965	1.7628	1.01912	0.308146	0.995614
rno-miR-1193-3p	7.84704	-0.241741	0.816702	-0.295996	0.767233	0.995614
rno-miR-122-3p	1.7186	0.959802	1.65469	0.580049	0.561882	0.995614
rno-miR-1224	4.96088	1.61108	1.35894	1.18555	0.235802	0.995614
rno-miR-122-5p	3.02306	0.350767	1.23477	0.284075	0.776353	0.995614
rno-miR-124-5p	29.8569	2.40313	1.20813	1.98914	0.0466863	0.844871
rno-miR-1247-5p	1.62946	-0.290455	1.96248	-0.148004	0.88234	0.995614
rno-miR-1249	77.9843	-0.0365047	0.402071	-0.0907917	0.927658	0.995614
rno-miR-125a-3p	50.9943	-0.162568	0.3846	-0.422694	0.672519	0.995614
rno-miR-125a-5p	26312.5	-0.0376077	0.24834	-0.151437	0.879631	0.995614
rno-miR-125b-1-3p	121.531	-0.523283	0.254803	-2.05368	0.040007	0.831257
rno-miR-125b-2-3p	1092	0.197047	0.246218	0.800294	0.42354	0.995614
rno-miR-126a-3p	359285	-0.150227	0.193947	-0.774577	0.43859	0.995614
rno-miR-126a-5p	24189.5	0.0800107	0.155071	0.515962	0.605881	0.995614
rno-miR-126b	4.05139	3.78131	1.95452	1.93466	0.0530326	0.923304
rno-miR-127-3p	594.871	0.00118148	0.263966	0.00447589	0.996429	0.997712
rno-miR-127-5p	39.5112	1.48497	0.718805	2.06589	0.0388393	0.831257
rno-miR-128-1-5p	5.98687	0.374412	1.00853	0.371246	0.710455	0.995614
rno-miR-128-3p	3056.5	-0.234423	0.335991	-0.697706	0.485361	0.995614
rno-miR-129-2-3p	4.21049	-0.109039	1.13915	-0.0957194	0.923743	0.995614
rno-miR-129-5p	16.3191	0.132714	0.536947	0.247164	0.804781	0.995614
rno-miR-1297	2.92304	0.710875	1.47436	0.482157	0.629694	0.995614
rno-miR-1298	5.05888	4.05598	2.32064	1.74778	0.0805015	0.944449
rno-miR-1306-3p	7.98346	-0.342768	0.7554	-0.453757	0.650004	0.995614
rno-miR-1306-5p	36.6307	0.875416	0.534237	1.63863	0.101291	0.979727
rno-miR-130a-3p	2.91468	-0.11893	1.46019	-0.0814482	0.935086	0.995614
rno-miR-130a-5p	13.9333	0.0959043	0.720784	0.133056	0.894149	0.995614
rno-miR-130b-3p	3.01737	-0.035211	1.2944	-0.0272027	0.978298	0.996932
rno-miR-130b-5p	11.0006	-0.606806	0.708634	-0.856304	0.39183	0.995614
rno-miR-132-3p	366.072	0.617411	0.255951	2.41222	0.0158556	0.593001
rno-miR-132-5p	100.94	0.904328	0.431323	2.09664	0.0360258	0.831257
rno-miR-133a-3p	41.437	0.0386266	0.384787	0.100384	0.920039	0.995614
rno-miR-133a-5p	6099.7	0.248155	0.234244	1.05939	0.289424	0.995614
rno-miR-133b-3p	43.4288	0.701862	0.505727	1.38783	0.165189	0.995614
rno-miR-134-5p	27.1794	0.026727	0.492699	0.0542461	0.956739	0.996927
rno-miR-135a-5p	252.167	0.479817	1.24585	0.385132	0.70014	0.995614
rno-miR-135b-5p	2.9437	1.97884	1.99148	0.993655	0.320391	0.995614
rno-miR-136-3p	27.1467	-0.00497435	0.605099	-0.00822073	0.993441	0.997712
rno-miR-136-5p	19.9504	0.699387	0.975813	0.716723	0.473545	0.995614
rno-miR-137-3p	3.80468	-0.570302	1.19872	-0.475761	0.634245	0.995614
rno-miR-138-2-3p	1.32957	0.532777	1.90079	0.280293	0.779253	0.995614
rno-miR-138-5p	13.4237	0.38926	0.648342	0.600393	0.548244	0.995614
rno-miR-139-3p	57.5563	-0.185214	0.35012	-0.529001	0.596805	0.995614
rno-miR-139-5p	2378.31	-0.245785	0.277981	-0.884177	0.376601	0.995614
rno-miR-1-3p	3394.71	0.378399	0.360086	1.05086	0.293324	0.995614
rno-miR-140-3p	9615.03	0.0552994	0.22579	0.244915	0.806522	0.995614
rno-miR-140-5p	960.145	-0.080735	0.228953	-0.352627	0.724368	0.995614
rno-miR-141-3p	5.55334	0.0339428	0.873438	0.0388612	0.969001	0.996932
rno-miR-141-5p	5.97979	1.2206	1.29281	0.944144	0.345096	0.995614
rno-miR-142-3p	364.595	-0.795047	0.357432	-2.22433	0.0261263	0.806037
rno-miR-142-5p	588.443	-0.492069	0.161891	-3.0395	0.00236973	0.132942
rno-miR-143-3p	459527	0.127463	0.144829	0.880093	0.378809	0.995614
rno-miR-143-5p	2932.72	0.32303	0.18501	1.74601	0.0808085	0.944449
rno-miR-144-3p	59.4702	-0.67133	0.690251	-0.972588	0.330758	0.995614
rno-miR-144-5p	86.9685	0.214411	0.682111	0.314335	0.753267	0.995614
rno-miR-145-3p	4616.02	0.0166244	0.200632	0.08286	0.933963	0.995614
rno-miR-145-5p	18092.4	-0.0302997	0.207463	-0.146049	0.883883	0.995614
rno-miR-146a-3p	49.5629	0.45078	0.504198	0.894052	0.371294	0.995614
rno-miR-146a-5p	25103.3	-0.278833	0.157572	-1.76956	0.0768002	0.944449
rno-miR-146b-3p	25.76	-0.0502847	0.585441	-0.085892	0.931552	0.995614
rno-miR-146b-5p	3508.98	-1.13886	0.194556	-5.85361	4.81012e-09	6.7462e-07
rno-miR-147	25.8965	-0.5548	0.480643	-1.15429	0.248382	0.995614
rno-miR-148a-3p	33859.2	-0.262944	0.247702	-1.06153	0.288447	0.995614
rno-miR-148a-5p	190.583	-0.308551	0.357176	-0.863864	0.387663	0.995614
rno-miR-148b-3p	6383.43	-0.0155814	0.21114	-0.0737964	0.941172	0.995614
rno-miR-148b-5p	99.6304	0.194896	0.25139	0.775274	0.438178	0.995614
rno-miR-149-5p	5613.4	-0.0304548	0.331729	-0.0918061	0.926852	0.995614
rno-miR-150-3p	57.5313	0.173337	0.372433	0.465419	0.641632	0.995614
rno-miR-150-5p	5969.9	-0.0724998	0.2423	-0.299215	0.764776	0.995614
rno-miR-151-3p	3759.47	-0.103322	0.243783	-0.423827	0.671692	0.995614
rno-miR-152-3p	13815.4	0.125862	0.167608	0.750931	0.452694	0.995614
rno-miR-152-5p	48.3394	-0.47407	0.414754	-1.14302	0.253032	0.995614
rno-miR-153-3p	2.00007	0.365421	1.70246	0.214643	0.830046	0.995614
rno-miR-153-5p	5.78456	1.34601	1.61514	0.833369	0.404637	0.995614
rno-miR-154-3p	1.35675	-1.98599	1.98736	-0.99931	0.317645	0.995614
rno-miR-154-5p	7.82884	-0.656312	0.875032	-0.750044	0.453228	0.995614
rno-miR-155-3p	35.0649	2.00412	0.4479	4.47448	7.6597e-06	0.000537136
rno-miR-155-5p	1255.2	-0.98459	0.476546	-2.06609	0.0388195	0.831257
rno-miR-15a-3p	1.627	-0.478341	1.74508	-0.274108	0.784002	0.995614
rno-miR-15a-5p	263.562	0.0979003	0.217153	0.450835	0.652108	0.995614
rno-miR-15b-3p	85.0886	0.189885	0.360565	0.526631	0.59845	0.995614
rno-miR-15b-5p	221.926	-0.150559	0.270439	-0.556719	0.577719	0.995614
rno-miR-1-5p	6.58702	-0.145523	0.979052	-0.148637	0.88184	0.995614
rno-miR-16-3p	16.6159	0.0606072	0.581732	0.104184	0.917023	0.995614
rno-miR-16-5p	5067.11	0.0363239	0.138747	0.2618	0.793476	0.995614
rno-miR-17-1-3p	28.2283	0.0703559	0.496331	0.141752	0.887276	0.995614
rno-miR-17-2-3p	22.3252	-0.312179	0.459396	-0.679542	0.496794	0.995614
rno-miR-17-5p	1311.64	-0.492024	0.283991	-1.73253	0.0831789	0.952314
rno-miR-181a-2-3p	104.976	0.148148	0.270373	0.547941	0.583733	0.995614
rno-miR-181a-5p	15941.2	-0.0251027	0.147929	-0.169694	0.86525	0.995614
rno-miR-181b-1-3p	33.359	-0.926397	0.613055	-1.51112	0.130759	0.995614
rno-miR-181b-2-3p	8.02147	1.34907	1.38634	0.973116	0.330496	0.995614
rno-miR-181b-5p	3480.9	-0.0437145	0.148924	-0.293536	0.769113	0.995614
rno-miR-181c-3p	357.684	0.191016	0.174778	1.09291	0.274434	0.995614
rno-miR-181c-5p	387.964	0.100695	0.232285	0.433498	0.664653	0.995614
rno-miR-181d-3p	3.33683	-0.431763	1.10953	-0.389141	0.697172	0.995614
rno-miR-181d-5p	4124.38	0.154863	0.206236	0.750905	0.45271	0.995614
rno-miR-182	45.6411	-0.320265	0.46178	-0.693545	0.487968	0.995614
rno-miR-1839-3p	85.8293	-0.139726	0.315126	-0.443399	0.657478	0.995614
rno-miR-1839-5p	1209.99	-0.0543756	0.337662	-0.161036	0.872065	0.995614
rno-miR-184	388.094	-0.107898	0.455819	-0.236712	0.81288	0.995614
rno-miR-1843a-3p	119.003	-0.223697	0.317488	-0.704583	0.48107	0.995614
rno-miR-1843a-5p	283.505	0.0695922	0.27115	0.256656	0.797444	0.995614
rno-miR-1843b-3p	4.97571	0.646934	0.88363	0.732132	0.464088	0.995614
rno-miR-1843b-5p	95.1002	0.202579	0.333149	0.608074	0.543139	0.995614
rno-miR-185-3p	3.2259	1.08438	1.84214	0.588654	0.556093	0.995614
rno-miR-185-5p	6436.8	0.144846	0.370515	0.390932	0.695848	0.995614
rno-miR-186-5p	6626.09	0.0372083	0.198531	0.187418	0.851333	0.995614
rno-miR-187-3p	26.992	-0.216031	0.440025	-0.490951	0.623461	0.995614
rno-miR-187-5p	1.80776	2.30064	1.80961	1.27134	0.203606	0.995614
rno-miR-188-5p	3.19073	-0.484303	1.26268	-0.383553	0.70131	0.995614
rno-miR-18a-3p	7.42042	-1.76182	1.09567	-1.60798	0.107839	0.995614
rno-miR-18a-5p	18.0024	-0.0727361	0.711187	-0.102274	0.918539	0.995614
rno-miR-190a-3p	6.77813	1.31563	0.834038	1.57742	0.114698	0.995614
rno-miR-190a-5p	223.607	0.218382	0.188473	1.15869	0.246583	0.995614
rno-miR-190b-5p	24.6224	0.0737788	0.499484	0.14771	0.882572	0.995614
rno-miR-191a-3p	17.1588	-0.0519761	0.565489	-0.0919135	0.926767	0.995614
rno-miR-191a-5p	21995.8	0.0129474	0.280273	0.0461955	0.963154	0.996927
rno-miR-192-3p	6.49156	0.214912	1.16613	0.184295	0.853782	0.995614
rno-miR-192-5p	1347.77	0.00382638	0.436159	0.00877292	0.993	0.997712
rno-miR-193a-3p	7.55109	0.287648	0.857459	0.335466	0.737274	0.995614
rno-miR-193a-5p	14.6418	-0.602289	0.562358	-1.07101	0.284166	0.995614
rno-miR-193b-3p	66.5909	0.480875	0.30492	1.57705	0.114783	0.995614
rno-miR-193b-5p	2.28968	0.665646	1.71304	0.388576	0.69759	0.995614
rno-miR-194-3p	5.53195	2.25785	0.916111	2.4646	0.0137166	0.565486
rno-miR-194-5p	795.621	0.0613558	0.434028	0.141364	0.887583	0.995614
rno-miR-1949	87.7382	0.746153	0.661204	1.12848	0.259119	0.995614
rno-miR-195-3p	296.268	0.0227428	0.272446	0.0834763	0.933473	0.995614
rno-miR-195-5p	2547.36	-0.0328005	0.153037	-0.214331	0.830289	0.995614
rno-miR-1956-5p	21.427	2.64889	1.20011	2.20722	0.027299	0.806037
rno-miR-196a-3p	2.07418	-0.0676507	2.15157	-0.0314425	0.974917	0.996932
rno-miR-196a-5p	2.30121	-0.621471	1.94089	-0.320198	0.748818	0.995614
rno-miR-196b-3p	5.25827	2.03219	1.84441	1.10181	0.270543	0.995614
rno-miR-196b-5p	1.68963	-1.01698	1.53912	-0.660757	0.508768	0.995614
rno-miR-196c-3p	2.75363	0.866876	1.7848	0.485698	0.627181	0.995614
rno-miR-196c-5p	6.848	-0.531216	1.16909	-0.454386	0.649551	0.995614
rno-miR-199a-3p	38087.6	0.0543136	0.235144	0.23098	0.81733	0.995614
rno-miR-199a-5p	10306	0.195895	0.203565	0.962321	0.335889	0.995614
rno-miR-19a-3p	127.191	-0.209666	0.447205	-0.468836	0.639187	0.995614
rno-miR-19b-1-5p	1.87815	0.543531	1.51212	0.35945	0.719259	0.995614
rno-miR-19b-3p	444.634	-0.0102303	0.306162	-0.0334145	0.973344	0.996932
rno-miR-1b	1.32525e+06	0.132029	0.254692	0.518388	0.604188	0.995614
rno-miR-200a-3p	2.87358	0.859468	1.26603	0.67887	0.49722	0.995614
rno-miR-200b-3p	6.49259	0.853912	0.941573	0.906899	0.36446	0.995614
rno-miR-200b-5p	1.90733	-0.0581337	1.9705	-0.029502	0.976464	0.996932
rno-miR-200c-3p	162.549	0.0811897	0.402901	0.201512	0.840298	0.995614
rno-miR-201-3p	35.6317	0.223854	0.361997	0.618386	0.536321	0.995614
rno-miR-201-5p	202.676	0.0237127	0.229318	0.103405	0.917641	0.995614
rno-miR-203a-3p	146.697	-0.598714	0.434853	-1.37682	0.168568	0.995614
rno-miR-203b-3p	5.88905	-0.0277127	1.30481	-0.0212389	0.983055	0.997712
rno-miR-204-3p	4.39535	2.05601	1.5225	1.35042	0.176883	0.995614
rno-miR-204-5p	91.7625	-0.0285443	0.387141	-0.0737311	0.941224	0.995614
rno-miR-205	8.69453	2.07781	1.02522	2.0267	0.0426928	0.844871
rno-miR-206-3p	614.286	0.217164	0.315853	0.687549	0.491737	0.995614
rno-miR-206-5p	5.23911	0.721482	1.35755	0.53146	0.5951	0.995614
rno-miR-207	16.2205	1.7387	1.3294	1.30788	0.190912	0.995614
rno-miR-208a-3p	2798.77	-0.0195373	0.32502	-0.0601112	0.952067	0.996927
rno-miR-208a-5p	133.576	-0.0584368	0.264299	-0.221101	0.825014	0.995614
rno-miR-208b-3p	277.808	0.121095	0.48737	0.248466	0.803774	0.995614
rno-miR-208b-5p	10.967	-0.701963	0.70673	-0.993256	0.320585	0.995614
rno-miR-20a-3p	73.9532	2.25542	1.65269	1.3647	0.172348	0.995614
rno-miR-20a-5p	3668.51	-0.354547	0.291246	-1.21735	0.223472	0.995614
rno-miR-20b-3p	5.87066	-0.230778	0.880897	-0.261981	0.793336	0.995614
rno-miR-20b-5p	40.3491	0.574723	0.488208	1.17721	0.239113	0.995614
rno-miR-210-5p	28.1682	1.05235	0.711006	1.48009	0.13885	0.995614
rno-miR-211-3p	6.59324	2.89381	1.91132	1.51404	0.130016	0.995614
rno-miR-211-5p	3.54926	1.32749	1.13882	1.16567	0.243748	0.995614
rno-miR-212-3p	27.4894	0.405551	0.466379	0.869574	0.384533	0.995614
rno-miR-212-5p	47.166	0.558748	0.450351	1.24069	0.214719	0.995614
rno-miR-21-3p	70.9151	-2.11511	0.4061	-5.20834	1.90542e-07	1.78157e-05
rno-miR-214-3p	418.556	0.240775	0.247721	0.971962	0.33107	0.995614
rno-miR-215	16.4912	0.315316	0.817809	0.385562	0.699821	0.995614
rno-miR-21-5p	107127	-1.21617	0.194619	-6.24896	4.13182e-10	9.70866e-08
rno-miR-216a-3p	2.0735	1.78469	1.99796	0.893256	0.37172	0.995614
rno-miR-216a-5p	11.4689	0.113739	0.960261	0.118446	0.905714	0.995614
rno-miR-216b-5p	8.66133	3.22275	1.27115	2.53531	0.0112348	0.525227
rno-miR-217-5p	26.9468	0.28743	0.483165	0.594891	0.551917	0.995614
rno-miR-218a-1-3p	1.99689	-1.77508	1.59701	-1.1115	0.266352	0.995614
rno-miR-218a-5p	5.7025	-0.223047	1.03255	-0.216014	0.828976	0.995614
rno-miR-219a-1-3p	13.3637	0.378598	0.64167	0.590019	0.555178	0.995614
rno-miR-219a-2-3p	5.46363	3.51468	2.08178	1.6883	0.0913529	0.958824
rno-miR-219a-5p	7.84445	-0.214565	0.830236	-0.258438	0.796069	0.995614
rno-miR-219b	3.32353	-0.320415	1.11828	-0.286525	0.774476	0.995614
rno-miR-221-3p	2886.35	-1.16218	0.261571	-4.4431	8.8674e-06	0.000552735
rno-miR-221-5p	173.178	-0.237335	0.360401	-0.658531	0.510197	0.995614
rno-miR-222-3p	1499.54	-2.19489	0.293953	-7.46682	8.21579e-14	4.60906e-11
rno-miR-222-5p	12.0964	-1.52953	0.762048	-2.00714	0.044735	0.844871
rno-miR-223-3p	118.208	-1.90079	0.305927	-6.2132	5.19179e-10	9.70866e-08
rno-miR-223-5p	13.4018	-1.2591	0.718546	-1.75228	0.0797253	0.944449
rno-miR-22-3p	41526.7	-0.122962	0.248651	-0.494514	0.620943	0.995614
rno-miR-224-3p	4.47365	0.107207	1.1272	0.0951088	0.924228	0.995614
rno-miR-224-5p	868.929	0.100489	0.625399	0.16068	0.872346	0.995614
rno-miR-22-5p	1352.07	-0.202024	0.248572	-0.81274	0.416367	0.995614
rno-miR-23a-3p	24521.1	-0.0744416	0.188131	-0.395691	0.692333	0.995614
rno-miR-23a-5p	12.7839	0.130169	0.557625	0.233434	0.815424	0.995614
rno-miR-23b-3p	26636.6	0.000588709	0.152555	0.003859	0.996921	0.997712
rno-miR-23b-5p	13.4462	0.0471411	0.635715	0.0741544	0.940887	0.995614
rno-miR-24-1-5p	26.82	-0.3306	0.447757	-0.738349	0.460303	0.995614
rno-miR-24-2-5p	2379.35	-0.341022	0.250694	-1.36031	0.173732	0.995614
rno-miR-24-3p	39795.8	-0.115896	0.175542	-0.660215	0.509116	0.995614
rno-miR-25-3p	5420.44	-0.0557412	0.197867	-0.28171	0.778166	0.995614
rno-miR-25-5p	17.7434	-0.0879669	0.503846	-0.174591	0.861401	0.995614
rno-miR-26a-3p	1.43273	0.388586	1.81039	0.214643	0.830046	0.995614
rno-miR-26a-5p	269828	0.0364234	0.187618	0.194137	0.846069	0.995614
rno-miR-26b-3p	60.7754	1.6575	0.675317	2.4544	0.014112	0.565486
rno-miR-26b-5p	26335.9	-0.0512963	0.178786	-0.286914	0.774178	0.995614
rno-miR-27a-3p	30955.9	-0.239584	0.203007	-1.18018	0.23793	0.995614
rno-miR-27a-5p	856.319	0.958778	0.186487	5.14127	2.72884e-07	2.18697e-05
rno-miR-27b-3p	134788	0.037479	0.143903	0.260446	0.79452	0.995614
rno-miR-27b-5p	188.295	0.136726	0.311695	0.438653	0.660913	0.995614
rno-miR-28-3p	2554.75	0.0132851	0.242755	0.0547265	0.956356	0.996927
rno-miR-28-5p	1278.56	0.00699747	0.213582	0.0327625	0.973864	0.996932
rno-miR-291a-3p	3.30438	3.7215	1.96796	1.89104	0.0586191	0.944449
rno-miR-292-3p	29.0358	0.536058	0.752948	0.711946	0.476498	0.995614
rno-miR-292-5p	2.12059	-0.212468	1.95212	-0.10884	0.91333	0.995614
rno-miR-293-5p	3.89955	-0.41883	1.11563	-0.375418	0.707349	0.995614
rno-miR-296-3p	11.0167	1.00172	0.845665	1.18453	0.236203	0.995614
rno-miR-296-5p	21.3692	0.163584	0.731215	0.223715	0.822979	0.995614
rno-miR-298-3p	49.8895	0.217427	0.461564	0.471065	0.637594	0.995614
rno-miR-298-5p	49.5657	0.306529	0.470758	0.65114	0.514956	0.995614
rno-miR-299a-3p	7.98291	-0.22958	0.883543	-0.259841	0.794987	0.995614
rno-miR-299a-5p	1.72288	-0.248884	1.63387	-0.152328	0.878928	0.995614
rno-miR-29a-3p	25940.1	-0.0320223	0.27939	-0.114615	0.90875	0.995614
rno-miR-29a-5p	24.5595	0.143402	0.523982	0.273677	0.784333	0.995614
rno-miR-29b-1-5p	13.1461	-0.401608	0.670238	-0.599201	0.549039	0.995614
rno-miR-29b-3p	789.434	0.00432972	0.252479	0.0171488	0.986318	0.997712
rno-miR-29b-5p	61.3039	0.5096	0.35138	1.45028	0.14698	0.995614
rno-miR-29c-3p	151.739	0.113468	0.276457	0.410436	0.681486	0.995614
rno-miR-29c-5p	197.011	-0.130773	0.321489	-0.406773	0.684175	0.995614
rno-miR-300-3p	28.5334	-0.074769	0.502476	-0.148801	0.881711	0.995614
rno-miR-301a-3p	15.0385	0.130315	0.569029	0.229014	0.818858	0.995614
rno-miR-301a-5p	34.793	-0.148379	0.374759	-0.395931	0.692156	0.995614
rno-miR-3064-3p	4.89281	1.80939	1.15832	1.56209	0.118268	0.995614
rno-miR-3064-5p	21.5115	-0.161229	0.891436	-0.180864	0.856474	0.995614
rno-miR-3065-3p	2.20398	-0.46855	1.38682	-0.337859	0.73547	0.995614
rno-miR-3068-3p	1202.2	0.42143	0.417438	1.00956	0.312705	0.995614
rno-miR-3068-5p	1151.01	0.220377	0.238653	0.923421	0.355788	0.995614
rno-miR-3072	5.1632	-0.0601796	1.38261	-0.043526	0.965282	0.996932
rno-miR-3074	2.23817	0.587254	1.4716	0.399059	0.68985	0.995614
rno-miR-3075	2.04842	0.234234	1.38274	0.169398	0.865483	0.995614
rno-miR-3084a-5p	2.31862	-0.104959	1.77487	-0.0591364	0.952843	0.996927
rno-miR-3084b-3p	18.2946	1.84694	0.923716	1.99946	0.0455581	0.844871
rno-miR-3099	2.42268	1.38661	2.0906	0.663258	0.507165	0.995614
rno-miR-30a-3p	5378.66	0.0684972	0.208721	0.328176	0.742779	0.995614
rno-miR-30a-5p	122207	0.173034	0.19153	0.903433	0.366296	0.995614
rno-miR-30b-3p	187.538	0.256249	0.184488	1.38898	0.164839	0.995614
rno-miR-30b-5p	9789.64	-0.000633979	0.156495	-0.00405111	0.996768	0.997712
rno-miR-30c-1-3p	310.125	0.0608707	0.222427	0.273666	0.784341	0.995614
rno-miR-30c-2-3p	1683.81	0.23559	0.242271	0.972423	0.33084	0.995614
rno-miR-30c-5p	176197	0.0334064	0.2946	0.113396	0.909717	0.995614
rno-miR-30d-3p	201.01	0.337874	0.197603	1.70986	0.0872921	0.958824
rno-miR-30d-5p	92676.9	0.0884081	0.217329	0.406794	0.684159	0.995614
rno-miR-30e-3p	9600.42	0.0583943	0.205505	0.28415	0.776296	0.995614
rno-miR-30e-5p	58406.6	0.129071	0.186156	0.693348	0.488091	0.995614
rno-miR-3102	63.1668	-0.349163	0.331211	-1.0542	0.291791	0.995614
rno-miR-3120	131.143	-0.0947215	0.300648	-0.315058	0.752718	0.995614
rno-miR-31a-3p	11.3967	1.41149	1.44624	0.975971	0.329079	0.995614
rno-miR-31a-5p	61.2549	-3.56576	0.656186	-5.43407	5.50835e-08	6.18037e-06
rno-miR-320-3p	2791.59	0.215806	0.385415	0.559932	0.575526	0.995614
rno-miR-320-5p	2.8075	2.36258	1.26326	1.87022	0.0614528	0.944449
rno-miR-322-3p	1715.71	0.0870392	0.193971	0.448723	0.653631	0.995614
rno-miR-322-5p	1818.66	0.177503	0.201512	0.880855	0.378397	0.995614
rno-miR-323-3p	12.1363	-0.0659658	0.758839	-0.0869299	0.930727	0.995614
rno-miR-32-3p	3.75266	-0.407686	1.18232	-0.344819	0.73023	0.995614
rno-miR-324-3p	88.1481	0.220855	0.270476	0.816542	0.41419	0.995614
rno-miR-324-5p	47.1066	0.0203313	0.428702	0.0474252	0.962174	0.996927
rno-miR-325-3p	8.95781	0.245814	0.703508	0.349412	0.72678	0.995614
rno-miR-325-5p	32.6269	0.468387	0.469663	0.997283	0.318627	0.995614
rno-miR-32-5p	159.887	-0.229886	0.344483	-0.667338	0.504556	0.995614
rno-miR-326-3p	80.4153	-0.0934888	0.382595	-0.244355	0.806956	0.995614
rno-miR-328a-3p	3434.22	-0.131162	0.248737	-0.527313	0.597977	0.995614
rno-miR-329-3p	5.11492	-1.58353	1.06743	-1.4835	0.137941	0.995614
rno-miR-329-5p	33.4281	1.40623	0.847179	1.6599	0.0969344	0.958824
rno-miR-330-3p	37.3384	0.0309801	0.35689	0.0868059	0.930826	0.995614
rno-miR-330-5p	89.5925	-0.0709741	0.259423	-0.273585	0.784404	0.995614
rno-miR-331-3p	126.393	0.133617	0.295368	0.452376	0.650998	0.995614
rno-miR-33-3p	14.5914	0.275847	0.563949	0.489135	0.624746	0.995614
rno-miR-335	272.6	0.126936	0.652252	0.194612	0.845697	0.995614
rno-miR-33-5p	22.3348	0.117683	0.598559	0.196611	0.844132	0.995614
rno-miR-336-5p	3.76039	-0.269127	1.1734	-0.229357	0.818592	0.995614
rno-miR-337-5p	15.8608	-0.0555628	0.60916	-0.0912122	0.927324	0.995614
rno-miR-338-3p	44.5854	-0.173588	0.371806	-0.46688	0.640586	0.995614
rno-miR-338-5p	42.6709	0.225859	0.338069	0.668086	0.504079	0.995614
rno-miR-339-3p	319.644	0.229171	0.251257	0.912099	0.361716	0.995614
rno-miR-339-5p	1306.92	0.0416094	0.161401	0.257802	0.79656	0.995614
rno-miR-340-3p	207.64	-0.144479	0.326488	-0.442526	0.658109	0.995614
rno-miR-340-5p	1078.28	-0.0692761	0.138135	-0.50151	0.616012	0.995614
rno-miR-341	9.99377	-0.849447	0.742041	-1.14474	0.252316	0.995614
rno-miR-342-3p	509.727	0.113026	0.223435	0.505858	0.612956	0.995614
rno-miR-342-5p	11.0931	0.223671	0.658301	0.33977	0.73403	0.995614
rno-miR-344a-3p	3.92842	2.28959	1.65771	1.38117	0.167226	0.995614
rno-miR-344a-5p	2.52864	0.441648	2.60964	0.169238	0.86561	0.995614
rno-miR-345-3p	458.423	0.0569401	0.228482	0.249211	0.803198	0.995614
rno-miR-345-5p	126.122	-0.0143104	0.286728	-0.0499094	0.960195	0.996927
rno-miR-346	22.2271	-0.388556	0.60109	-0.646419	0.518008	0.995614
rno-miR-3473	570.757	1.89817	1.04277	1.82032	0.06871	0.944449
rno-miR-34a-5p	691.066	0.180871	0.178833	1.0114	0.311825	0.995614
rno-miR-34b-3p	25.7212	-0.0713855	0.477056	-0.149638	0.88105	0.995614
rno-miR-34b-5p	8.34336	0.779079	0.760289	1.02471	0.305498	0.995614
rno-miR-34c-3p	16.5042	0.80219	0.701671	1.14326	0.252932	0.995614
rno-miR-34c-5p	559.114	0.251518	0.244549	1.0285	0.303716	0.995614
rno-miR-350	94.6107	0.0543442	0.266787	0.203699	0.838589	0.995614
rno-miR-351-3p	20.4042	1.41756	0.974294	1.45496	0.145681	0.995614
rno-miR-351-5p	2362.94	0.0152408	0.219169	0.069539	0.944561	0.995614
rno-miR-352	2.80659	0.33618	1.19007	0.282488	0.777569	0.995614
rno-miR-3541	5.39402	1.0557	1.01236	1.04282	0.297032	0.995614
rno-miR-3542	11.336	-0.405853	0.66883	-0.60681	0.543977	0.995614
rno-miR-3547	5.36882	1.96442	1.55677	1.26186	0.206999	0.995614
rno-miR-3552	10.3341	2.32505	1.50989	1.53988	0.12359	0.995614
rno-miR-3557-5p	371.305	0.27611	0.24644	1.12039	0.262547	0.995614
rno-miR-3558-3p	9.14312	0.445069	0.980794	0.453785	0.649984	0.995614
rno-miR-3558-5p	7.11264	1.48684	1.39206	1.06809	0.28548	0.995614
rno-miR-3559-3p	75.4663	-0.0576649	0.319955	-0.180228	0.856973	0.995614
rno-miR-3559-5p	287.616	0.166718	0.418837	0.398051	0.690593	0.995614
rno-miR-3561-3p	6.76725	1.64807	1.23398	1.33558	0.181686	0.995614
rno-miR-3566	2.83999	1.67267	1.8975	0.881509	0.378042	0.995614
rno-miR-3569	3.07082	1.72626	1.63164	1.05799	0.29006	0.995614
rno-miR-3571	8.37511	0.551052	0.901468	0.611283	0.541012	0.995614
rno-miR-3572	1.71089	1.74502	1.80147	0.968663	0.332713	0.995614
rno-miR-3577	11.7525	0.663267	0.625966	1.05959	0.289331	0.995614
rno-miR-3580-5p	5.50472	1.56376	1.97255	0.792759	0.427918	0.995614
rno-miR-3583-3p	31.0643	2.49461	1.152	2.16545	0.0303529	0.812188
rno-miR-3583-5p	7.13083	1.95098	1.4752	1.32252	0.185994	0.995614
rno-miR-3584-5p	33.0441	1.31674	1.14775	1.14724	0.251281	0.995614
rno-miR-3585-3p	57.1287	0.0361666	0.399253	0.0905857	0.927822	0.995614
rno-miR-3585-5p	43.4185	-0.203849	0.395085	-0.515962	0.605881	0.995614
rno-miR-3586-3p	16.238	0.116765	0.549997	0.212302	0.831871	0.995614
rno-miR-3589	409.392	-0.106472	0.262206	-0.406063	0.684697	0.995614
rno-miR-3593-3p	1.33625	0.44722	1.91021	0.234121	0.814891	0.995614
rno-miR-3594-3p	2.8075	-1.48324	1.40963	-1.05222	0.292698	0.995614
rno-miR-3594-5p	5.60797	1.29282	1.58022	0.818129	0.413284	0.995614
rno-miR-361-3p	1549.15	0.0636029	0.258246	0.246288	0.805459	0.995614
rno-miR-361-5p	599.478	0.137037	0.209899	0.652869	0.51384	0.995614
rno-miR-362-3p	184.315	-0.0549336	0.259006	-0.212094	0.832034	0.995614
rno-miR-362-5p	122.276	0.0562807	0.316643	0.177742	0.858926	0.995614
rno-miR-363-3p	157.002	0.177218	0.250496	0.707468	0.479276	0.995614
rno-miR-365-3p	362.156	0.213156	0.288398	0.739105	0.459843	0.995614
rno-miR-365-5p	3.30445	-2.48244	1.33142	-1.8645	0.0622519	0.944449
rno-miR-369-3p	12.7324	-0.177703	0.757477	-0.234598	0.814521	0.995614
rno-miR-370-3p	6.40898	-0.346776	1.09345	-0.317141	0.751137	0.995614
rno-miR-370-5p	4.32346	1.95716	1.61288	1.21346	0.224955	0.995614
rno-miR-374-3p	111.096	-0.121428	0.285856	-0.42479	0.67099	0.995614
rno-miR-374-5p	2048.56	-0.116476	0.200176	-0.581868	0.560656	0.995614
rno-miR-375-5p	6.09685	4.01053	1.77017	2.26562	0.0234746	0.806037
rno-miR-376a-5p	10.5149	1.7055	1.32538	1.2868	0.198162	0.995614
rno-miR-376b-3p	5.58631	0.734307	0.967962	0.758612	0.448085	0.995614
rno-miR-376b-5p	2.55655	-1.74931	1.41881	-1.23294	0.217597	0.995614
rno-miR-376c-3p	2.80524	0.273822	1.21466	0.225431	0.821644	0.995614
rno-miR-377-3p	1.87648	-1.923	1.69154	-1.13683	0.25561	0.995614
rno-miR-377-5p	1.49055	-1.69707	2.25833	-0.75147	0.45237	0.995614
rno-miR-378b	37.7443	0.178378	1.12546	0.158493	0.874068	0.995614
rno-miR-379-3p	14.5669	0.239217	0.593564	0.403019	0.686935	0.995614
rno-miR-379-5p	108.629	-0.147884	0.398634	-0.370976	0.710655	0.995614
rno-miR-380-3p	1.52863	-0.19859	1.871	-0.106141	0.91547	0.995614
rno-miR-381-3p	2.85464	0.421586	1.18997	0.354284	0.723126	0.995614
rno-miR-382-5p	14.5896	-0.287191	0.571556	-0.502472	0.615336	0.995614
rno-miR-383-3p	3.39237	1.91539	2.10631	0.909357	0.363162	0.995614
rno-miR-383-5p	3.68615	2.59838	1.56596	1.6593	0.0970563	0.958824
rno-miR-384-3p	18.2556	0.21669	0.577281	0.375364	0.70739	0.995614
rno-miR-384-5p	24.0972	0.109917	0.478174	0.229867	0.818195	0.995614
rno-miR-409a-5p	12.1576	0.649058	0.738871	0.878446	0.379702	0.995614
rno-miR-409b	11.7133	-0.0527127	0.753339	-0.069972	0.944216	0.995614
rno-miR-410-3p	7.09894	0.181698	0.892606	0.203559	0.838698	0.995614
rno-miR-411-3p	5.91984	0.293591	0.943938	0.311028	0.755779	0.995614
rno-miR-411-5p	110.344	-0.135454	0.396751	-0.341409	0.732796	0.995614
rno-miR-412-3p	4.15045	2.22719	1.76612	1.26107	0.207285	0.995614
rno-miR-421-3p	94.2913	0.13913	0.242847	0.572911	0.566705	0.995614
rno-miR-423-3p	3771.57	0.0997458	0.190853	0.522631	0.601231	0.995614
rno-miR-423-5p	1271.96	-0.0743639	0.321284	-0.231459	0.816958	0.995614
rno-miR-425-3p	70.1752	0.350052	0.324212	1.0797	0.280275	0.995614
rno-miR-425-5p	361.315	-0.115974	0.191536	-0.605495	0.54485	0.995614
rno-miR-429	1.9948	-1.18256	2.16046	-0.547365	0.584128	0.995614
rno-miR-431	4.42145	-0.372385	1.25971	-0.295613	0.767526	0.995614
rno-miR-433-3p	11.897	1.21395	0.680403	1.78416	0.0743982	0.944449
rno-miR-433-5p	3.6786	-1.47369	1.5946	-0.924173	0.355396	0.995614
rno-miR-434-5p	30.2173	-0.788674	0.53923	-1.46259	0.143578	0.995614
rno-miR-448-3p	1.09453	-2.2449	2.49894	-0.89834	0.369004	0.995614
rno-miR-449a-5p	15.4371	0.51118	0.740784	0.690053	0.490161	0.995614
rno-miR-450a-3p	57.0492	0.19304	0.320812	0.601723	0.547358	0.995614
rno-miR-450a-5p	2756.62	0.341887	0.235939	1.44905	0.147324	0.995614
rno-miR-450b-3p	129.738	0.00457486	0.247806	0.0184614	0.985271	0.997712
rno-miR-450b-5p	25.1599	0.970688	0.539013	1.80086	0.0717249	0.944449
rno-miR-451-3p	7.10051	2.24043	1.48618	1.5075	0.131682	0.995614
rno-miR-451-5p	323.594	0.0524659	0.590609	0.0888336	0.929214	0.995614
rno-miR-452-3p	17.3025	0.713382	0.655436	1.08841	0.276415	0.995614
rno-miR-452-5p	109.958	0.279569	0.533868	0.523668	0.600509	0.995614
rno-miR-455-3p	563.641	-0.127958	0.196558	-0.650995	0.51505	0.995614
rno-miR-455-5p	610.952	-0.227275	0.26928	-0.844008	0.398665	0.995614
rno-miR-463-5p	2.99754	-0.214661	1.87703	-0.114362	0.908951	0.995614
rno-miR-466b-3p	37.2403	1.70639	0.886741	1.92434	0.054312	0.923304
rno-miR-466b-4-3p	39.853	0.55579	0.635974	0.873919	0.382162	0.995614
rno-miR-466b-5p	49.9554	-0.334752	0.327099	-1.0234	0.30612	0.995614
rno-miR-466c-3p	4.35634	1.8673	1.78802	1.04434	0.296327	0.995614
rno-miR-466c-5p	77.4117	-0.111763	0.31041	-0.360049	0.71881	0.995614
rno-miR-466d	4.3249	2.45298	2.0953	1.17071	0.241717	0.995614
rno-miR-471-5p	1.04602	-0.283578	2.54372	-0.111482	0.911234	0.995614
rno-miR-483-3p	34.2668	0.764804	0.424755	1.80058	0.0717697	0.944449
rno-miR-483-5p	11.8977	0.655448	0.664424	0.98649	0.323893	0.995614
rno-miR-484	93.6264	0.278001	0.371569	0.74818	0.454351	0.995614
rno-miR-485-3p	4.95893	0.277868	0.888385	0.312779	0.754449	0.995614
rno-miR-485-5p	1.98283	-0.729398	1.54765	-0.471293	0.637432	0.995614
rno-miR-486	15743.2	-0.0587583	0.267021	-0.220051	0.825831	0.995614
rno-miR-487b-3p	15.6982	1.4943	1.02431	1.45884	0.144608	0.995614
rno-miR-488-3p	35.9768	-0.157128	0.405376	-0.387609	0.698305	0.995614
rno-miR-490-3p	1500.71	-0.000621949	0.216849	-0.00286812	0.997712	0.997712
rno-miR-490-5p	65.3722	-0.281666	0.460105	-0.612178	0.54042	0.995614
rno-miR-493-3p	3.65873	0.959232	1.43558	0.668186	0.504015	0.995614
rno-miR-493-5p	5.4348	-0.481362	0.983195	-0.489589	0.624425	0.995614
rno-miR-494-3p	42.4079	-0.192084	0.620661	-0.309483	0.756954	0.995614
rno-miR-494-5p	1.92077	1.14238	2.88089	0.396537	0.691709	0.995614
rno-miR-495	8.34256	-0.322202	0.823645	-0.39119	0.695657	0.995614
rno-miR-496-3p	2.55012	0.671457	1.47463	0.455338	0.648866	0.995614
rno-miR-496-5p	6.03609	1.90636	1.74239	1.09411	0.273907	0.995614
rno-miR-497-3p	2.31594	-0.336591	1.87172	-0.179829	0.857286	0.995614
rno-miR-497-5p	732.431	0.137946	0.193119	0.714304	0.475039	0.995614
rno-miR-499-3p	969.629	0.309863	0.583146	0.531364	0.595167	0.995614
rno-miR-499-5p	57398.8	-0.0115261	0.249566	-0.0461845	0.963163	0.996927
rno-miR-500-3p	25.9774	-0.0310024	0.457074	-0.0678281	0.945922	0.995614
rno-miR-500-5p	3.34537	2.05332	1.55399	1.32133	0.186392	0.995614
rno-miR-501-5p	1.92139	1.3486	2.05999	0.654663	0.512685	0.995614
rno-miR-503-3p	487.193	0.0991631	0.18425	0.538197	0.590441	0.995614
rno-miR-503-5p	385.454	0.114409	0.241863	0.473034	0.636189	0.995614
rno-miR-504	345.048	0.0564659	0.249433	0.226378	0.820908	0.995614
rno-miR-505-5p	8.4336	-0.139471	0.768407	-0.181507	0.85597	0.995614
rno-miR-509-3p	14.3738	-0.0965716	0.572022	-0.168825	0.865934	0.995614
rno-miR-509-5p	9.5555	0.806623	0.923549	0.873394	0.382448	0.995614
rno-miR-511-3p	18.6727	-1.13748	0.514864	-2.20929	0.0271544	0.806037
rno-miR-511-5p	4.65826	0.206794	1.13119	0.18281	0.854947	0.995614
rno-miR-5132-3p	2.50018	2.22857	1.95282	1.14121	0.253784	0.995614
rno-miR-5132-5p	13.7581	1.98859	1.1582	1.71696	0.0859865	0.958824
rno-miR-532-3p	93.548	0.0492805	0.248089	0.19864	0.842544	0.995614
rno-miR-532-5p	2333.37	-0.0797209	0.117307	-0.679591	0.496764	0.995614
rno-miR-539-3p	2.46876	-0.556409	1.47677	-0.376774	0.706342	0.995614
rno-miR-540-3p	6.23721	-0.139762	1.26324	-0.110638	0.911903	0.995614
rno-miR-540-5p	79.6388	2.47644	1.49409	1.65749	0.0974206	0.958824
rno-miR-541-5p	64.8765	-0.113609	0.428827	-0.26493	0.791064	0.995614
rno-miR-542-3p	922.272	0.294298	0.287876	1.02231	0.306635	0.995614
rno-miR-542-5p	12.9301	-0.77188	0.727514	-1.06098	0.288697	0.995614
rno-miR-543-3p	10.2543	-0.376172	0.654797	-0.574486	0.565639	0.995614
rno-miR-547-3p	247.544	-0.291349	0.262338	-1.11059	0.266746	0.995614
rno-miR-547-5p	87.0546	0.159733	0.318687	0.501224	0.616214	0.995614
rno-miR-582-3p	62.1277	0.401319	0.419859	0.955842	0.339152	0.995614
rno-miR-582-5p	14.2151	-0.155673	0.643529	-0.241905	0.808854	0.995614
rno-miR-592	2.05882	-0.366473	1.76331	-0.207833	0.83536	0.995614
rno-miR-598-3p	259.373	0.926996	0.50911	1.82082	0.0686347	0.944449
rno-miR-598-5p	6.85465	0.905757	1.62275	0.558161	0.576735	0.995614
rno-miR-615	9.45042	2.23403	1.97443	1.13148	0.257852	0.995614
rno-miR-6215	13211.3	-0.478401	0.670147	-0.713874	0.475305	0.995614
rno-miR-6216	25.8634	3.15004	1.19487	2.63629	0.00838174	0.427469
rno-miR-628	1.18916	-0.700169	2.14679	-0.326147	0.744313	0.995614
rno-miR-6314	11.519	-0.419459	0.753415	-0.556744	0.577703	0.995614
rno-miR-6315	12.4303	1.65402	0.983136	1.68239	0.0924935	0.958824
rno-miR-6316	9.21242	2.30042	1.47381	1.56087	0.118555	0.995614
rno-miR-6318	7.38903	1.15605	0.924952	1.24985	0.211354	0.995614
rno-miR-6319	6.42825	1.36898	1.08685	1.25958	0.20782	0.995614
rno-miR-6320	2.74459	3.39679	2.01052	1.68951	0.0911227	0.958824
rno-miR-6321	47.7651	0.471981	0.650386	0.725694	0.468027	0.995614
rno-miR-6323	1.56538	1.12265	2.30463	0.48713	0.626166	0.995614
rno-miR-6324	25.7163	0.61737	0.480932	1.28369	0.199249	0.995614
rno-miR-6325	9.0664	0.571159	1.18242	0.483043	0.629065	0.995614
rno-miR-6326	2.59525	2.60495	1.87607	1.38851	0.164981	0.995614
rno-miR-6328	30.9401	1.36529	0.883606	1.54513	0.122314	0.995614
rno-miR-6329	72.9501	-0.22666	0.458538	-0.494311	0.621087	0.995614
rno-miR-6331	3.44924	1.03792	1.32066	0.785907	0.431922	0.995614
rno-miR-6332	25.0642	1.34227	1.11309	1.20589	0.22786	0.995614
rno-miR-6333	10.6468	2.5651	1.22977	2.08583	0.0369938	0.831257
rno-miR-6334	7.07842	1.60187	1.46297	1.09494	0.273541	0.995614
rno-miR-652-3p	990.344	0.0186549	0.211418	0.0882366	0.929689	0.995614
rno-miR-652-5p	10.1374	-0.0805313	0.78439	-0.102667	0.918227	0.995614
rno-miR-653-5p	11.9323	0.251867	0.870202	0.289435	0.772248	0.995614
rno-miR-664-2-5p	26.5543	0.344948	0.531535	0.648966	0.516361	0.995614
rno-miR-664-3p	937.983	0.00871403	0.333615	0.02612	0.979162	0.996932
rno-miR-665	7.22309	1.62696	1.2912	1.26003	0.207657	0.995614
rno-miR-667-3p	3.09812	2.22862	1.82333	1.22228	0.221601	0.995614
rno-miR-667-5p	3.53179	0.0816271	1.74926	0.0466638	0.962781	0.996927
rno-miR-668	10.6544	0.495299	0.653866	0.757493	0.448755	0.995614
rno-miR-671	55.463	0.57547	0.625931	0.919382	0.357896	0.995614
rno-miR-672-3p	65.619	1.31501	1.43289	0.917736	0.358757	0.995614
rno-miR-672-5p	25.8292	0.402027	0.561128	0.716462	0.473706	0.995614
rno-miR-673-3p	5.26126	1.58231	1.66888	0.948128	0.343064	0.995614
rno-miR-673-5p	3.1068	2.54683	1.62592	1.56639	0.117257	0.995614
rno-miR-674-3p	388.181	-0.0555966	0.227455	-0.244429	0.806898	0.995614
rno-miR-674-5p	153.832	0.218757	0.211912	1.0323	0.301931	0.995614
rno-miR-676	652.216	-0.121643	0.260136	-0.467615	0.64006	0.995614
rno-miR-678	3.16259	0.82519	1.90987	0.432066	0.665694	0.995614
rno-miR-679	1.69949	2.2708	1.99869	1.13614	0.255897	0.995614
rno-miR-702-3p	50.3408	0.109939	0.457861	0.240115	0.810241	0.995614
rno-miR-708-3p	10.4009	1.00217	0.711008	1.40951	0.158684	0.995614
rno-miR-708-5p	45.6397	0.400598	0.40931	0.978716	0.32772	0.995614
rno-miR-742-3p	3.31633	-1.64917	1.37391	-1.20035	0.230004	0.995614
rno-miR-7578	5.0672	1.04572	1.77403	0.589459	0.555554	0.995614
rno-miR-758-5p	5.4693	1.49979	1.7356	0.86413	0.387516	0.995614
rno-miR-760-3p	16.2071	0.292672	0.729869	0.400993	0.688425	0.995614
rno-miR-760-5p	6.44618	2.85827	1.8451	1.54912	0.121354	0.995614
rno-miR-761	8.05486	-2.06215	1.12404	-1.83458	0.0665678	0.944449
rno-miR-764-5p	12.2726	2.93031	1.64652	1.7797	0.0751255	0.944449
rno-miR-770-3p	0.906104	-1.28383	2.53215	-0.507014	0.612145	0.995614
rno-miR-770-5p	6.06736	1.76477	1.39747	1.26283	0.206651	0.995614
rno-miR-7a-1-3p	41.8743	0.0811835	0.368351	0.220397	0.825562	0.995614
rno-miR-7a-2-3p	10.2702	2.37578	1.46773	1.61867	0.105517	0.995614
rno-miR-7a-5p	4171.51	-0.202914	0.293866	-0.690498	0.489881	0.995614
rno-miR-7b	10.5936	0.976827	0.935723	1.04393	0.296519	0.995614
rno-miR-802-3p	13.7609	1.38132	1.31703	1.04882	0.294261	0.995614
rno-miR-802-5p	5.952	2.0626	1.31997	1.56261	0.118144	0.995614
rno-miR-872-3p	231.409	0.0632584	0.249369	0.253674	0.799747	0.995614
rno-miR-872-5p	1489.61	-0.0640579	0.115548	-0.554385	0.579315	0.995614
rno-miR-873-5p	3.6894	1.37963	1.79108	0.770278	0.441135	0.995614
rno-miR-874-3p	77.9947	0.222681	0.269405	0.826566	0.408483	0.995614
rno-miR-874-5p	5.89561	1.42182	1.25048	1.13702	0.255528	0.995614
rno-miR-876	82.4799	3.55524	1.56413	2.27298	NA	NA
rno-miR-877	22.79	-0.087679	0.493512	-0.177664	0.858987	0.995614
rno-miR-879-5p	28.3671	3.0814	1.43488	2.1475	0.0317535	0.812188
rno-miR-883-3p	2.20245	-0.348466	1.97295	-0.176622	0.859805	0.995614
rno-miR-883-5p	2.95628	2.50142	2.03958	1.22644	0.220032	0.995614
rno-miR-92a-1-5p	14.1638	-0.0437804	0.61045	-0.0717183	0.942826	0.995614
rno-miR-92a-3p	6901.51	-0.243727	0.20142	-1.21004	0.226262	0.995614
rno-miR-92b-3p	5.23017	0.584746	0.991789	0.589588	0.555467	0.995614
rno-miR-93-3p	20.8542	0.177186	0.457017	0.3877	0.698238	0.995614
rno-miR-93-5p	1698.74	0.0571648	0.246499	0.231907	0.81661	0.995614
rno-miR-96-5p	6.9363	-0.237269	1.06142	-0.22354	0.823116	0.995614
rno-miR-98-3p	25.5869	0.152683	0.422353	0.361505	0.717722	0.995614
rno-miR-98-5p	593.038	-0.0582902	0.206992	-0.281606	0.778246	0.995614
rno-miR-99a-3p	105.261	0.290554	0.276296	1.0516	0.292981	0.995614
rno-miR-99a-5p	92167.5	-0.300068	0.237112	-1.26551	0.205688	0.995614
rno-miR-99b-3p	366.499	0.0578075	0.244166	0.236755	0.812847	0.995614
rno-miR-99b-5p	11453.6	0.122745	0.22106	0.555257	0.578719	0.995614
rno-miR-9a-3p	34.2725	-0.347179	0.428782	-0.809685	0.418121	0.995614
rno-miR-9a-5p	1304.63	0.0804428	0.168634	0.477026	0.633343	0.995614
