# Supplementary material for: Integrative Bioinformatic Analyses of Global Transcriptome Data Decipher Novel Molecular Insights into Cardiac Anti-Fibrotic Therapies
Source: Int J Mol Sci. 2020 Jul 2;21(13):4727. doi: 10.3390/ijms21134727 (PMC7370212; doi:10.3390/ijms21134727)
Supplement: Supplementary file 1 [file ijms-21-04727-s001.zip › ijms-819271-supplementary final/Supplementary Table 4.xlsx]

## Sheet: IMEX_whole_rat_interactome_node
alias.intact	alias.psi-mi	alias.uniprotkb	altid.chebi	altid.dip	altid.ensembl	altid.genbank identifier	altid.genbank_protein_gi	altid.intact	altid.ipi	altid.matrixdb	altid.mint	altid.reactome	altid.refseq	altid.rgd	altid.rnacentral	altid.uniprotkb	altid.wwpdb	biorole.psi-mi	biorole.psi-mi_identifier	canonicalName	degree.layout	ENSEMBL	exprole.psi-mi	exprole.psi-mi_identifier	gene name	id.chebi	id.ddbj/embl/genbank	id.ensembl	id.intact	id.reactome	id.refseq	id.uniprotkb	id.wwpdb	identifier	identifier type	log2FoldChange	name	pmethod.psi-mi	pmethod.psi-mi_identifier	selected	shared name	taxid	taxid_identifier	type.psi-mi	type.psi-mi_identifier	xref.complex portal	xref.cygd	xref.dip	xref.ensembl
	q5wqv5_rat							EBI-8069271,MINT-1783863										unspecified role	MI:0499	Q5WQV5			prey	MI:0498								Q5WQV5					Q5WQV5	western blot	MI:0113	false	Q5WQV5	Rattus norvegicus (Rat),rat	10116	protein	MI:0326
	Gabra5,gbra5_rat	GABA(A) receptor subunit alpha-5,Gabra-5,Gabra5						EBI-8069330,MINT-1783807										unspecified role	MI:0499	Gabra5			bait	MI:0496	Gabra5							P19969		P19969	uniprotkb		Gabra5	western blot	MI:0113	false	Gabra5	Rattus norvegicus (Rat),rat	10116	protein	MI:0326				ENSRNOG00000010803,ENSRNOP00000014573,ENSRNOP00000072389,ENSRNOP00000076124,ENSRNOP00000076137,ENSRNOT00000014573,ENSRNOT00000083894,ENSRNOT00000093259,ENSRNOT00000093306
	Gria2,gria2_rat	AMPA-selective glutamate receptor 2,GluR-B,GluR-K2,Glur2,Glutamate receptor ionotropic, AMPA 2,Gria2						EBI-77718								Q9R174		unspecified role	MI:0499	Gria2			bait	MI:0496	Gria2							P19491		P19491	uniprotkb		Gria2	full identification by DNA sequencing	MI:0056	true	Gria2	Rattus norvegicus (Rat),rat	10116	protein	MI:0326			DIP-30952N
	Nsf,nsf_rat	Erg1,N-ethylmaleimide-sensitive fusion protein,Nsf,Vesicular-fusion protein NSF						EBI-925794										unspecified role	MI:0499	Nsf			prey	MI:0498	Nsf							Q9QUL6		Q9QUL6	uniprotkb		Nsf	full identification by DNA sequencing	MI:0056	false	Nsf	Rattus norvegicus (Rat),rat	10116	protein	MI:0326
	Gria3,gria3_rat	AMPA-selective glutamate receptor 3,GluR-C,GluR-K3,Glur3,Glutamate receptor ionotropic, AMPA 3,Gria3						EBI-77764										unspecified role	MI:0499	Gria3			unspecified role	MI:0499	Gria3							P19492		P19492	uniprotkb		Gria3	predetermined participant	MI:0396	true	Gria3	Rattus norvegicus (Rat),rat	10116	protein	MI:0326			DIP-30954N
	Pick1,pick1_rat	Pick1,Prkcabp,Protein interacting with C kinase 1,Protein kinase C-alpha-binding protein						EBI-77728								Q546X4,Q925D1		unspecified role	MI:0499	Pick1			prey	MI:0498	Pick1							Q9EP80		Q9EP80	uniprotkb		Pick1	full identification by DNA sequencing	MI:0056	true	Pick1	Rattus norvegicus (Rat),rat	10116	protein	MI:0326			DIP-30941N
	Gria4,p19493-3	4C flop,AMPA-selective glutamate receptor 4,GluR-D,Glur4,Glutamate receptor ionotropic, AMPA 4,Gria4						EBI-8277196,MINT-86196										unspecified role	MI:0499	Gria4			bait	MI:0496	Gria4							P19493-3		P19493-3	uniprotkb		Gria4	predetermined participant	MI:0396	false	Gria4	Rattus norvegicus (Rat),rat	10116	protein	MI:0326
	Grip2,q9wtw1-3	ABP,ABP-S,AMPA receptor-interacting protein GRIP2,Grip2						EBI-936068										unspecified role	MI:0499	Grip2		ENSRNOG00000009726	prey	MI:0498	Grip2							Q9WTW1-3		Q9WTW1-3	uniprotkb	2.24453790362195	Grip2	full identification by DNA sequencing	MI:0056	true	Grip2	Rattus norvegicus (Rat),rat	10116	protein	MI:0326
	Grip1,grip1_rat	AMPA receptor-interacting protein GRIP1,Grip1						EBI-936113										unspecified role	MI:0499	Grip1			prey	MI:0498	Grip1							P97879		P97879	uniprotkb		Grip1	full identification by DNA sequencing	MI:0056	true	Grip1	Rattus norvegicus (Rat),rat	10116	protein	MI:0326			DIP-37486N
	Gabarap,gbrap_rat	GABA(A) receptor-associated protein,Gabarap						EBI-925812								Q9QUI7		unspecified role	MI:0499	Gabarap			bait	MI:0496	Gabarap							P60517		P60517	uniprotkb		Gabarap	western blot	MI:0113	false	Gabarap	Rattus norvegicus (Rat),rat	10116	protein	MI:0326				ENSRNOG00000017417,ENSRNOP00000023724,ENSRNOT00000023724
	Hspd1,ch60_rat	60 kDa chaperonin,Chaperonin 60,HSP-65,Heat shock protein 60,Hsp60,Hspd1,Mitochondrial matrix protein P1						EBI-432091								P19226,P19227,P97602		unspecified role	MI:0499	Hspd1	3	ENSRNOG00000014525	prey	MI:0498	Hspd1							P63039		P63039	uniprotkb	-2.41915607669622	Hspd1	western blot	MI:0113	true	Hspd1	Rattus norvegicus (Rat),rat	10116	protein	MI:0326				ENSRNOG00000014525,ENSRNOP00000063666,ENSRNOT00000066589
	Bax,bax_rat	Bax						EBI-822405								Q62995,Q64383		unspecified role	MI:0499	Bax	2	ENSRNOG00000020876	bait	MI:0496	Bax							Q63690		Q63690	uniprotkb	-1.80195169578632	Bax	western blot	MI:0113	true	Bax	Rattus norvegicus (Rat),rat	10116	protein	MI:0326
	Hax1,hax1_rat	HS1-associating protein X-1,HS1-binding protein 1,Hax1,Hs1bp1						EBI-930005								Q5D1N3,Q5D1N4,Q7TSE7,Q7TSE8		unspecified role	MI:0499	Hax1			prey	MI:0498	Hax1							Q7TSE9		Q7TSE9	uniprotkb		Hax1	nucleotide sequence identification	MI:0078	false	Hax1	Rattus norvegicus (Rat),rat	10116	protein	MI:0326
	Abcb4,mdr3_rat	ATP-binding cassette sub-family B member 4,Abcb4,Mdr2,Multidrug resistance protein 2,Multidrug resistance protein 3,P-glycoprotein 2,P-glycoprotein 3,Pgp3,Pgy2						EBI-929988								Q78E07		unspecified role	MI:0499	Abcb4			bait	MI:0496	Abcb4							Q08201		Q08201	uniprotkb		Abcb4	nucleotide sequence identification	MI:0078	false	Abcb4	Rattus norvegicus (Rat),rat	10116	protein	MI:0326
	Abcb11,abcbb_rat	ATP-binding cassette sub-family B member 11,Abcb11,Bsep,Sister of P-glycoprotein,Spgp						EBI-930036										unspecified role	MI:0499	Abcb11			bait	MI:0496	Abcb11							O70127		O70127	uniprotkb		Abcb11	predetermined participant	MI:0396	false	Abcb11	Rattus norvegicus (Rat),rat	10116	protein	MI:0326
	Mdr1a,q6psm0_rat	Mdr1a						EBI-930055										unspecified role	MI:0499	Mdr1a			bait	MI:0496	Mdr1a							Q6PSM0		Q6PSM0	uniprotkb		Mdr1a	predetermined participant	MI:0396	false	Mdr1a	Rattus norvegicus (Rat),rat	10116	protein	MI:0326
	o70420_rat							EBI-922114										unspecified role	MI:0499	O70420			bait	MI:0496								O70420					O70420	western blot	MI:0113	false	O70420	Rattus norvegicus (Rat),rat	10116	protein	MI:0326
	Bag6,bag6_rat	BCL2-associated athanogene 6,Bag6,Bat3,HLA-B-associated transcript 3						EBI-930930								Q498N5,Q9WTN8		unspecified role	MI:0499	Bag6			prey	MI:0498	Bag6							Q6MG49		Q6MG49	uniprotkb		Bag6	nucleotide sequence identification	MI:0078	true	Bag6	Rattus norvegicus (Rat),rat	10116	protein	MI:0326				ENSRNOG00000000851,ENSRNOP00000001129,ENSRNOP00000057557,ENSRNOT00000001129,ENSRNOT00000060832
	Nbl1,nbl1_rat	Dan,N03,Nbl1,Zinc finger protein DAN						EBI-930923								Q6P750		unspecified role	MI:0499	Nbl1			bait	MI:0496	Nbl1							Q06880		Q06880	uniprotkb		Nbl1	nucleotide sequence identification	MI:0078	false	Nbl1	Rattus norvegicus (Rat),rat	10116	protein	MI:0326
	Hnrnpk,hnrpk_rat	Hnrnpk,Hnrpk,dC stretch-binding protein						EBI-299761								Q07244,Q15671,Q60577,Q922Y7,Q96J62		unspecified role	MI:0499	Hnrnpk			bait	MI:0496	Hnrnpk							P61980		P61980	uniprotkb		Hnrnpk	Identification by mass spectrometry	MI:0427	true	Hnrnpk	Rattus norvegicus (Rat),rat	10116	protein	MI:0326				ENSRNOG00000019113,ENSRNOP00000025915,ENSRNOT00000025916
	Eif3e,eif3e_rat	Eif3e,Eif3s6,Eukaryotic translation initiation factor 3 subunit 6,Int6,eIF-3 p48						EBI-931255										unspecified role	MI:0499	Eif3e			prey	MI:0498	Eif3e							Q641X8		Q641X8	uniprotkb		Eif3e	Identification by mass spectrometry	MI:0427	false	Eif3e	Rattus norvegicus (Rat),rat	10116	protein	MI:0326				ENSRNOG00000027690,ENSRNOP00000029790,ENSRNOT00000038340
	Anxa2,anxa2_rat	Annexin II,Annexin-2,Anx2,Anxa2,Calpactin I heavy chain,Calpactin-1 heavy chain,Chromobindin-8,Lipocortin II,Placental anticoagulant protein IV,Protein I,p36						EBI-918209										unspecified role	MI:0499	Anxa2			prey	MI:0498	Anxa2							Q07936		Q07936	uniprotkb		Anxa2	Identification by mass spectrometry	MI:0427	false	Anxa2	Rattus norvegicus (Rat),rat	10116	protein	MI:0326				ENSRNOG00000010362,ENSRNOP00000038428,ENSRNOT00000038677
	Acadl,acadl_rat	Acadl						EBI-931191										unspecified role	MI:0499	Acadl			prey	MI:0498	Acadl							P15650		P15650	uniprotkb		Acadl	Identification by mass spectrometry	MI:0427	false	Acadl	Rattus norvegicus (Rat),rat	10116	protein	MI:0326				ENSRNOG00000012966,ENSRNOP00000017686,ENSRNOT00000017686
	Uqcrc2,qcr2_rat	Complex III subunit 2,Core protein II,Ubiquinol-cytochrome-c reductase complex core protein 2,Uqcrc2						EBI-917272								Q5XIR3		unspecified role	MI:0499	Uqcrc2			prey	MI:0498	Uqcrc2							P32551		P32551	uniprotkb		Uqcrc2	Identification by mass spectrometry	MI:0427	true	Uqcrc2	Rattus norvegicus (Rat),rat	10116	protein	MI:0326				ENSRNOG00000036742,ENSRNOP00000021514,ENSRNOT00000021514
	Eno1,enoa_rat	2-phospho-D-glycerate hydro-lyase,Eno-1,Eno1,Enolase 1,Non-neural enolase						EBI-915852								Q66HI3,Q6AYV3,Q6P504		unspecified role	MI:0499	Eno1			prey	MI:0498	Eno1							P04764		P04764	uniprotkb		Eno1	Identification by mass spectrometry	MI:0427	false	Eno1	Rattus norvegicus (Rat),rat	10116	protein	MI:0326				ENSRNOG00000017895,ENSRNOP00000024106,ENSRNOP00000073191,ENSRNOT00000024106,ENSRNOT00000081579
	Atp5f1a,atpa_rat	ATP synthase F1 subunit alpha,Atp5a1,Atp5f1a						EBI-916646								Q6P753		unspecified role	MI:0499	Atp5f1a			prey	MI:0498	Atp5f1a							P15999		P15999	uniprotkb		Atp5f1a	Identification by mass spectrometry	MI:0427	true	Atp5f1a	Rattus norvegicus (Rat),rat	10116	protein	MI:0326
	Gfap,gfap_rat	Gfap						EBI-931216								Q7TQ31,Q9R1Q3,Q9Z2S0		unspecified role	MI:0499	Gfap			prey	MI:0498	Gfap							P47819		P47819	uniprotkb		Gfap	Identification by mass spectrometry	MI:0427	false	Gfap	Rattus norvegicus (Rat),rat	10116	protein	MI:0326				ENSRNOG00000002919,ENSRNOP00000032389,ENSRNOT00000034401
	H1-4,h14_rat	H1-4,H1d,H1f4						EBI-931240										unspecified role	MI:0499	H1-4			prey	MI:0498	H1-4							P15865		P15865	uniprotkb		H1-4	Identification by mass spectrometry	MI:0427	false	H1-4	Rattus norvegicus (Rat),rat	10116	protein	MI:0326				ENSRNOG00000047459,ENSRNOP00000066786,ENSRNOT00000072564
	Uqcrfs1,ucri_rat	Complex III subunit 5,Cytochrome b-c1 complex subunit 5,Liver regeneration-related protein LRRGT00195,Rieske iron-sulfur protein,Rieske protein UQCRFS1,Ubiquinol-cytochrome c reductase iron-sulfur subunit,Uqcrfs1						EBI-931318								Q6QI13		unspecified role	MI:0499	Uqcrfs1			prey	MI:0498	Uqcrfs1							P20788		P20788	uniprotkb		Uqcrfs1	Identification by mass spectrometry	MI:0427	false	Uqcrfs1	Rattus norvegicus (Rat),rat	10116	protein	MI:0326				ENSRNOG00000018281,ENSRNOP00000024609,ENSRNOT00000024609
	Rps14,rs14_rat	Rps14						EBI-916488										unspecified role	MI:0499	Rps14			prey	MI:0498	Rps14							P13471		P13471	uniprotkb		Rps14	Identification by mass spectrometry	MI:0427	true	Rps14	Rattus norvegicus (Rat),rat	10116	protein	MI:0326
	LOC652956,q5bk33_rat	LOC652956						EBI-931279										unspecified role	MI:0499	LOC652956			prey	MI:0498	LOC652956							Q5BK33		Q5BK33	uniprotkb		LOC652956	Identification by mass spectrometry	MI:0427	false	LOC652956	Rattus norvegicus (Rat),rat	10116	protein	MI:0326
	Aldh2,aldh2_rat	ALDH class 2,ALDH-E2,ALDH1,Aldh2						EBI-916402								Q6Q288,Q6Q289,Q6Q290,Q8K3V8,Q91ZD7		unspecified role	MI:0499	Aldh2			prey	MI:0498	Aldh2							P11884		P11884	uniprotkb		Aldh2	Identification by mass spectrometry	MI:0427	false	Aldh2	Rattus norvegicus (Rat),rat	10116	protein	MI:0326
	Rpl37a-ps1,rl37p_rat	60S ribosomal protein L37a pseudogene 1,Rpl37a-ps1						EBI-356805								P12751		unspecified role	MI:0499	Rpl37a-ps1			prey	MI:0498	Rpl37a-ps1							P61515		P61515	uniprotkb		Rpl37a-ps1	Identification by mass spectrometry	MI:0427	false	Rpl37a-ps1	Rattus norvegicus (Rat),rat	10116	protein	MI:0326
	Acat1,thil_rat	Acat1,Acetoacetyl-CoA thiolase						EBI-916725										unspecified role	MI:0499	Acat1			prey	MI:0498	Acat1							P17764		P17764	uniprotkb		Acat1	Identification by mass spectrometry	MI:0427	true	Acat1	Rattus norvegicus (Rat),rat	10116	protein	MI:0326				ENSRNOG00000007862,ENSRNOP00000010573,ENSRNOT00000010573
	Ddb1,ddb1_rat	Damage-specific DNA-binding protein 1,Ddb1						EBI-931207										unspecified role	MI:0499	Ddb1			prey	MI:0498	Ddb1							Q9ESW0		Q9ESW0	uniprotkb		Ddb1	Identification by mass spectrometry	MI:0427	true	Ddb1	Rattus norvegicus (Rat),rat	10116	protein	MI:0326
	Rpl23,rl23_rat	Rpl23						EBI-353333								P23131,P24048,Q29246		unspecified role	MI:0499	Rpl23			prey	MI:0498	Rpl23							P62832		P62832	uniprotkb		Rpl23	Identification by mass spectrometry	MI:0427	false	Rpl23	Rattus norvegicus (Rat),rat	10116	protein	MI:0326				ENSRNOG00000004107,ENSRNOP00000005471,ENSRNOT00000005471
	Serbp1,pairb_rat	PAI1 RNA-binding protein 1,Pairbp1,RDA288,Rda288,SERPINE1 mRNA-binding protein 1,Serbp1						EBI-931289								Q8VHU3		unspecified role	MI:0499	Serbp1			prey	MI:0498	Serbp1							Q6AXS5		Q6AXS5	uniprotkb		Serbp1	Identification by mass spectrometry	MI:0427	false	Serbp1	Rattus norvegicus (Rat),rat	10116	protein	MI:0326				ENSRNOG00000005890,ENSRNOP00000009503,ENSRNOT00000009503
	Prdx3,prdx3_rat	PRx III,Peroxiredoxin-3,Prdx3						EBI-920251								Q6P9W3		unspecified role	MI:0499	Prdx3			prey	MI:0498	Prdx3							Q9Z0V6		Q9Z0V6	uniprotkb		Prdx3	Identification by mass spectrometry	MI:0427	true	Prdx3	Rattus norvegicus (Rat),rat	10116	protein	MI:0326
	Mif,mif_rat	Glutathione-binding 13 kDa protein,L-dopachrome isomerase,L-dopachrome tautomerase,Mif,Phenylpyruvate tautomerase						EBI-917216										unspecified role	MI:0499	Mif			prey	MI:0498	Mif							P30904		P30904	uniprotkb		Mif	Identification by mass spectrometry	MI:0427	true	Mif	Rattus norvegicus (Rat),rat	10116	protein	MI:0326				ENSRNOG00000006589,ENSRNOG00000056076,ENSRNOP00000008608,ENSRNOP00000074316,ENSRNOT00000008608,ENSRNOT00000077564
	Tpi1,tpis_rat	Methylglyoxal synthase,Tpi1,Triose-phosphate isomerase						EBI-917606								A0JN18,Q6P793		unspecified role	MI:0499	Tpi1			prey	MI:0498	Tpi1							P48500		P48500	uniprotkb		Tpi1	Identification by mass spectrometry	MI:0427	false	Tpi1	Rattus norvegicus (Rat),rat	10116	protein	MI:0326				ENSRNOG00000015290,ENSRNOG00000050669,ENSRNOP00000020647,ENSRNOP00000067409,ENSRNOT00000020647,ENSRNOT00000071439
	Pfkl,pfkal_rat	6-phosphofructokinase type B,Pfk-l,Pfkl,Phosphofructo-1-kinase isozyme B,Phosphohexokinase						EBI-822904										unspecified role	MI:0499	Pfkl			prey	MI:0498	Pfkl							P30835		P30835	uniprotkb		Pfkl	Identification by mass spectrometry	MI:0427	false	Pfkl	Rattus norvegicus (Rat),rat	10116	protein	MI:0326				ENSRNOG00000001214,ENSRNOP00000001625,ENSRNOT00000001625
	Exosc7,q5eb65_rat	Exosc7						EBI-931665										unspecified role	MI:0499	Exosc7			prey	MI:0498	Exosc7							Q5EB65		Q5EB65	uniprotkb		Exosc7	Identification by mass spectrometry	MI:0427	false	Exosc7	Rattus norvegicus (Rat),rat	10116	protein	MI:0326
	S100a6,s10a6_rat	Cacy,Calcyclin,Prolactin receptor-associated protein,S100 calcium-binding protein A6,S100a6						EBI-931557								Q9R2B7		unspecified role	MI:0499	S100a6			prey	MI:0498	S100a6							P05964		P05964	uniprotkb		S100a6	Identification by mass spectrometry	MI:0427	false	S100a6	Rattus norvegicus (Rat),rat	10116	protein	MI:0326				ENSRNOG00000011647,ENSRNOP00000015612,ENSRNOT00000015612
	Capza2,caza2_rat	CapZ alpha-2,Capza2						EBI-931686										unspecified role	MI:0499	Capza2			prey	MI:0498	Capza2							Q3T1K5		Q3T1K5	uniprotkb		Capza2	Identification by mass spectrometry	MI:0427	false	Capza2	Rattus norvegicus (Rat),rat	10116	protein	MI:0326				ENSRNOG00000056207,ENSRNOP00000072041,ENSRNOT00000090451
	Hspa9,grp75_rat	75 kDa glucose-regulated protein,Grp75,Heat shock 70 kDa protein 9,Hspa9,Hspa9a,Mortalin,Peptide-binding protein 74,mtHSP70						EBI-917635										unspecified role	MI:0499	Hspa9			prey	MI:0498	Hspa9							P48721		P48721	uniprotkb		Hspa9	Identification by mass spectrometry	MI:0427	true	Hspa9	Rattus norvegicus (Rat),rat	10116	protein	MI:0326
	Rpl11,rl11_rat	Rpl11						EBI-438041								P25121,P39026,Q9Y674		unspecified role	MI:0499	Rpl11			prey	MI:0498	Rpl11							P62914		P62914	uniprotkb		Rpl11	Identification by mass spectrometry	MI:0427	false	Rpl11	Rattus norvegicus (Rat),rat	10116	protein	MI:0326				ENSRNOG00000026260,ENSRNOP00000037110,ENSRNOT00000030043
	Hspa8,hsp7c_rat	Heat shock 70 kDa protein 8,Hsc70,Hsc73,Hspa8						EBI-433431								P08109,P12225,Q4FZY7,Q62373,Q62374,Q62375		unspecified role	MI:0499	Hspa8			prey	MI:0498	Hspa8							P63018		P63018	uniprotkb		Hspa8	Identification by mass spectrometry	MI:0427	true	Hspa8	Rattus norvegicus (Rat),rat	10116	protein	MI:0326			DIP-33262N
	Psph,serb_rat	O-phosphoserine phosphohydrolase,Psph						EBI-931550										unspecified role	MI:0499	Psph		ENSRNOG00000000925	prey	MI:0498	Psph							Q5M819		Q5M819	uniprotkb	-2.53932099213456	Psph	Identification by mass spectrometry	MI:0427	true	Psph	Rattus norvegicus (Rat),rat	10116	protein	MI:0326				ENSRNOG00000000925,ENSRNOP00000001228,ENSRNOT00000001228
	Grb2,grb2_rat	Adapter protein GRB2,Ash,Grb2,Protein Ash,SH2/SH3 adapter GRB2						EBI-401775								P29354,Q14450,Q5BKA7,Q63057,Q63059		unspecified role	MI:0499	Grb2			prey	MI:0498	Grb2							P62994		P62994	uniprotkb		Grb2	Identification by mass spectrometry	MI:0427	false	Grb2	Rattus norvegicus (Rat),rat	10116	protein	MI:0326				ENSRNOG00000003990,ENSRNOP00000005347,ENSRNOT00000005347
	Ero1a,ero1a_rat	Endoplasmic reticulum oxidoreductase alpha,Endoplasmic reticulum oxidoreductin-1-like protein,Ero1a,Ero1l,Giig11,Global ischemia-induced protein 11,Oxidoreductin-1-L-alpha						EBI-919590								Q8VH29,Q8VH30		unspecified role	MI:0499	Ero1a			prey	MI:0498	Ero1a							Q8R4A1		Q8R4A1	uniprotkb		Ero1a	Identification by mass spectrometry	MI:0427	false	Ero1a	Rattus norvegicus (Rat),rat	10116	protein	MI:0326				ENSRNOG00000006462,ENSRNOP00000009404,ENSRNOT00000009404
	h2a3_rat							EBI-931721										unspecified role	MI:0499	Q4FZT6			prey	MI:0498								Q4FZT6					Q4FZT6	Identification by mass spectrometry	MI:0427	false	Q4FZT6	Rattus norvegicus (Rat),rat	10116	protein	MI:0326
	Rpsa,rssa_rat	37 kDa laminin receptor precursor,37/67 kDa laminin receptor,67 kDa laminin receptor,Laminin receptor 1,Laminin-binding protein precursor p40,Lamr1,Rpsa						EBI-917451								B6ZB78		unspecified role	MI:0499	Rpsa			prey	MI:0498	Rpsa							P38983		P38983	uniprotkb		Rpsa	Identification by mass spectrometry	MI:0427	true	Rpsa	Rattus norvegicus (Rat),rat	10116	protein	MI:0326				ENSRNOG00000018645,ENSRNOP00000025224,ENSRNOT00000025225
	Rpl28,rl28_rat	Rpl28						EBI-931425										unspecified role	MI:0499	Rpl28			prey	MI:0498	Rpl28							P17702		P17702	uniprotkb		Rpl28	Identification by mass spectrometry	MI:0427	false	Rpl28	Rattus norvegicus (Rat),rat	10116	protein	MI:0326
	Rps20,rs20_rat	Rps20						EBI-931416								P17075		unspecified role	MI:0499	Rps20			prey	MI:0498	Rps20							P60868		P60868	uniprotkb		Rps20	Identification by mass spectrometry	MI:0427	false	Rps20	Rattus norvegicus (Rat),rat	10116	protein	MI:0326				ENSRNOG00000029627,ENSRNOG00000030345,ENSRNOG00000030596,ENSRNOP00000065886,ENSRNOP00000066077,ENSRNOP00000069127,ENSRNOT00000040481,ENSRNOT00000041813,ENSRNOT00000051449
	Rpl31,rl31_rat	Rpl31						EBI-916450								P12947		unspecified role	MI:0499	Rpl31			prey	MI:0498	Rpl31							P62902		P62902	uniprotkb		Rpl31	Identification by mass spectrometry	MI:0427	false	Rpl31	Rattus norvegicus (Rat),rat	10116	protein	MI:0326				ENSRNOG00000013508,ENSRNOP00000031078,ENSRNOT00000033733
	Cct5,tcpe_rat	CCT-epsilon,Cct5						EBI-931470								Q6PCT4		unspecified role	MI:0499	Cct5			prey	MI:0498	Cct5							Q68FQ0		Q68FQ0	uniprotkb		Cct5	Identification by mass spectrometry	MI:0427	true	Cct5	Rattus norvegicus (Rat),rat	10116	protein	MI:0326				ENSRNOG00000011632,ENSRNOP00000015886,ENSRNOT00000015886
	Rps25,rs25_rat	Rps25						EBI-931961								P25111,Q3SYP7		unspecified role	MI:0499	Rps25			prey	MI:0498	Rps25							P62853		P62853	uniprotkb		Rps25	Identification by mass spectrometry	MI:0427	false	Rps25	Rattus norvegicus (Rat),rat	10116	protein	MI:0326
	Skp1,skp1_rat	Cyclin-A/CDK2-associated protein p19,S-phase kinase-associated protein 1A,Skp1,Skp1a,p19A,p19skp1						EBI-919194										unspecified role	MI:0499	Skp1			prey	MI:0498	Skp1							Q6PEC4		Q6PEC4	uniprotkb		Skp1	Identification by mass spectrometry	MI:0427	false	Skp1	Rattus norvegicus (Rat),rat	10116	protein	MI:0326			DIP-29863N	ENSRNOG00000005828,ENSRNOP00000007676,ENSRNOT00000007676
	Rpl22,rl22_rat	Rpl22						EBI-931434										unspecified role	MI:0499	Rpl22			prey	MI:0498	Rpl22							P47198		P47198	uniprotkb		Rpl22	Identification by mass spectrometry	MI:0427	false	Rpl22	Rattus norvegicus (Rat),rat	10116	protein	MI:0326
	Rpl23a,rl23a_rat	Rpl23a						EBI-353278								P29316,P39024,Q92774		unspecified role	MI:0499	Rpl23a			prey	MI:0498	Rpl23a							P62752		P62752	uniprotkb		Rpl23a	Identification by mass spectrometry	MI:0427	false	Rpl23a	Rattus norvegicus (Rat),rat	10116	protein	MI:0326				ENSRNOG00000023344,ENSRNOP00000036391,ENSRNOT00000035657
	Atp5f1b,atpb_rat	ATP synthase F1 subunit beta,Atp5b,Atp5f1b						EBI-916266								Q499W0		unspecified role	MI:0499	Atp5f1b			prey	MI:0498	Atp5f1b							P10719		P10719	uniprotkb		Atp5f1b	Identification by mass spectrometry	MI:0427	true	Atp5f1b	Rattus norvegicus (Rat),rat	10116	protein	MI:0326
	h2b1_rat							EBI-931728										unspecified role	MI:0499	Q00715			prey	MI:0498								Q00715					Q00715	Identification by mass spectrometry	MI:0427	false	Q00715	Rattus norvegicus (Rat),rat	10116	protein	MI:0326
	Rps3a,rs3a_rat	Fte-1,Fte1,Rps3a,V-fos transformation effector protein						EBI-917655								P33443		unspecified role	MI:0499	Rps3a			prey	MI:0498	Rps3a							P49242		P49242	uniprotkb		Rps3a	Identification by mass spectrometry	MI:0427	false	Rps3a	Rattus norvegicus (Rat),rat	10116	protein	MI:0326				ENSRNOG00000011893,ENSRNOP00000016329,ENSRNOT00000016329
	q9et33_rat							EBI-931594										unspecified role	MI:0499	Q9ET33			prey	MI:0498								Q9ET33					Q9ET33	Identification by mass spectrometry	MI:0427	false	Q9ET33	Rattus norvegicus (Rat),rat	10116	protein	MI:0326
	Rpl13,rl13_rat	Rpl13						EBI-917471										unspecified role	MI:0499	Rpl13			prey	MI:0498	Rpl13							P41123		P41123	uniprotkb		Rpl13	Identification by mass spectrometry	MI:0427	false	Rpl13	Rattus norvegicus (Rat),rat	10116	protein	MI:0326				ENSRNOG00000015335,ENSRNOP00000020635,ENSRNOT00000020635
	Arf1,arf1_rat	Arf1						EBI-449077								P10947,P32889		unspecified role	MI:0499	Arf1			prey	MI:0498	Arf1							P84079		P84079	uniprotkb		Arf1	Identification by mass spectrometry	MI:0427	false	Arf1	Rattus norvegicus (Rat),rat	10116	protein	MI:0326				ENSRNOG00000060229,ENSRNOP00000072575,ENSRNOT00000080028
	Ybx1,ybox1_rat	Enhancer factor I subunit A,Nuclease-sensitive element-binding protein 1,Y-box transcription factor,Yb1,Ybx1						EBI-917053								P22568,P27817,P43482,Q4KMA4		unspecified role	MI:0499	Ybx1			prey	MI:0498	Ybx1							P62961		P62961	uniprotkb		Ybx1	Identification by mass spectrometry	MI:0427	false	Ybx1	Rattus norvegicus (Rat),rat	10116	protein	MI:0326
	Ccs,ccs_rat	Ccs,Superoxide dismutase copper chaperone						EBI-931578								B0BMW1		unspecified role	MI:0499	Ccs			prey	MI:0498	Ccs							Q9JK72		Q9JK72	uniprotkb		Ccs	Identification by mass spectrometry	MI:0427	false	Ccs	Rattus norvegicus (Rat),rat	10116	protein	MI:0326
	Ddx1,q9jij8_rat	Ddx1						EBI-931618										unspecified role	MI:0499	Ddx1			prey	MI:0498	Ddx1							Q9JIJ8		Q9JIJ8	uniprotkb		Ddx1	Identification by mass spectrometry	MI:0427	false	Ddx1	Rattus norvegicus (Rat),rat	10116	protein	MI:0326
	Raf1,raf1_rat	Proto-oncogene c-RAF,Raf,Raf-1,Raf1						EBI-931534										unspecified role	MI:0499	Raf1			prey	MI:0498	Raf1							P11345		P11345	uniprotkb		Raf1	Identification by mass spectrometry	MI:0427	false	Raf1	Rattus norvegicus (Rat),rat	10116	protein	MI:0326			DIP-1073N	ENSRNOG00000010153,ENSRNOP00000013831,ENSRNOT00000013831
	Synj2bp,syj2b_rat	Mitochondrial outer membrane protein 25,NPW16,Omp25,Synj2bp						EBI-7007454,MINT-1216281								A0JN00		unspecified role	MI:0499	Synj2bp			prey	MI:0498	Synj2bp							Q9WVJ4		Q9WVJ4	uniprotkb		Synj2bp	nucleotide sequence identification	MI:0078	true	Synj2bp	Rattus norvegicus (Rat),rat	10116	protein	MI:0326				ENSRNOG00000006399,ENSRNOP00000009119,ENSRNOT00000009122
	Synj2,o55207-3	7.5kb,Synaptic inositol 1,4,5-trisphosphate 5-phosphatase 2,Synj2						EBI-7007476,MINT-132561										unspecified role	MI:0499	Synj2		ENSRNOG00000017114	bait	MI:0496	Synj2							O55207-3		O55207-3	uniprotkb	1.58039399020876	Synj2	nucleotide sequence identification	MI:0078	true	Synj2	Rattus norvegicus (Rat),rat	10116	protein	MI:0326
	Gck,hxk4_rat	Gck,Glucokinase,Hexokinase type IV,Hexokinase-D						EBI-8178106,MINT-1795103								P17711		unspecified role	MI:0499	Gck		ENSRNOG00000061527	neutral component	MI:0497	Gck							P17712		P17712	uniprotkb	7.01637838263579	Gck	polyclonal antibody western blot	MI:0086	true	Gck	Rattus norvegicus (Rat),rat	10116	protein	MI:0326				ENSRNOG00000061527,ENSRNOP00000069954,ENSRNOP00000071435,ENSRNOT00000086343,ENSRNOT00000086474
	Gckr,gckr_rat	Gckr						EBI-710296										unspecified role	MI:0499	Gckr			neutral component	MI:0497	Gckr							Q07071		Q07071	uniprotkb		Gckr	polyclonal antibody western blot	MI:0086	true	Gckr	Rattus norvegicus (Rat),rat	10116	protein	MI:0326				ENSRNOG00000048874,ENSRNOP00000064260,ENSRNOT00000073228
	Glud1,dhe3_rat	Glud,Glud1,Memory-related gene 2 protein						EBI-349589								Q66HI8,Q6LC16		unspecified role	MI:0499	Glud1			neutral component	MI:0497	Glud1							P10860		P10860	uniprotkb		Glud1	nucleotide sequence identification	MI:0078	true	Glud1	Rattus norvegicus (Rat),rat	10116	protein	MI:0326				ENSRNOG00000057367,ENSRNOP00000075032,ENSRNOT00000083446
	Wasf1,wasf1_rat	Protein WAVE-1,Wasf1,Wave1						EBI-7269229,MINT-1795575										unspecified role	MI:0499	Wasf1			bait	MI:0496	Wasf1							Q5BJU7		Q5BJU7	uniprotkb		Wasf1	western blot	MI:0113	false	Wasf1	Rattus norvegicus (Rat),rat	10116	protein	MI:0326			DIP-42570N	ENSRNOG00000047476,ENSRNOP00000064342,ENSRNOT00000073091
	Actb,actb_rat	Actb,Beta-actin						EBI-349272								P02570,P70514,P99021,Q11211,Q64316		unspecified role	MI:0499	Actb			prey	MI:0498	Actb							P60711		P60711	uniprotkb		Actb	western blot	MI:0113	true	Actb	Rattus norvegicus (Rat),rat	10116	protein	MI:0326				ENSRNOG00000034254,ENSRNOP00000044296,ENSRNOT00000042459
	Gnai3,gnai3_rat	G(i) alpha-3,Gnai-3,Gnai3						EBI-874897										unspecified role	MI:0499	Gnai3			prey	MI:0498	Gnai3							P08753		P08753	uniprotkb		Gnai3	western blot	MI:0113	false	Gnai3	Rattus norvegicus (Rat),rat	10116	protein	MI:0326			DIP-608N	ENSRNOG00000019465,ENSRNOP00000026710,ENSRNOT00000026710
	Gnb1,gbb1_rat	Gnb1,Transducin beta chain 1						EBI-917779								Q6Q8B1,Q9QWG8		unspecified role	MI:0499	Gnb1			prey	MI:0498	Gnb1							P54311		P54311	uniprotkb		Gnb1	western blot	MI:0113	false	Gnb1	Rattus norvegicus (Rat),rat	10116	protein	MI:0326			DIP-37029N	ENSRNOG00000016638,ENSRNOP00000044340,ENSRNOT00000041789
	Nsfl1c,nsf1c_rat	Nsfl1c,XY body-associated protein XY40,p97 cofactor p47						EBI-1993760										unspecified role	MI:0499	Nsfl1c			neutral component	MI:0497	Nsfl1c							O35987		O35987	uniprotkb		Nsfl1c	nucleotide sequence identification	MI:0078	false	Nsfl1c	Rattus norvegicus (Rat),rat	10116	protein	MI:0326				ENSRNOG00000008604,ENSRNOP00000011654,ENSRNOT00000011654
	Vcp,tera_rat	15S Mg(2+)-ATPase p97 subunit,Valosin-containing protein,Vcp						EBI-399011										unspecified role	MI:0499	Vcp			neutral component	MI:0497	Vcp							P46462		P46462	uniprotkb		Vcp	nucleotide sequence identification	MI:0078	true	Vcp	Rattus norvegicus (Rat),rat	10116	protein	MI:0326				ENSRNOG00000034242,ENSRNOP00000040121,ENSRNOT00000046102
	Bex1,bex1_rat	Bex1,Brain-expressed X-linked protein 1 homolog,EG2RVC						EBI-8089575,MINT-1955167								Q6XUZ8		unspecified role	MI:0499	Bex1			prey	MI:0498	Bex1							Q3MKQ2		Q3MKQ2	uniprotkb		Bex1	western blot	MI:0113	false	Bex1	Rattus norvegicus (Rat),rat	10116	protein	MI:0326
	Ngfr,tnr16_rat	Gp80-LNGFR,Low affinity neurotrophin receptor p75NTR,Low-affinity nerve growth factor receptor,Ngfr,Tnfrsf16,p75 ICD						EBI-1038810										unspecified role	MI:0499	Ngfr			bait	MI:0496	Ngfr							P07174		P07174	uniprotkb		Ngfr	western blot	MI:0113	true	Ngfr	Rattus norvegicus (Rat),rat	10116	protein	MI:0326			DIP-5715N
	Mpp4,mpp4_rat	Discs large homolog 6,Dlg6,Mpp4						EBI-937554								Q9QYG9,Q9QYH0		unspecified role	MI:0499	Mpp4		ENSRNOG00000010486	prey	MI:0498	Mpp4							Q9QYH1		Q9QYH1	uniprotkb	2.34231777243156	Mpp4	predetermined participant	MI:0396	true	Mpp4	Rattus norvegicus (Rat),rat	10116	protein	MI:0326
	Cxcr2,cxcr2_rat	Cxcr2,GRO/MGSA receptor,High affinity interleukin-8 receptor B,Il8rb						EBI-937591										unspecified role	MI:0499	Cxcr2			bait	MI:0496	Cxcr2							P35407		P35407	uniprotkb		Cxcr2	predetermined participant	MI:0396	true	Cxcr2	Rattus norvegicus (Rat),rat	10116	protein	MI:0326				ENSRNOG00000014269,ENSRNOP00000019109,ENSRNOT00000019109
	Efnb1,q6p7b6_rat	Efnb1,rCG_36210						EBI-937609										unspecified role	MI:0499	Efnb1			bait	MI:0496	Efnb1							Q6P7B6		Q6P7B6	uniprotkb		Efnb1	predetermined participant	MI:0396	true	Efnb1	Rattus norvegicus (Rat),rat	10116	protein	MI:0326			DIP-464N	ENSRNOG00000006877,ENSRNOP00000009635,ENSRNOT00000009635
	Wipf1,wipf1_rat	Waspip,Wip,Wipf1,Wiskott-Aldrich syndrome protein-interacting protein						EBI-6986245,MINT-3387626								Q8VDA4		unspecified role	MI:0499	Wipf1			neutral component	MI:0497	Wipf1							Q6IN36		Q6IN36	uniprotkb		Wipf1	experimental participant identification	MI:0661	true	Wipf1	Rattus norvegicus (Rat),rat	10116	protein	MI:0326			DIP-42685N
	Dlg4,dlg4_rat	Dlg4,Dlgh4,Postsynaptic density protein 95,Psd95,Synapse-associated protein 90		DIP-29264N				EBI-375655								P97631		unspecified role	MI:0499	Dlg4			neutral component	MI:0497	Dlg4							P31016		P31016	uniprotkb		Dlg4	experimental participant identification	MI:0661	true	Dlg4	Rattus norvegicus (Rat),rat	10116	protein	MI:0326			DIP-29264N	ENSRNOG00000018526,ENSRNOP00000059045,ENSRNOT00000068493
	Dnm1,dyn1_rat	B-dynamin,D100,Dnm,Dnm1,Dynamin, brain		DIP-30978N				EBI-80070										unspecified role	MI:0499	Dnm1			prey	MI:0498	Dnm1							P21575		P21575	uniprotkb		Dnm1	Identification by mass spectrometry	MI:0427	true	Dnm1	Rattus norvegicus (Rat),rat	10116	protein	MI:0326			DIP-30978N	ENSRNOG00000033835,ENSRNOP00000041582,ENSRNOP00000060845,ENSRNOT00000047921,ENSRNOT00000064039
	Dpysl2,dpyl2_rat	Collapsin response mediator protein 2,Dpysl2,Turned on after division 64 kDa protein						EBI-6096016,EBI-917570										unspecified role	MI:0499	Dpysl2	1	ENSRNOG00000009625	prey	MI:0498	Dpysl2							P47942		P47942	uniprotkb	-1.56838854741319	Dpysl2	Identification by mass spectrometry	MI:0427	true	Dpysl2	Rattus norvegicus (Rat),rat	10116	protein	MI:0326				ENSRNOG00000009625,ENSRNOP00000012996,ENSRNOT00000012996
	Wasl,wasl_rat	Wasl						EBI-6142604										unspecified role	MI:0499	Wasl			prey	MI:0498	Wasl							O08816		O08816	uniprotkb		Wasl	Identification by mass spectrometry	MI:0427	false	Wasl	Rattus norvegicus (Rat),rat	10116	protein	MI:0326			DIP-17016N
	Aldob,aldob_rat	Aldob,Liver-type aldolase						EBI-6986388,MINT-3376760								P70706		unspecified role	MI:0499	Aldob			prey	MI:0498	Aldob							P00884		P00884	uniprotkb		Aldob	Identification by mass spectrometry	MI:0427	false	Aldob	Rattus norvegicus (Rat),rat	10116	protein	MI:0326
	Actr3,arp3_rat	Actin-like protein 3,Actr3,Arp3						EBI-6986503,MINT-3376858,MINT-4579360								A9CM89,A9CM90		unspecified role	MI:0499	Actr3			prey	MI:0498	Actr3							Q4V7C7		Q4V7C7	uniprotkb		Actr3	western blot	MI:0113	true	Actr3	Rattus norvegicus (Rat),rat	10116	protein	MI:0326				ENSRNOG00000003206,ENSRNOP00000004520,ENSRNOT00000004520
	Actr2,arp2_rat	Actin-like protein 2,Actr2,Arp2						EBI-6986614,MINT-3387736										unspecified role	MI:0499	Actr2		ENSRNOG00000004959	prey	MI:0498	Actr2							Q5M7U6		Q5M7U6	uniprotkb	-1.60939609406354	Actr2	Identification by mass spectrometry	MI:0427	true	Actr2	Rattus norvegicus (Rat),rat	10116	protein	MI:0326				ENSRNOG00000004959,ENSRNOP00000006607,ENSRNOT00000006607
	Cdk5,cdk5_rat	Cdk5,Cdkn5,Cell division protein kinase 5,Serine/threonine-protein kinase PSSALRE,Tau protein kinase II catalytic subunit						EBI-2008531										unspecified role	MI:0499	Cdk5			bait	MI:0496	Cdk5							Q03114		Q03114	uniprotkb		Cdk5	polyclonal antibody western blot	MI:0086	true	Cdk5	Rattus norvegicus (Rat),rat	10116	protein	MI:0326			DIP-29351N	ENSRNOG00000008017,ENSRNOP00000011052,ENSRNOT00000011052
	Nes,nest_rat	Nes						EBI-919509								Q8CJ14		unspecified role	MI:0499	Nes			prey	MI:0498	Nes							P21263		P21263	uniprotkb		Nes	nucleotide sequence identification	MI:0078	false	Nes	Rattus norvegicus (Rat),rat	10116	protein	MI:0326
	Cdk5r1,cd5r1_rat	Cdk5r,Cdk5r1,Cyclin-dependent kinase 5 regulatory subunit 1,TPKII regulatory subunit						EBI-2008489								Q62938		unspecified role	MI:0499	Cdk5r1			bait	MI:0496	Cdk5r1							P61810		P61810	uniprotkb		Cdk5r1	western blot	MI:0113	true	Cdk5r1	Rattus norvegicus (Rat),rat	10116	protein	MI:0326			DIP-29352N	ENSRNOG00000021685,ENSRNOP00000062473,ENSRNOT00000031746
	Rps27a,Uba52,Ubb,ubiq_rat	Rps27a,Uba52,Uba80,Ubb,Ubcep1,Ubcep2		DIP-36896N				EBI-7038538			MINT-1347800					P02248,P02249,P02250,Q29120,Q63446,Q91887,Q91888		unspecified role	MI:0499	Rps27a			bait	MI:0496	Rps27a							P62989		P62989	uniprotkb		Rps27a	nucleotide sequence identification	MI:0078	true	Rps27a	Rattus norvegicus (Rat),rat	10116	protein	MI:0326				ENSRNOG00000004426,ENSRNOG00000019974,ENSRNOG00000028756,ENSRNOG00000034246,ENSRNOG00000042271
	Grin2b,nmde2_rat	Glutamate [NMDA] receptor subunit epsilon-2,Grin2b,N-methyl D-aspartate receptor subtype 2B						EBI-396905								Q62684		unspecified role	MI:0499	Grin2b			bait	MI:0496	Grin2b							Q00960		Q00960	uniprotkb		Grin2b	western blot	MI:0113	true	Grin2b	Rattus norvegicus (Rat),rat	10116	protein	MI:0326			DIP-33702N
	Cdc42,cdc42_rat	Cdc42						EBI-7023929,MINT-3381856								Q6P9Y3,Q71TW5		unspecified role	MI:0499	Cdc42			neutral component	MI:0497	Cdc42							Q8CFN2		Q8CFN2	uniprotkb		Cdc42	experimental participant identification	MI:0661	false	Cdc42	Rattus norvegicus (Rat),rat	10116	protein	MI:0326				ENSRNOG00000013536,ENSRNOP00000030928,ENSRNOT00000029025
	Pik3r1,p85a_rat	Phosphatidylinositol 3-kinase 85 kDa regulatory subunit alpha,Pik3r1						EBI-518443								O55085,P70544,Q63790		unspecified role	MI:0499	Pik3r1			neutral component	MI:0497	Pik3r1							Q63787		Q63787	uniprotkb		Pik3r1	experimental participant identification	MI:0661	true	Pik3r1	Rattus norvegicus (Rat),rat	10116	protein	MI:0326			DIP-33696N
	Septin2,sept2_rat	Sept2,Septin2,Vascular endothelial cell specific protein 11,Vesp11						EBI-919641										unspecified role	MI:0499	Septin2			neutral component	MI:0497	Septin2							Q91Y81		Q91Y81	uniprotkb		Septin2	experimental participant identification	MI:0661	false	Septin2	Rattus norvegicus (Rat),rat	10116	protein	MI:0326				ENSRNOG00000017952,ENSRNOP00000024261,ENSRNOT00000024261
	Man2c1,ma2c1_rat	Alpha-D-mannoside mannohydrolase,Man2c1,Mannosidase alpha class 2C member 1						EBI-6122546										unspecified role	MI:0499	Man2c1			neutral component	MI:0497	Man2c1							P21139		P21139	uniprotkb		Man2c1	experimental participant identification	MI:0661	false	Man2c1	Rattus norvegicus (Rat),rat	10116	protein	MI:0326
	Snapin,snapn_rat	Biogenesis of lysosome-related organelles complex 1 subunit 7,Bloc1s7,Snap25bp,Snapap,Snapin,Synaptosomal-associated protein 25-binding protein						EBI-917825										unspecified role	MI:0499	Snapin			neutral component	MI:0497	Snapin							P60192		P60192	uniprotkb		Snapin	experimental participant identification	MI:0661	false	Snapin	Rattus norvegicus (Rat),rat	10116	protein	MI:0326				ENSRNOG00000013356,ENSRNOP00000018830,ENSRNOT00000018830
	Csnk1d,kc1d_rat	Csnk1d,Hckid,Tau-protein kinase CSNK1D						EBI-2910316								Q99KK4		unspecified role	MI:0499	Csnk1d			neutral component	MI:0497	Csnk1d							Q06486		Q06486	uniprotkb		Csnk1d	experimental participant identification	MI:0661	false	Csnk1d	Rattus norvegicus (Rat),rat	10116	protein	MI:0326				ENSRNOG00000036676,ENSRNOP00000015178,ENSRNOP00000051819,ENSRNOT00000015178,ENSRNOT00000054936
	Sdc2,sdc2_rat	Fibroglycan,Heparan sulfate proteoglycan core protein,Hspg1,Sdc2,Synd2						EBI-1173032										unspecified role	MI:0499	Sdc2			bait	MI:0496	Sdc2							P34900		P34900	uniprotkb		Sdc2	western blot	MI:0113	true	Sdc2	Rattus norvegicus (Rat),rat	10116	protein	MI:0326
	Sdc3,sdc3_rat	N-syndecan,Neuroglycan,Sdc3,Synd3						EBI-1173159								P97614		unspecified role	MI:0499	Sdc3			prey	MI:0498	Sdc3							P33671		P33671	uniprotkb		Sdc3	western blot	MI:0113	false	Sdc3	Rattus norvegicus (Rat),rat	10116	protein	MI:0326
	Nf1,nf1_rat	Neurofibromatosis-related protein NF-1,Nf1						EBI-1173045										unspecified role	MI:0499	Nf1			prey	MI:0498	Nf1							P97526		P97526	uniprotkb		Nf1	western blot	MI:0113	true	Nf1	Rattus norvegicus (Rat),rat	10116	protein	MI:0326
	Cask,cskp_rat	Calcium/calmodulin-dependent serine protein kinase,Cask						EBI-704635										unspecified role	MI:0499	Cask			prey	MI:0498	Cask							Q62915		Q62915	uniprotkb		Cask	western blot	MI:0113	true	Cask	Rattus norvegicus (Rat),rat	10116	protein	MI:0326
	Kif5b,kinh_rat	Conventional kinesin heavy chain,Khc,Kif5b,Ubiquitous kinesin heavy chain						EBI-920191								Q9WV65		unspecified role	MI:0499	Kif5b			bait	MI:0496	Kif5b							Q2PQA9		Q2PQA9	uniprotkb		Kif5b	nucleotide sequence identification	MI:0078	false	Kif5b	Rattus norvegicus (Rat),rat	10116	protein	MI:0326			DIP-37054N	ENSRNOG00000017466,ENSRNOP00000023860,ENSRNOT00000023861
	Atp2b2,at2b2_rat	Atp2b2,Plasma membrane calcium ATPase isoform 2,Plasma membrane calcium pump isoform 2						EBI-1174554								Q63443		unspecified role	MI:0499	Atp2b2			neutral component	MI:0497	Atp2b2							P11506		P11506	uniprotkb		Atp2b2	immunostaining	MI:0422	false	Atp2b2	Rattus norvegicus (Rat),rat	10116	protein	MI:0326				ENSRNOG00000030269,ENSRNOP00000060489,ENSRNOT00000067931
	Ahr,ahr_rat	Ahr						EBI-1162880								O88930,O89105		unspecified role	MI:0499	Ahr			bait	MI:0496	Ahr							P41738		P41738	uniprotkb		Ahr	western blot	MI:0113	false	Ahr	Rattus norvegicus (Rat),rat	10116	protein	MI:0326
	Rb1,rb_rat	Rb-1,Rb1,pRb,pp105						EBI-1162932								Q63527		unspecified role	MI:0499	Rb1			prey	MI:0498	Rb1							P33568		P33568	uniprotkb		Rb1	western blot	MI:0113	false	Rb1	Rattus norvegicus (Rat),rat	10116	protein	MI:0326
	Arnt,arnt_rat	Arnt,Dioxin receptor, nuclear translocator,Hypoxia-inducible factor 1-beta						EBI-1162920										unspecified role	MI:0499	Arnt			prey	MI:0498	Arnt							P41739		P41739	uniprotkb		Arnt	western blot	MI:0113	false	Arnt	Rattus norvegicus (Rat),rat	10116	protein	MI:0326
	Dscam,dscam_rat	Dscam						EBI-1799020										unspecified role	MI:0499	Dscam			neutral component	MI:0497	Dscam							Q8VHZ8		Q8VHZ8	uniprotkb		Dscam	immunostaining	MI:0422	false	Dscam	Rattus norvegicus (Rat),rat	10116	protein	MI:0326
	Dcc,dcc_rat	Dcc,Tumor suppressor protein DCC						EBI-1798965										unspecified role	MI:0499	Dcc			neutral component	MI:0497	Dcc							Q63155		Q63155	uniprotkb		Dcc	immunostaining	MI:0422	true	Dcc	Rattus norvegicus (Rat),rat	10116	protein	MI:0326			DIP-46811N
	Scn10a,scnaa_rat	Peripheral nerve sodium channel 3,Scn10a,Sensory neuron sodium channel,Sns,Sodium channel protein type X subunit alpha,Voltage-gated sodium channel subunit alpha Nav1.8						EBI-1800320								Q63554,Q6EWG6		unspecified role	MI:0499	Scn10a			bait	MI:0496	Scn10a							Q62968		Q62968	uniprotkb		Scn10a	nucleotide sequence identification	MI:0078	true	Scn10a	Rattus norvegicus (Rat),rat	10116	protein	MI:0326				ENSRNOG00000032473,ENSRNOP00000047944,ENSRNOT00000046864
	S100a10,s10aa_rat	Calpactin I light chain,Calpactin-1 light chain,Cellular ligand of annexin II,Nerve growth factor-induced protein 42C,S100 calcium-binding protein A10,S100a10,p10 protein,p11						EBI-1800351								Q5BJ98		unspecified role	MI:0499	S100a10			prey	MI:0498	S100a10							P05943		P05943	uniprotkb		S100a10	nucleotide sequence identification	MI:0078	false	S100a10	Rattus norvegicus (Rat),rat	10116	protein	MI:0326				ENSRNOG00000023226,ENSRNOP00000037097,ENSRNOT00000035240
	q8vhu1_rat							EBI-1800375										unspecified role	MI:0499	Q8VHU1			prey	MI:0498								Q8VHU1					Q8VHU1	nucleotide sequence identification	MI:0078	false	Q8VHU1	Rattus norvegicus (Rat),rat	10116	protein	MI:0326
	Trip6,b1wc42_rat	LOC686323,Trip6,rCG_21591						EBI-1800394										unspecified role	MI:0499	Trip6			prey	MI:0498	Trip6							B1WC42		B1WC42	uniprotkb		Trip6	nucleotide sequence identification	MI:0078	false	Trip6	Rattus norvegicus (Rat),rat	10116	protein	MI:0326				ENSRNOG00000048580,ENSRNOP00000064918,ENSRNOT00000072838
	Fstl1,fstl1_rat	Follistatin-like protein 1,Frp,Fstl1						EBI-1800400										unspecified role	MI:0499	Fstl1		ENSRNOG00000002746	prey	MI:0498	Fstl1							Q62632		Q62632	uniprotkb	-3.4372199581168	Fstl1	nucleotide sequence identification	MI:0078	true	Fstl1	Rattus norvegicus (Rat),rat	10116	protein	MI:0326				ENSRNOG00000002746,ENSRNOP00000072839,ENSRNOT00000091057
	Mast1,mast1_rat	Mast1,Sast,Syntrophin-associated serine/threonine-protein kinase						EBI-1800424								Q810W8		unspecified role	MI:0499	Mast1			prey	MI:0498	Mast1							Q810W7		Q810W7	uniprotkb		Mast1	nucleotide sequence identification	MI:0078	false	Mast1	Rattus norvegicus (Rat),rat	10116	protein	MI:0326				ENSRNOG00000003469,ENSRNOP00000004646,ENSRNOT00000004646
	Pdzd2,pdzd2_rat	PDZ domain-containing protein 3,Papin,Pdzd2,Pdzk3,Pin1,Plakophilin-related armadillo repeat protein-interacting PDZ protein						EBI-1800461										unspecified role	MI:0499	Pdzd2		ENSRNOG00000013140	prey	MI:0498	Pdzd2							Q9QZR8		Q9QZR8	uniprotkb	2.30584102322338	Pdzd2	nucleotide sequence identification	MI:0078	true	Pdzd2	Rattus norvegicus (Rat),rat	10116	protein	MI:0326
	Prx,prax_rat	Prx						EBI-1800492										unspecified role	MI:0499	Prx		ENSRNOG00000018369	prey	MI:0498	Prx							Q63425		Q63425	uniprotkb	1.90562938650912	Prx	nucleotide sequence identification	MI:0078	true	Prx	Rattus norvegicus (Rat),rat	10116	protein	MI:0326
	Cdc37,cdc37_rat	Cdc37,Hsp90 chaperone protein kinase-targeting subunit,p50Cdc37						EBI-1800513								Q8CH95		unspecified role	MI:0499	Cdc37			prey	MI:0498	Cdc37							Q63692		Q63692	uniprotkb		Cdc37	nucleotide sequence identification	MI:0078	true	Cdc37	Rattus norvegicus (Rat),rat	10116	protein	MI:0326
	Dynlt1,dylt1_rat	Activator of G-protein signaling 2,Dynlt1,T-complex testis-specific protein 1 homolog,Tctel1,Tctex-1,Tctex1						EBI-920359										unspecified role	MI:0499	Dynlt1		ENSRNOG00000018207	prey	MI:0498	Dynlt1							Q9Z336		Q9Z336	uniprotkb	-1.9217865895643	Dynlt1	nucleotide sequence identification	MI:0078	true	Dynlt1	Rattus norvegicus (Rat),rat	10116	protein	MI:0326				ENSRNOG00000018207,ENSRNOP00000024656,ENSRNOT00000024656
	Tspan6,b0bn20_rat	Tspan6,rCG_38183						EBI-1800585										unspecified role	MI:0499	Tspan6			prey	MI:0498	Tspan6							B0BN20		B0BN20	uniprotkb		Tspan6	nucleotide sequence identification	MI:0078	false	Tspan6	Rattus norvegicus (Rat),rat	10116	protein	MI:0326				ENSRNOG00000003786,ENSRNOP00000005165,ENSRNOT00000005165
	Ndn,q5ppl0_rat	Ndn						EBI-1800599										unspecified role	MI:0499	Ndn		ENSRNOG00000010146	prey	MI:0498	Ndn							Q5PPL0		Q5PPL0	uniprotkb	-3.17565945247403	Ndn	nucleotide sequence identification	MI:0078	true	Ndn	Rattus norvegicus (Rat),rat	10116	protein	MI:0326
	Dync1i2,dc1i2_rat	Cytoplasmic dynein intermediate chain 2,Dnci2,Dncic2,Dync1i2,Dynein intermediate chain 2, cytosolic						EBI-918392								Q62872,Q62873		unspecified role	MI:0499	Dync1i2			prey	MI:0498	Dync1i2							Q62871		Q62871	uniprotkb		Dync1i2	nucleotide sequence identification	MI:0078	false	Dync1i2	Rattus norvegicus (Rat),rat	10116	protein	MI:0326			DIP-36880N
	Gja1,cxa1_rat	Connexin-43,Cxn-43,Gap junction 43 kDa heart protein,Gja1						EBI-476947								Q53ZE1		unspecified role	MI:0499	Gja1			prey	MI:0498	Gja1							P08050		P08050	uniprotkb		Gja1	nucleotide sequence identification	MI:0078	true	Gja1	Rattus norvegicus (Rat),rat	10116	protein	MI:0326			DIP-34793N	ENSRNOG00000000805,ENSRNOP00000001054,ENSRNOT00000001054
	Pelo,pelo_rat	Pelo						EBI-1800655										unspecified role	MI:0499	Pelo			prey	MI:0498	Pelo							Q5XIP1		Q5XIP1	uniprotkb		Pelo	nucleotide sequence identification	MI:0078	false	Pelo	Rattus norvegicus (Rat),rat	10116	protein	MI:0326				ENSRNOG00000061128,ENSRNOP00000075562,ENSRNOT00000091499
	Msn,moes_rat	Membrane-organizing extension spike protein,Msn						EBI-915533										unspecified role	MI:0499	Msn	1	ENSRNOG00000030118	prey	MI:0498	Msn							O35763		O35763	uniprotkb	-2.30801978730845	Msn	nucleotide sequence identification	MI:0078	true	Msn	Rattus norvegicus (Rat),rat	10116	protein	MI:0326
	Tuba1a,tba1a_rat	Alpha-tubulin 1,Tuba1,Tuba1a,Tubulin alpha-1 chain						EBI-349571								P02551,P05210,P05212,Q6P6G6		unspecified role	MI:0499	Tuba1a			prey	MI:0498	Tuba1a							P68370		P68370	uniprotkb		Tuba1a	nucleotide sequence identification	MI:0078	false	Tuba1a	Rattus norvegicus (Rat),rat	10116	protein	MI:0326				ENSRNOG00000060728,ENSRNOP00000075232,ENSRNOT00000083156
	Eif3l,g3v7g9_rat	Eif3l,Eif3s6ip						EBI-1800690								Q498D2		unspecified role	MI:0499	Eif3l			prey	MI:0498	Eif3l							G3V7G9		G3V7G9	uniprotkb		Eif3l	nucleotide sequence identification	MI:0078	false	Eif3l	Rattus norvegicus (Rat),rat	10116	protein	MI:0326				ENSRNOG00000011020,ENSRNOP00000014817,ENSRNOT00000014817
	Prnd,a7u7n4_rat	Prnd,rCG_26908						EBI-1800717										unspecified role	MI:0499	Prnd			prey	MI:0498	Prnd							A7U7N4		A7U7N4	uniprotkb		Prnd	nucleotide sequence identification	MI:0078	false	Prnd	Rattus norvegicus (Rat),rat	10116	protein	MI:0326				ENSRNOG00000021260,ENSRNOP00000039441,ENSRNOT00000050900
	Taok2,taok2_rat	Tao2,Taok2,Thousand and one amino acid protein 2						EBI-1800729								A6BM05		unspecified role	MI:0499	Taok2			prey	MI:0498	Taok2							Q9JLS3		Q9JLS3	uniprotkb		Taok2	nucleotide sequence identification	MI:0078	false	Taok2	Rattus norvegicus (Rat),rat	10116	protein	MI:0326
	Ccdc43,ccd43_rat	Ccdc43						EBI-1800753										unspecified role	MI:0499	Ccdc43			prey	MI:0498	Ccdc43							Q5BK07		Q5BK07	uniprotkb		Ccdc43	nucleotide sequence identification	MI:0078	false	Ccdc43	Rattus norvegicus (Rat),rat	10116	protein	MI:0326				ENSRNOG00000002748,ENSRNOP00000003685,ENSRNOT00000003685
	Calm1,Calm2,Calm3,calm_rat	CaMII,Calm,Calm1,Calm2,Calm3,Cam,Cam1,Cam2,Cam3,Camb,Camc		DIP-29528N				EBI-397530								P02593,P0DP30,P62161,P70667,P99014,Q61379,Q61380		unspecified role	MI:0499	Calm1			prey	MI:0498	Calm1						NP_059022						Calm1	nucleotide sequence identification	MI:0078	true	Calm1	Rattus norvegicus (Rat),rat	10116	protein	MI:0326				ENSRNOG00000004060,ENSRNOG00000016770,ENSRNOP00000022603,ENSRNOP00000063822,ENSRNOT00000022603,ENSRNOT00000064679
	Rab3gap1,rb3gp_rat	RAB3 GTPase-activating protein 130 kDa subunit,Rab3-GAP p130,Rab3gap,Rab3gap1						EBI-1800832										unspecified role	MI:0499	Rab3gap1			prey	MI:0498	Rab3gap1							P69735		P69735	uniprotkb		Rab3gap1	nucleotide sequence identification	MI:0078	false	Rab3gap1	Rattus norvegicus (Rat),rat	10116	protein	MI:0326
	Snap25,snp25_rat	Snap,Snap25,Super protein,Synaptosomal-associated 25 kDa protein						EBI-1027214,EBI-11701410								P13795,P36974,P70557,P70558,Q8IXK3,Q96FM2,Q9BR45		unspecified role	MI:0499	Snap25			neutral component	MI:0497	Snap25							P60881		P60881	uniprotkb		Snap25	predetermined participant	MI:0396	true	Snap25	Rattus norvegicus (Rat),rat	10116	protein	MI:0326			DIP-29205N
	Stx1a,stx1a_rat	Neuron-specific antigen HPC-1,Sap,Stx1a,Synaptotagmin-associated 35 kDa protein						EBI-539720										unspecified role	MI:0499	Stx1a			neutral component	MI:0497	Stx1a							P32851		P32851	uniprotkb		Stx1a	predetermined participant	MI:0396	true	Stx1a	Rattus norvegicus (Rat),rat	10116	protein	MI:0326			DIP-108N	ENSRNOG00000029165,ENSRNOP00000040699,ENSRNOT00000049601
	Vamp2,vamp2_rat	Syb2,Synaptobrevin-2,Vamp2						EBI-11701411,EBI-520880								Q64357		unspecified role	MI:0499	Vamp2			neutral component	MI:0497	Vamp2							P63045		P63045	uniprotkb		Vamp2	immunostaining	MI:0422	true	Vamp2	Rattus norvegicus (Rat),rat	10116	protein	MI:0326			DIP-35503N	ENSRNOG00000006989,ENSRNOP00000054114,ENSRNOT00000057295
	Snap23,snp23_rat	Snap23,Vesicle-membrane fusion protein SNAP-23						EBI-1573765								A0JPL8		unspecified role	MI:0499	Snap23			neutral component	MI:0497	Snap23							O70377		O70377	uniprotkb		Snap23	western blot	MI:0113	false	Snap23	Rattus norvegicus (Rat),rat	10116	protein	MI:0326
	Stx4,stx4_rat	Stx4,Stx4a						EBI-918243										unspecified role	MI:0499	Stx4			neutral component	MI:0497	Stx4							Q08850		Q08850	uniprotkb		Stx4	western blot	MI:0113	false	Stx4	Rattus norvegicus (Rat),rat	10116	protein	MI:0326			DIP-373N
	Ikbkb,ikkb_rat	I-kappa-B kinase 2,Ikbkb,Ikkb,Nuclear factor NF-kappa-B inhibitor kinase beta						EBI-1812464										unspecified role	MI:0499	Ikbkb			neutral component	MI:0497	Ikbkb							Q9QY78		Q9QY78	uniprotkb		Ikbkb	western blot	MI:0113	false	Ikbkb	Rattus norvegicus (Rat),rat	10116	protein	MI:0326
	Lurap1,lura1_rat	Leucine repeat adapter protein 35A,Lrap35a,Lrp35a,Lurap1						EBI-2015467										unspecified role	MI:0499	Lurap1			prey	MI:0498	Lurap1							D4A8G3		D4A8G3	uniprotkb		Lurap1	de novo protein sequencing by mass spectrometry	MI:0032	false	Lurap1	Rattus norvegicus (Rat),rat	10116	protein	MI:0326				ENSRNOG00000023459,ENSRNOP00000030673,ENSRNOT00000035348
	Cdc42bpa,mrcka_rat	CDC42-binding protein kinase alpha,Cdc42bpa,Myotonic dystrophy kinase-related CDC42-binding kinase alpha,Pk428						EBI-689253										unspecified role	MI:0499	Cdc42bpa			bait	MI:0496	Cdc42bpa							O54874		O54874	uniprotkb		Cdc42bpa	de novo protein sequencing by mass spectrometry	MI:0032	false	Cdc42bpa	Rattus norvegicus (Rat),rat	10116	protein	MI:0326
	Cdc42bpb,mrckb_rat	CDC42-binding protein kinase beta,Cdc42bpb,DMPK-like beta,Myotonic dystrophy kinase-related CDC42-binding kinase beta						EBI-692673								O54875		unspecified role	MI:0499	Cdc42bpb			bait	MI:0496	Cdc42bpb							Q7TT49		Q7TT49	uniprotkb		Cdc42bpb	de novo protein sequencing by mass spectrometry	MI:0032	false	Cdc42bpb	Rattus norvegicus (Rat),rat	10116	protein	MI:0326				ENSRNOG00000009675,ENSRNOP00000036487,ENSRNOT00000039059
	Syt1,syt1_rat	Synaptotagmin I,Syt1,p65						EBI-458098								Q3S2E6,Q707P5		unspecified role	MI:0499	Syt1	6	ENSRNOG00000006426	prey	MI:0498	Syt1							P21707		P21707	uniprotkb	1.79515709699189	Syt1	western blot	MI:0113	true	Syt1	Rattus norvegicus (Rat),rat	10116	protein	MI:0326			DIP-29064N	ENSRNOG00000006426,ENSRNOP00000049624,ENSRNOP00000069194,ENSRNOT00000048880,ENSRNOT00000088950
	Atp6v0d1,q5m7t6_rat	Atp6v0d1,rCG_51062						EBI-2113284										unspecified role	MI:0499	Atp6v0d1			prey	MI:0498	Atp6v0d1							Q5M7T6		Q5M7T6	uniprotkb		Atp6v0d1	western blot	MI:0113	false	Atp6v0d1	Rattus norvegicus (Rat),rat	10116	protein	MI:0326				ENSRNOG00000017235,ENSRNOP00000023606,ENSRNOT00000023606
	Atp6v0c,vatl_rat	Atp6c,Atp6l,Atp6v0c,Atpl,Vacuolar proton pump 16 kDa proteolipid subunit						EBI-2025009								P23967		unspecified role	MI:0499	Atp6v0c			prey	MI:0498	Atp6v0c							P63081		P63081	uniprotkb		Atp6v0c	western blot	MI:0113	false	Atp6v0c	Rattus norvegicus (Rat),rat	10116	protein	MI:0326				ENSRNOG00000006542,ENSRNOP00000008736,ENSRNOT00000008736
	Atp6v0a1,vpp1_rat	Atp6n1,Atp6v0a1,Clathrin-coated vesicle/synaptic vesicle proton pump 116 kDa subunit,Vacuolar adenosine triphosphatase subunit Ac116,Vacuolar proton pump subunit 1,Vacuolar proton translocating ATPase 116 kDa subunit a isoform 1,Vpp1						EBI-11702593,EBI-2024887										unspecified role	MI:0499	Atp6v0a1			prey	MI:0498	Atp6v0a1							P25286		P25286	uniprotkb		Atp6v0a1	western blot	MI:0113	false	Atp6v0a1	Rattus norvegicus (Rat),rat	10116	protein	MI:0326
	Syp,syph_rat	Major synaptic vesicle protein p38,Syp						EBI-976085								Q499R3		unspecified role	MI:0499	Syp			prey	MI:0498	Syp							P07825		P07825	uniprotkb		Syp	western blot	MI:0113	true	Syp	Rattus norvegicus (Rat),rat	10116	protein	MI:0326
	Apba1,apba1_rat	Adapter protein X11alpha,Apba1,Mint1,Neuron-specific X11 protein,Neuronal Munc18-1-interacting protein 1,X11						EBI-704760										unspecified role	MI:0499	Apba1			prey	MI:0498	Apba1							O35430		O35430	uniprotkb		Apba1	nucleotide sequence identification	MI:0078	false	Apba1	Rattus norvegicus (Rat),rat	10116	protein	MI:0326
	Stxbp1,stxb1_rat	N-Sec1,Protein unc-18 homolog 1,Protein unc-18 homolog A,Stxbp1,Unc18a,p67,rbSec1		DIP-766N				EBI-1029097								Q28208,Q62759,Q64320,Q96TG8		unspecified role	MI:0499	Stxbp1			bait	MI:0496	Stxbp1							P61765		P61765	uniprotkb		Stxbp1	nucleotide sequence identification	MI:0078	true	Stxbp1	Rattus norvegicus (Rat),rat	10116	protein	MI:0326			DIP-766N	ENSRNOG00000015420,ENSRNOP00000021178,ENSRNOP00000021189,ENSRNOT00000021178,ENSRNOT00000021189
	Apba2,apba2_rat	Adapter protein X11beta,Apba2,Mint2,Neuron-specific X11L protein,Neuronal Munc18-1-interacting protein 2						EBI-2028211										unspecified role	MI:0499	Apba2			prey	MI:0498	Apba2							O35431		O35431	uniprotkb		Apba2	nucleotide sequence identification	MI:0078	false	Apba2	Rattus norvegicus (Rat),rat	10116	protein	MI:0326				ENSRNOG00000016358,ENSRNOP00000022049,ENSRNOT00000022049
	Stx5,stx5_rat	Stx5,Stx5a						EBI-2028244								A0JPL4,O55200		unspecified role	MI:0499	Stx5			prey	MI:0498	Stx5							Q08851		Q08851	uniprotkb		Stx5	nucleotide sequence identification	MI:0078	false	Stx5	Rattus norvegicus (Rat),rat	10116	protein	MI:0326				ENSRNOG00000018847,ENSRNOP00000025664,ENSRNOT00000025664
	Gopc,b4f775_rat	Gopc,Gopc_predicted,rCG_22077						EBI-8505798,MINT-6798197								F1LSN7		unspecified role	MI:0499	Gopc			bait	MI:0496	Gopc							B4F775		B4F775	uniprotkb		Gopc	western blot	MI:0113	false	Gopc	Rattus norvegicus (Rat),rat	10116	protein	MI:0326				ENSRNOG00000000408,ENSRNOP00000054286,ENSRNOT00000057476
	mGluR1a,q9r0w0_rat	mGluR1a						EBI-8505383,UNK-5555126										unspecified role	MI:0499	mGluR1a			prey	MI:0498	mGluR1a							Q9R0W0		Q9R0W0	uniprotkb		mGluR1a	western blot	MI:0113	false	mGluR1a	Rattus norvegicus (Rat),rat	10116	protein	MI:0326
	Agrn,agrin_rat	Agrin,Agrn						EBI-2106099								Q63034		unspecified role	MI:0499	Agrn		ENSRNOG00000020205	bait	MI:0496	Agrn							P25304		P25304	uniprotkb	2.25742792316199	Agrn	predetermined participant	MI:0396	true	Agrn	Rattus norvegicus (Rat),rat	10116	protein	MI:0326
	Musk,musk_rat	Muscle-specific tyrosine protein kinase receptor,Musk						EBI-2106354										stimulator	MI:0840	Musk			prey	MI:0498	Musk							Q62838		Q62838	uniprotkb		Musk	predetermined participant	MI:0396	true	Musk	Rattus norvegicus (Rat),rat	10116	protein	MI:0326
	Myo5b,myo5b_rat	Myo5b,Myosin heavy chain myr 6						EBI-975940										unspecified role	MI:0499	Myo5b			neutral component	MI:0497	Myo5b							P70569		P70569	uniprotkb		Myo5b	immunostaining	MI:0422	false	Myo5b	Rattus norvegicus (Rat),rat	10116	protein	MI:0326
	Rab11fip2,d3zd48_rat	Rab11fip2,Rab11fip2_predicted,rCG_57662						EBI-2112720										unspecified role	MI:0499	Rab11fip2			prey	MI:0498	Rab11fip2							D3ZD48		D3ZD48	uniprotkb		Rab11fip2	western blot	MI:0113	false	Rab11fip2	Rattus norvegicus (Rat),rat	10116	protein	MI:0326				ENSRNOG00000009523,ENSRNOP00000012734,ENSRNOT00000012734
	Rab11a,rb11a_rat	24KG,Rab11,Rab11a						EBI-2112599								P24410,Q9JLX1		unspecified role	MI:0499	Rab11a			prey	MI:0498	Rab11a							P62494		P62494	uniprotkb		Rab11a	western blot	MI:0113	false	Rab11a	Rattus norvegicus (Rat),rat	10116	protein	MI:0326			DIP-46857N	ENSRNOG00000011302,ENSRNOP00000015598,ENSRNOT00000015598
	Tfrc,tfr1_rat	Tfrc,Trfr						EBI-2112551										unspecified role	MI:0499	Tfrc			neutral component	MI:0497	Tfrc							Q99376		Q99376	uniprotkb		Tfrc	tag visualisation by fluorescence	MI:0867	true	Tfrc	Rattus norvegicus (Rat),rat	10116	protein	MI:0326
	Prkaca,kapca_rat	Prkaca						EBI-917032								Q6UA68		enzyme	MI:0501	Prkaca			neutral component	MI:0497	Prkaca							P27791		P27791	uniprotkb		Prkaca	predetermined participant	MI:0396	false	Prkaca	Rattus norvegicus (Rat),rat	10116	protein	MI:0326			DIP-37312N
	Dnm1l,dnm1l_rat	Dlp1,Dnm1l,Drp1,Dynamin-like protein						EBI-1767447								O35318,O35319,O35320,O35321,O35322,O35323,Q5U2W1,Q792T7,Q9R234,Q9R277		enzyme target	MI:0502	Dnm1l			neutral component	MI:0497	Dnm1l							O35303		O35303	uniprotkb		Dnm1l	predetermined participant	MI:0396	false	Dnm1l	Rattus norvegicus (Rat),rat	10116	protein	MI:0326			DIP-29699N	ENSRNOG00000001813,ENSRNOP00000002477,ENSRNOP00000002478,ENSRNOP00000002482,ENSRNOT00000002477,ENSRNOT00000002478,ENSRNOT00000002482
	Cd200,ox2g_rat	Cd200,MRC OX-2 antigen,Mox2						EBI-915817										unspecified role	MI:0499	Cd200			prey	MI:0498	Cd200							P04218		P04218	uniprotkb		Cd200	tag visualisation	MI:0866	false	Cd200	Rattus norvegicus (Rat),rat	10116	protein	MI:0326
	Mapk8,mk08_rat	Jnk1,Mapk8,Prkm8,SAPK gamma,Stress-activated protein kinase JNK1,c-Jun N-terminal kinase 1,p54 gamma						EBI-7456505,MINT-1500743										unspecified role	MI:0499	Mapk8			bait	MI:0496	Mapk8							P49185		P49185	uniprotkb		Mapk8	predetermined participant	MI:0396	true	Mapk8	Rattus norvegicus (Rat),rat	10116	protein	MI:0326
	Syt4,syt4_rat	Synaptotagmin IV,Syt4						EBI-540118										unspecified role	MI:0499	Syt4			prey	MI:0498	Syt4							P50232		P50232	uniprotkb		Syt4	predetermined participant	MI:0396	true	Syt4	Rattus norvegicus (Rat),rat	10116	protein	MI:0326				ENSRNOG00000017333,ENSRNOP00000023593,ENSRNOT00000023594
	Mapk9,mk09_rat	Jnk2,Mapk9,Prkm9,SAPK-alpha,Stress-activated protein kinase JNK2,c-Jun N-terminal kinase 2,p54-alpha						EBI-7708900,MINT-5027617										unspecified role	MI:0499	Mapk9			bait	MI:0496	Mapk9							P49186		P49186	uniprotkb		Mapk9	predetermined participant	MI:0396	true	Mapk9	Rattus norvegicus (Rat),rat	10116	protein	MI:0326
	Mapk10,mk10_rat	Jnk3,Mapk10,Prkm10,SAPK-beta,Stress-activated protein kinase JNK3,c-Jun N-terminal kinase 3,p54-beta						EBI-7155513,MINT-151503								B0VXR6,D3ZQ33		unspecified role	MI:0499	Mapk10			bait	MI:0496	Mapk10							P49187		P49187	uniprotkb		Mapk10	predetermined participant	MI:0396	false	Mapk10	Rattus norvegicus (Rat),rat	10116	protein	MI:0326				ENSRNOG00000002079,ENSRNOP00000075846,ENSRNOT00000092395
	Jun,jun_rat	Activator protein 1,Jun,Proto-oncogene c-Jun,Rjg-9,V-jun avian sarcoma virus 17 oncogene homolog						EBI-7709365,MINT-220059										unspecified role	MI:0499	Jun	1	ENSRNOG00000026293	bait	MI:0496	Jun							P17325		P17325	uniprotkb	2.41945021063505	Jun	predetermined participant	MI:0396	true	Jun	Rattus norvegicus (Rat),rat	10116	protein	MI:0326			DIP-653N	ENSRNOG00000026293,ENSRNOP00000011732,ENSRNOT00000011731
	q7tnj9_rat							EBI-7772187,MINT-4571497,UNK-5494601										unspecified role	MI:0499	Q7TNJ9			neutral component	MI:0497								Q7TNJ9					Q7TNJ9	immunostaining	MI:0422	false	Q7TNJ9	Rattus norvegicus (Rat),rat	10116	protein	MI:0326
	Ap2m1,ap2m1_rat							EBI-297693								P20172,P53679		unspecified role	MI:0499	Ap2m1			neutral component	MI:0497	Ap2m1							P84092		P84092	uniprotkb		Ap2m1	immunostaining	MI:0422	false	Ap2m1	Rattus norvegicus (Rat),rat	10116	protein	MI:0326			DIP-29761N	ENSRNOG00000001709,ENSRNOP00000070202,ENSRNOT00000088821
	a7bfv9_rat							EBI-6095043										unspecified role	MI:0499	A7BFV9			prey	MI:0498								A7BFV9					A7BFV9	western blot	MI:0113	false	A7BFV9	Rattus norvegicus (Rat),rat	10116	protein	MI:0326
	Kcnma1,kcma1_rat	BK channel,BKCA alpha,Calcium-activated potassium channel, subfamily M subunit alpha-1,K(VCA)alpha,KCa1.1,Kcnma,Kcnma1,Maxi K channel,Slo-alpha,Slo1,Slowpoke homolog						EBI-1638146								O08626,O55180,O88659,Q7TMZ7,Q7TMZ8,Q7TQ55,Q7TQ56,Q7TQ57,Q9WUI3		unspecified role	MI:0499	Kcnma1			bait	MI:0496	Kcnma1							Q62976		Q62976	uniprotkb		Kcnma1	multidimensional protein identification technology	MI:0658	true	Kcnma1	Rattus norvegicus (Rat),rat	10116	protein	MI:0326			DIP-40510N	ENSRNOG00000005985,ENSRNOP00000061684,ENSRNOT00000066928
	EBI-1638526,unknown2_rat_protein								IPI00405345									unspecified role	MI:0499	EBI-1638526			prey	MI:0498					EBI-1638526								EBI-1638526	multidimensional protein identification technology	MI:0658	false	EBI-1638526	Rattus norvegicus (Rat),rat	10116	protein	MI:0326
	EBI-1638529,f1m185_rat																	unspecified role	MI:0499	EBI-1638529			prey	MI:0498					EBI-1638529								EBI-1638529	multidimensional protein identification technology	MI:0658	false	EBI-1638529	Rattus norvegicus (Rat),rat	10116	protein	MI:0326
	Pura,pura_rat	Pura,Purine-rich single-stranded DNA-binding protein alpha						EBI-1638520										unspecified role	MI:0499	Pura			prey	MI:0498	Pura							P86252		P86252	uniprotkb		Pura	multidimensional protein identification technology	MI:0658	false	Pura	Rattus norvegicus (Rat),rat	10116	protein	MI:0326
	Stk26,f1lxv3_rat	Mst4,Stk26						EBI-1638544										unspecified role	MI:0499	Stk26			prey	MI:0498	Stk26							F1LXV3		F1LXV3	uniprotkb		Stk26	multidimensional protein identification technology	MI:0658	false	Stk26	Rattus norvegicus (Rat),rat	10116	protein	MI:0326				ENSRNOG00000007879,ENSRNOP00000010596,ENSRNOT00000010596
	EBI-1638534,tubb4q_rat_protein																	unspecified role	MI:0499	EBI-1638534			prey	MI:0498					EBI-1638534								EBI-1638534	multidimensional protein identification technology	MI:0658	false	EBI-1638534	Rattus norvegicus (Rat),rat	10116	protein	MI:0326
	EBI-1638538,unknown4_rat_protein								IPI00405867									unspecified role	MI:0499	EBI-1638538			prey	MI:0498					EBI-1638538								EBI-1638538	multidimensional protein identification technology	MI:0658	false	EBI-1638538	Rattus norvegicus (Rat),rat	10116	protein	MI:0326
	EBI-1638547,c20orf94_rat_protein																	unspecified role	MI:0499	EBI-1638547			prey	MI:0498					EBI-1638547								EBI-1638547	multidimensional protein identification technology	MI:0658	false	EBI-1638547	Rattus norvegicus (Rat),rat	10116	protein	MI:0326
	Gapdh,g3p_rat	38 kDa BFA-dependent ADP-ribosylation substrate,BARS-38,Gapd,Gapdh,Peptidyl-cysteine S-nitrosylase GAPDH						EBI-349219,EBI-6096024								P09328,Q5M916,Q9QWU4		unspecified role	MI:0499	Gapdh			prey	MI:0498	Gapdh							P04797		P04797	uniprotkb		Gapdh	multidimensional protein identification technology	MI:0658	true	Gapdh	Rattus norvegicus (Rat),rat	10116	protein	MI:0326				ENSRNOG00000018630,ENSRNOP00000040878,ENSRNOT00000050443
	Vim,vime_rat	Vim						EBI-368510										unspecified role	MI:0499	Vim		ENSRNOG00000018087	prey	MI:0498	Vim							P31000		P31000	uniprotkb	-3.09330232743656	Vim	multidimensional protein identification technology	MI:0658	true	Vim	Rattus norvegicus (Rat),rat	10116	protein	MI:0326			DIP-31882N
	Rps12,rs12_rat	Rps12						EBI-916207								P09388,P12728		unspecified role	MI:0499	Rps12			prey	MI:0498	Rps12							P63324		P63324	uniprotkb		Rps12	multidimensional protein identification technology	MI:0658	false	Rps12	Rattus norvegicus (Rat),rat	10116	protein	MI:0326
	Pfkp,pfkap_rat	6-phosphofructokinase type C,Pfkc,Pfkp,Phosphofructo-1-kinase isozyme C,Phosphohexokinase						EBI-349363								Q5HZX8		unspecified role	MI:0499	Pfkp			prey	MI:0498	Pfkp							P47860		P47860	uniprotkb		Pfkp	multidimensional protein identification technology	MI:0658	false	Pfkp	Rattus norvegicus (Rat),rat	10116	protein	MI:0326
	Syn1,syn1_rat	Syn1,Synapsin I						EBI-1638487								Q9WUX7		unspecified role	MI:0499	Syn1		ENSRNOG00000010365	prey	MI:0498	Syn1							P09951		P09951	uniprotkb	2.42883860393403	Syn1	multidimensional protein identification technology	MI:0658	true	Syn1	Rattus norvegicus (Rat),rat	10116	protein	MI:0326				ENSRNOG00000010365,ENSRNOP00000014250,ENSRNOT00000014250
	Slc34a3,npt2c_rat	Na(+)-dependent phosphate cotransporter 2C,Slc34a3,Sodium/phosphate cotransporter 2C,Solute carrier family 34 member 3						EBI-1638476										unspecified role	MI:0499	Slc34a3			prey	MI:0498	Slc34a3							Q8K4R8		Q8K4R8	uniprotkb		Slc34a3	multidimensional protein identification technology	MI:0658	false	Slc34a3	Rattus norvegicus (Rat),rat	10116	protein	MI:0326
	Rps19,rs19_rat	Rps19						EBI-916692										unspecified role	MI:0499	Rps19			prey	MI:0498	Rps19							P17074		P17074	uniprotkb		Rps19	multidimensional protein identification technology	MI:0658	false	Rps19	Rattus norvegicus (Rat),rat	10116	protein	MI:0326				ENSRNOG00000037897,ENSRNOP00000027246,ENSRNOT00000027246
	Map6,map6_rat	145-kDa STOP,Map6,Mtap6,Stable tubule-only polypeptide						EBI-1638469								O88748,Q6AYX8		unspecified role	MI:0499	Map6	6	ENSRNOG00000027204	prey	MI:0498	Map6							Q63560		Q63560	uniprotkb	-1.74528934872612	Map6	multidimensional protein identification technology	MI:0658	true	Map6	Rattus norvegicus (Rat),rat	10116	protein	MI:0326
	Id1,id1_rat	Id-1,Id1,Inhibitor of DNA binding 1,Inhibitor of differentiation 1						EBI-1638393										unspecified role	MI:0499	Id1			prey	MI:0498	Id1							P41135		P41135	uniprotkb		Id1	multidimensional protein identification technology	MI:0658	false	Id1	Rattus norvegicus (Rat),rat	10116	protein	MI:0326				ENSRNOG00000021750,ENSRNOP00000052261,ENSRNOT00000029660
	Phyhip,phyip_rat	Phyhip,Phytanoyl-CoA hydroxylase-associated protein 1						EBI-1638452										unspecified role	MI:0499	Phyhip			prey	MI:0498	Phyhip							Q568Z9		Q568Z9	uniprotkb		Phyhip	multidimensional protein identification technology	MI:0658	false	Phyhip	Rattus norvegicus (Rat),rat	10116	protein	MI:0326				ENSRNOG00000010555,ENSRNOG00000049071,ENSRNOP00000014441,ENSRNOP00000065015,ENSRNOT00000014441,ENSRNOT00000074912
	Dnaja2,dnja2_rat	Dnaja2,RDJ2						EBI-1187217										unspecified role	MI:0499	Dnaja2			prey	MI:0498	Dnaja2							O35824		O35824	uniprotkb		Dnaja2	multidimensional protein identification technology	MI:0658	false	Dnaja2	Rattus norvegicus (Rat),rat	10116	protein	MI:0326
	Hnrnph2,hnrh2_rat	Heterogeneous nuclear ribonucleoprotein H',Hnrnph2,Hnrph2						EBI-1638443										unspecified role	MI:0499	Hnrnph2			prey	MI:0498	Hnrnph2							Q6AY09		Q6AY09	uniprotkb		Hnrnph2	multidimensional protein identification technology	MI:0658	false	Hnrnph2	Rattus norvegicus (Rat),rat	10116	protein	MI:0326				ENSRNOG00000011661,ENSRNOP00000015518,ENSRNOT00000015518
	Anp32a,an32a_rat	Anp32a,Lanp,Leucine-rich acidic nuclear protein						EBI-1638376										unspecified role	MI:0499	Anp32a			prey	MI:0498	Anp32a							P49911		P49911	uniprotkb		Anp32a	multidimensional protein identification technology	MI:0658	false	Anp32a	Rattus norvegicus (Rat),rat	10116	protein	MI:0326
	Rbm4b,rbm4b_rat	RNA-binding motif protein 30,RNA-binding motif protein 4B,RNA-binding protein 30,Rbm30,Rbm4b,Zinc-responsive protein ZD7						EBI-1638431								Q5U1X3		unspecified role	MI:0499	Rbm4b			prey	MI:0498	Rbm4b							Q64LC9		Q64LC9	uniprotkb		Rbm4b	multidimensional protein identification technology	MI:0658	false	Rbm4b	Rattus norvegicus (Rat),rat	10116	protein	MI:0326				ENSRNOG00000061795,ENSRNOP00000071527,ENSRNOT00000084410
	Aldoc,aldoc_rat	Aldoc,Brain-type aldolase						EBI-1638410								Q54AI4,Q63037		unspecified role	MI:0499	Aldoc		ENSRNOG00000011452	prey	MI:0498	Aldoc							P09117		P09117	uniprotkb	3.6666773408887	Aldoc	multidimensional protein identification technology	MI:0658	true	Aldoc	Rattus norvegicus (Rat),rat	10116	protein	MI:0326				ENSRNOG00000011452,ENSRNOP00000015535,ENSRNOT00000015535
	Tuba1b,tba1b_rat	Alpha-tubulin 2,Tuba1b,Tuba2,Tubulin alpha-2 chain						EBI-349311										unspecified role	MI:0499	Tuba1b			prey	MI:0498	Tuba1b							Q6P9V9		Q6P9V9	uniprotkb		Tuba1b	multidimensional protein identification technology	MI:0658	true	Tuba1b	Rattus norvegicus (Rat),rat	10116	protein	MI:0326				ENSRNOG00000053468,ENSRNOP00000070868,ENSRNOT00000081355
	Syn2,syn2_rat	Syn2,Synapsin II						EBI-1638355								Q9Z1H0		unspecified role	MI:0499	Syn2			prey	MI:0498	Syn2							Q63537		Q63537	uniprotkb		Syn2	multidimensional protein identification technology	MI:0658	false	Syn2	Rattus norvegicus (Rat),rat	10116	protein	MI:0326
	Pa2g4,pa2g4_rat	Pa2g4						EBI-1638420										unspecified role	MI:0499	Pa2g4			prey	MI:0498	Pa2g4							Q6AYD3		Q6AYD3	uniprotkb		Pa2g4	multidimensional protein identification technology	MI:0658	false	Pa2g4	Rattus norvegicus (Rat),rat	10116	protein	MI:0326				ENSRNOG00000004904,ENSRNOP00000006578,ENSRNOT00000006578
	q62905_rat							EBI-1638266										unspecified role	MI:0499	Q62905			prey	MI:0498								Q62905					Q62905	multidimensional protein identification technology	MI:0658	false	Q62905	Rattus norvegicus (Rat),rat	10116	protein	MI:0326
	q8vip3_rat							EBI-1638285										unspecified role	MI:0499	Q8VIP3			prey	MI:0498								Q8VIP3					Q8VIP3	multidimensional protein identification technology	MI:0658	false	Q8VIP3	Rattus norvegicus (Rat),rat	10116	protein	MI:0326
	Mbp,p02688-3	17 kDa,Mbp						EBI-1638319										unspecified role	MI:0499	Mbp			prey	MI:0498	Mbp							P02688-3		P02688-3	uniprotkb		Mbp	multidimensional protein identification technology	MI:0658	false	Mbp	Rattus norvegicus (Rat),rat	10116	protein	MI:0326
	EBI-1638276,Tardbp,d3zgp5_rat	Tardbp,rCG_31562																unspecified role	MI:0499	Tardbp			prey	MI:0498	Tardbp				EBI-1638276								Tardbp	multidimensional protein identification technology	MI:0658	false	Tardbp	Rattus norvegicus (Rat),rat	10116	protein	MI:0326
	Cirbp,cirbp_rat	A18 hnRNP,Cirbp,Cirp,Glycine-rich RNA-binding protein CIRP						EBI-1638253								O09069,O09148,Q61413		unspecified role	MI:0499	Cirbp			prey	MI:0498	Cirbp							P60825		P60825	uniprotkb		Cirbp	multidimensional protein identification technology	MI:0658	false	Cirbp	Rattus norvegicus (Rat),rat	10116	protein	MI:0326				ENSRNOG00000015999,ENSRNOP00000021648,ENSRNOT00000021648
	Nap1l4,np1l4_rat	Nap1l4						EBI-1638243										unspecified role	MI:0499	Nap1l4			prey	MI:0498	Nap1l4							Q5U2Z3		Q5U2Z3	uniprotkb		Nap1l4	multidimensional protein identification technology	MI:0658	false	Nap1l4	Rattus norvegicus (Rat),rat	10116	protein	MI:0326				ENSRNOG00000020615,ENSRNOP00000075200,ENSRNOT00000087961
	Rps7,rs7_rat	Rps7,S8						EBI-354370								P23821,P24818		unspecified role	MI:0499	Rps7			prey	MI:0498	Rps7							P62083		P62083	uniprotkb		Rps7	multidimensional protein identification technology	MI:0658	false	Rps7	Rattus norvegicus (Rat),rat	10116	protein	MI:0326				ENSRNOG00000008551,ENSRNOP00000011333,ENSRNOP00000075995,ENSRNOT00000011333,ENSRNOT00000092867
	Apoe,apoe_rat	Apoe						EBI-1638221										unspecified role	MI:0499	Apoe			prey	MI:0498	Apoe							P02650		P02650	uniprotkb		Apoe	multidimensional protein identification technology	MI:0658	false	Apoe	Rattus norvegicus (Rat),rat	10116	protein	MI:0326				ENSRNOG00000018454,ENSRNOP00000050968,ENSRNOP00000068937,ENSRNOT00000041891,ENSRNOT00000091574
	Rps21,rs21_rat	Rps21						EBI-915936										unspecified role	MI:0499	Rps21			prey	MI:0498	Rps21							P05765		P05765	uniprotkb		Rps21	multidimensional protein identification technology	MI:0658	true	Rps21	Rattus norvegicus (Rat),rat	10116	protein	MI:0326
	Nudt4,nudt4_rat	Diadenosine 5',5'''-P1,P6-hexaphosphate hydrolase 2,Dipp2,Nucleoside diphosphate-linked moiety X motif 4,Nudt4						EBI-1638344										unspecified role	MI:0499	Nudt4			prey	MI:0498	Nudt4							Q99MY2		Q99MY2	uniprotkb		Nudt4	multidimensional protein identification technology	MI:0658	false	Nudt4	Rattus norvegicus (Rat),rat	10116	protein	MI:0326				ENSRNOG00000009094,ENSRNOP00000012363,ENSRNOT00000012363
	Ldha,ldha_rat	LDH muscle subunit,Ldh-1,Ldh1,Ldha						EBI-349226										unspecified role	MI:0499	Ldha			prey	MI:0498	Ldha							P04642		P04642	uniprotkb		Ldha	multidimensional protein identification technology	MI:0658	true	Ldha	Rattus norvegicus (Rat),rat	10116	protein	MI:0326				ENSRNOG00000013009,ENSRNOP00000017468,ENSRNOT00000017468
	d4ae02_rat							EBI-1638531										unspecified role	MI:0499	D4AE02			prey	MI:0498								D4AE02					D4AE02	multidimensional protein identification technology	MI:0658	false	D4AE02	Rattus norvegicus (Rat),rat	10116	protein	MI:0326				ENSRNOG00000005366,ENSRNOP00000038007,ENSRNOT00000034950
	EBI-1638542,unknown5_rat_protein																	unspecified role	MI:0499	EBI-1638542			prey	MI:0498					EBI-1638542								EBI-1638542	multidimensional protein identification technology	MI:0658	false	EBI-1638542	Rattus norvegicus (Rat),rat	10116	protein	MI:0326
	Abce1,d3zd23_rat	Abce1,rCG_51692						EBI-1638550										unspecified role	MI:0499	Abce1			prey	MI:0498	Abce1							D3ZD23		D3ZD23	uniprotkb		Abce1	multidimensional protein identification technology	MI:0658	false	Abce1	Rattus norvegicus (Rat),rat	10116	protein	MI:0326				ENSRNOG00000018345,ENSRNOP00000024753,ENSRNOT00000024753
	Ccsap,d3zzm9_rat	Ccsap,RGD1563235_predicted,rCG_50909						EBI-1638523										unspecified role	MI:0499	Ccsap		ENSRNOG00000017690	prey	MI:0498	Ccsap							D3ZZM9		D3ZZM9	uniprotkb	1.66040134820352	Ccsap	multidimensional protein identification technology	MI:0658	true	Ccsap	Rattus norvegicus (Rat),rat	10116	protein	MI:0326				ENSRNOG00000017690,ENSRNOP00000023911,ENSRNOT00000023911
	Hnrnpa1,roa1_rat	Helix-destabilizing protein,Hnrnpa1,Hnrpa1,Single-strand RNA-binding protein,hnRNP core protein A1						EBI-1647150										unspecified role	MI:0499	Hnrnpa1			prey	MI:0498	Hnrnpa1							P04256		P04256	uniprotkb		Hnrnpa1	multidimensional protein identification technology	MI:0658	false	Hnrnpa1	Rattus norvegicus (Rat),rat	10116	protein	MI:0326
	Dlg3,dlg3_rat	Dlg3,Dlgh3,PSD-95/SAP90-related protein 1,Synapse-associated protein 102						EBI-349596								P70547		unspecified role	MI:0499	Dlg3			bait	MI:0496	Dlg3							Q62936		Q62936	uniprotkb		Dlg3	western blot	MI:0113	true	Dlg3	Rattus norvegicus (Rat),rat	10116	protein	MI:0326				ENSRNOG00000002767,ENSRNOP00000003741,ENSRNOP00000047310,ENSRNOT00000003741,ENSRNOT00000045082
	Syngap1,sygp1_rat	Neuronal RasGAP,Synaptic Ras GTPase-activating protein 1,Syngap1,p135 SynGAP						EBI-2310349								O88449,Q9ESK6,Q9ET81,Q9QX02,Q9QX06,Q9QX12		unspecified role	MI:0499	Syngap1			prey	MI:0498	Syngap1							Q9QUH6		Q9QUH6	uniprotkb		Syngap1	western blot	MI:0113	false	Syngap1	Rattus norvegicus (Rat),rat	10116	protein	MI:0326
	Rps2,rs2_rat	Rps2						EBI-917074								Q4G062		unspecified role	MI:0499	Rps2			prey	MI:0498	Rps2							P27952		P27952	uniprotkb		Rps2	Identification by mass spectrometry	MI:0427	false	Rps2	Rattus norvegicus (Rat),rat	10116	protein	MI:0326				ENSRNOG00000014179,ENSRNOP00000019508,ENSRNOT00000019508
	Pla2g6,plpl9_rat	Group VI phospholipase A2,Intracellular membrane-associated calcium-independent phospholipase A2 beta,Patatin-like phospholipase domain-containing protein 9,Pla2g6,Pnpla9						EBI-931507								G3V7M8,Q66HD1		unspecified role	MI:0499	Pla2g6			prey	MI:0498	Pla2g6							P97570		P97570	uniprotkb		Pla2g6	Identification by mass spectrometry	MI:0427	false	Pla2g6	Rattus norvegicus (Rat),rat	10116	protein	MI:0326				ENSRNOG00000012295,ENSRNOP00000016827,ENSRNOP00000017104,ENSRNOP00000072104,ENSRNOP00000075311,ENSRNOT00000016827,ENSRNOT00000017108,ENSRNOT00000087344,ENSRNOT00000090565
	h31_rat							EBI-918833										unspecified role	MI:0499	Q6LED0			prey	MI:0498								Q6LED0					Q6LED0	Identification by mass spectrometry	MI:0427	false	Q6LED0	Rattus norvegicus (Rat),rat	10116	protein	MI:0326				ENSRNOG00000046144,ENSRNOG00000046434,ENSRNOG00000054539,ENSRNOG00000056281,ENSRNOP00000064431,ENSRNOP00000067217,ENSRNOP00000069899,ENSRNOP00000074909,ENSRNOT00000072019,ENSRNOT00000073188,ENSRNOT00000079880,ENSRNOT00000083417
	Eif5a,if5a1_rat	Eif5a,Eukaryotic initiation factor 5A isoform 1,eIF-4D						EBI-931404										unspecified role	MI:0499	Eif5a			prey	MI:0498	Eif5a							Q3T1J1		Q3T1J1	uniprotkb		Eif5a	Identification by mass spectrometry	MI:0427	false	Eif5a	Rattus norvegicus (Rat),rat	10116	protein	MI:0326				ENSRNOG00000016478,ENSRNOP00000022343,ENSRNOT00000022343
	Rpl9,rl9_rat	Rpl9						EBI-916697										unspecified role	MI:0499	Rpl9			prey	MI:0498	Rpl9							P17077		P17077	uniprotkb		Rpl9	Identification by mass spectrometry	MI:0427	false	Rpl9	Rattus norvegicus (Rat),rat	10116	protein	MI:0326				ENSRNOG00000026716,ENSRNOG00000028449,ENSRNOG00000030476,ENSRNOP00000032635,ENSRNOP00000041817,ENSRNOP00000068363,ENSRNOP00000069650,ENSRNOT00000038927,ENSRNOT00000042201,ENSRNOT00000052231,ENSRNOT00000076245
	Nono,nono_rat	Nono						EBI-931657										unspecified role	MI:0499	Nono			prey	MI:0498	Nono							Q5FVM4		Q5FVM4	uniprotkb		Nono	Identification by mass spectrometry	MI:0427	true	Nono	Rattus norvegicus (Rat),rat	10116	protein	MI:0326				ENSRNOG00000003689,ENSRNOP00000004911,ENSRNOT00000004911
	Eef1a1,ef1a1_rat	Eef1a,Eef1a1,Elongation factor Tu,Eukaryotic elongation factor 1 A-1						EBI-917951								P20001,Q5BJW8,Q64718,Q78ED4		unspecified role	MI:0499	Eef1a1	1	ENSRNOG00000009439	prey	MI:0498	Eef1a1							P62630		P62630	uniprotkb	-1.50637485721427	Eef1a1	Identification by mass spectrometry	MI:0427	true	Eef1a1	Rattus norvegicus (Rat),rat	10116	protein	MI:0326				ENSRNOG00000009439,ENSRNOP00000013608,ENSRNOT00000013608
	Hnrnpu,hnrpu_rat	Hnrnpu,Hnrpu,SP120,Scaffold-attachment factor A,rCG_20317						EBI-931601										unspecified role	MI:0499	Hnrnpu			prey	MI:0498	Hnrnpu							Q6IMY8		Q6IMY8	uniprotkb		Hnrnpu	Identification by mass spectrometry	MI:0427	false	Hnrnpu	Rattus norvegicus (Rat),rat	10116	protein	MI:0326				ENSRNOG00000033790,ENSRNOP00000046783,ENSRNOT00000044477
	Actg1,actg_rat	Actg,Actg1,Gamma-actin						EBI-351310								P02571,P14104,P99022		unspecified role	MI:0499	Actg1			prey	MI:0498	Actg1							P63259		P63259	uniprotkb		Actg1	Identification by mass spectrometry	MI:0427	false	Actg1	Rattus norvegicus (Rat),rat	10116	protein	MI:0326				ENSRNOG00000036701,ENSRNOG00000053452,ENSRNOP00000051859,ENSRNOP00000072273,ENSRNOT00000054976,ENSRNOT00000079310
	Rps23,rs23_rat	Rps23						EBI-353083								P39028		unspecified role	MI:0499	Rps23			prey	MI:0498	Rps23							P62268		P62268	uniprotkb		Rps23	Identification by mass spectrometry	MI:0427	false	Rps23	Rattus norvegicus (Rat),rat	10116	protein	MI:0326				ENSRNOG00000016580,ENSRNOP00000022348,ENSRNOT00000022348
	Rpl30,rl30_rat	Rpl30						EBI-437905								P04645		unspecified role	MI:0499	Rpl30			prey	MI:0498	Rpl30							P62890		P62890	uniprotkb		Rpl30	Identification by mass spectrometry	MI:0427	false	Rpl30	Rattus norvegicus (Rat),rat	10116	protein	MI:0326				ENSRNOG00000005975,ENSRNOG00000032825,ENSRNOP00000054398,ENSRNOP00000072453,ENSRNOT00000042688,ENSRNOT00000057587
	Ddx5,q6ayi1_rat	Ddx5,rCG_35034						EBI-931635										unspecified role	MI:0499	Ddx5			prey	MI:0498	Ddx5							Q6AYI1		Q6AYI1	uniprotkb		Ddx5	Identification by mass spectrometry	MI:0427	false	Ddx5	Rattus norvegicus (Rat),rat	10116	protein	MI:0326				ENSRNOG00000030680,ENSRNOP00000041663,ENSRNOT00000048490
	S100a11,s10ab_rat	Calgizzarin,S100 calcium-binding protein A11,S100a11						EBI-931571										unspecified role	MI:0499	S100a11			prey	MI:0498	S100a11							Q6B345		Q6B345	uniprotkb		S100a11	Identification by mass spectrometry	MI:0427	false	S100a11	Rattus norvegicus (Rat),rat	10116	protein	MI:0326				ENSRNOG00000010105,ENSRNOP00000013393,ENSRNOT00000013393
	Rps18,rs18_rat	Rps18						EBI-352442								A0JN05,P25232		unspecified role	MI:0499	Rps18			prey	MI:0498	Rps18							P62271		P62271	uniprotkb		Rps18	Identification by mass spectrometry	MI:0427	false	Rps18	Rattus norvegicus (Rat),rat	10116	protein	MI:0326				ENSRNOG00000028505,ENSRNOG00000033152,ENSRNOP00000047371,ENSRNOP00000075857,ENSRNOT00000046010,ENSRNOT00000092476
	C1qbp,c1qbp_rat	C1qbp,GC1q-R protein,Gc1qbp,Glycoprotein gC1qBP						EBI-915544								Q6IRS5		unspecified role	MI:0499	C1qbp			prey	MI:0498	C1qbp							O35796		O35796	uniprotkb		C1qbp	Identification by mass spectrometry	MI:0427	true	C1qbp	Rattus norvegicus (Rat),rat	10116	protein	MI:0326				ENSRNOG00000006949,ENSRNOP00000031020,ENSRNOT00000037517
	Rps4x,rs4x_rat	Rps4,Rps4x						EBI-354282								P12631,P12750,P27576,P55831,Q14727		unspecified role	MI:0499	Rps4x			prey	MI:0498	Rps4x							P62703		P62703	uniprotkb		Rps4x	Identification by mass spectrometry	MI:0427	false	Rps4x	Rattus norvegicus (Rat),rat	10116	protein	MI:0326				ENSRNOG00000003201,ENSRNOP00000067969,ENSRNOT00000076978
	Ddx17,q568z8_rat	Ddx17						EBI-931649										unspecified role	MI:0499	Ddx17			prey	MI:0498	Ddx17							Q568Z8		Q568Z8	uniprotkb		Ddx17	Identification by mass spectrometry	MI:0427	false	Ddx17	Rattus norvegicus (Rat),rat	10116	protein	MI:0326
	h2a1f_rat							EBI-931945										unspecified role	MI:0499	Q64598			prey	MI:0498								Q64598					Q64598	Identification by mass spectrometry	MI:0427	false	Q64598	Rattus norvegicus (Rat),rat	10116	protein	MI:0326
	Rps3,rs3_rat	Rps3						EBI-432553								P17073,P47933		unspecified role	MI:0499	Rps3			prey	MI:0498	Rps3							P62909		P62909	uniprotkb		Rps3	Identification by mass spectrometry	MI:0427	false	Rps3	Rattus norvegicus (Rat),rat	10116	protein	MI:0326				ENSRNOG00000017418,ENSRNOP00000023935,ENSRNOT00000023935
	Rps8,rs8_rat	Rps8						EBI-351802								P09058		unspecified role	MI:0499	Rps8			prey	MI:0498	Rps8							P62243		P62243	uniprotkb		Rps8	Identification by mass spectrometry	MI:0427	false	Rps8	Rattus norvegicus (Rat),rat	10116	protein	MI:0326				ENSRNOG00000054626,ENSRNOP00000074753,ENSRNOT00000081747
	Deaf1,deaf1_rat	Deaf1,Nuclear DEAF-1-related transcriptional regulator,Spn,Suppressin						EBI-931968								Q62998		unspecified role	MI:0499	Deaf1			prey	MI:0498	Deaf1							O88450		O88450	uniprotkb		Deaf1	Identification by mass spectrometry	MI:0427	false	Deaf1	Rattus norvegicus (Rat),rat	10116	protein	MI:0326
	Rps5,rs5_rat	Rps5						EBI-916909										unspecified role	MI:0499	Rps5			prey	MI:0498	Rps5							P24050		P24050	uniprotkb		Rps5	Identification by mass spectrometry	MI:0427	false	Rps5	Rattus norvegicus (Rat),rat	10116	protein	MI:0326
	EBI-2120135,aat1_rat_protein																	unspecified role	MI:0499	EBI-2120135			bait	MI:0496					EBI-2120135								EBI-2120135	western blot	MI:0113	true	EBI-2120135	Rattus norvegicus (Rat),rat	10116	protein	MI:0326
	Akap1,akap1_rat	A-kinase anchor protein 121 kDa,Akap,Akap1,Dual specificity A-kinase-anchoring protein 1,Protein kinase A-anchoring protein 1,Spermatid A-kinase anchor protein 84						EBI-2120138								O88980		unspecified role	MI:0499	Akap1		ENSRNOG00000002373	prey	MI:0498	Akap1							O88884		O88884	uniprotkb	2.05340537429936	Akap1	western blot	MI:0113	true	Akap1	Rattus norvegicus (Rat),rat	10116	protein	MI:0326
	Sorbs2,srbs2_rat	Arg-binding protein 2,Arg/Abl-interacting protein 2,Argbp2,Neural ArgBP2,Sorbin,Sorbs2						EBI-7458031,MINT-1216268								Q923T8		unspecified role	MI:0499	Sorbs2			prey	MI:0498	Sorbs2							O35413		O35413	uniprotkb		Sorbs2	western blot	MI:0113	false	Sorbs2	Rattus norvegicus (Rat),rat	10116	protein	MI:0326
	Capzb,capzb_rat	CapZ beta,Capzb						EBI-2128068										unspecified role	MI:0499	Capzb			prey	MI:0498	Capzb							Q5XI32		Q5XI32	uniprotkb		Capzb	identification by antibody	MI:0421	false	Capzb	Rattus norvegicus (Rat),rat	10116	protein	MI:0326				ENSRNOG00000007330,ENSRNOP00000010308,ENSRNOT00000010308
	Mtpn,mtpn_rat	Gcdp,Granule cell differentiation protein,Mtpn,Protein V-1						EBI-2128047								P80144,Q58HB3,Q9DCN8		unspecified role	MI:0499	Mtpn			bait	MI:0496	Mtpn							P62775		P62775	uniprotkb		Mtpn	identification by antibody	MI:0421	false	Mtpn	Rattus norvegicus (Rat),rat	10116	protein	MI:0326				ENSRNOG00000011857,ENSRNOP00000015808,ENSRNOT00000015808
	Sv2a,sv2a_rat	Sv2,Sv2a						EBI-466194								Q58DZ8		unspecified role	MI:0499	Sv2a		ENSRNOG00000021182	neutral component	MI:0497	Sv2a							Q02563		Q02563	uniprotkb	-2.51478393008092	Sv2a	immunostaining	MI:0422	true	Sv2a	Rattus norvegicus (Rat),rat	10116	protein	MI:0326				ENSRNOG00000021182,ENSRNOP00000028760,ENSRNOT00000028760
	Rin1,rin1_rat	Ras interaction/interference protein 1,Rin1						EBI-2257588										unspecified role	MI:0499	Rin1			neutral component	MI:0497	Rin1							P97680		P97680	uniprotkb		Rin1	immunostaining	MI:0422	true	Rin1	Rattus norvegicus (Rat),rat	10116	protein	MI:0326
	Cdk16,cdk16_rat	Cdk16,Cell division protein kinase 16,PCTAIRE-motif protein kinase 1,Pctaire1,Pctk1,Serine/threonine-protein kinase PCTAIRE-1						EBI-2257609								Q63687		unspecified role	MI:0499	Cdk16			neutral component	MI:0497	Cdk16							Q63686		Q63686	uniprotkb		Cdk16	immunostaining	MI:0422	false	Cdk16	Rattus norvegicus (Rat),rat	10116	protein	MI:0326
	34875531_rat_prot,EBI-2257696																	unspecified role	MI:0499	EBI-2257696			neutral component	MI:0497					EBI-2257696								EBI-2257696	peptide massfingerprinting	MI:0082	true	EBI-2257696	Rattus norvegicus (Rat),rat	10116	protein	MI:0326
	Actg2,acth_rat	Acta3,Actg2,Actsg,Alpha-actin-3,Gamma-2-actin,Smooth muscle gamma-actin						EBI-297811								P12718		unspecified role	MI:0499	Actg2			neutral component	MI:0497	Actg2							P63269		P63269	uniprotkb		Actg2	peptide massfingerprinting	MI:0082	false	Actg2	Rattus norvegicus (Rat),rat	10116	protein	MI:0326				ENSRNOG00000029401,ENSRNOP00000050322,ENSRNOT00000042699
	Actn1,actn1_rat	Actn1,Alpha-actinin cytoskeletal isoform,F-actin cross-linking protein,Non-muscle alpha-actinin-1						EBI-920286										unspecified role	MI:0499	Actn1			neutral component	MI:0497	Actn1							Q9Z1P2		Q9Z1P2	uniprotkb		Actn1	peptide massfingerprinting	MI:0082	true	Actn1	Rattus norvegicus (Rat),rat	10116	protein	MI:0326				ENSRNOG00000056756,ENSRNOP00000069598,ENSRNOT00000088795
	Slc25a4,adt1_rat	ADP,ATP carrier protein 1,Adenine nucleotide translocator 1,Ant1,Slc25a4,Solute carrier family 25 member 4						EBI-918169										unspecified role	MI:0499	Slc25a4			neutral component	MI:0497	Slc25a4							Q05962		Q05962	uniprotkb		Slc25a4	peptide massfingerprinting	MI:0082	true	Slc25a4	Rattus norvegicus (Rat),rat	10116	protein	MI:0326
	Atp5pb,at5f1_rat	ATP synthase peripheral stalk-membrane subunit b,ATP synthase subunit b,Atp5f,Atp5f1,Atp5pb						EBI-2255901										unspecified role	MI:0499	Atp5pb			neutral component	MI:0497	Atp5pb							P19511		P19511	uniprotkb		Atp5pb	peptide massfingerprinting	MI:0082	true	Atp5pb	Rattus norvegicus (Rat),rat	10116	protein	MI:0326				ENSRNOG00000016000,ENSRNOG00000046299,ENSRNOP00000021920,ENSRNOP00000065147,ENSRNOT00000021920,ENSRNOT00000075083
	Atp5mg,atp5l_rat	ATP synthase membrane subunit g,Atp5l,Atp5mg						EBI-2255888								G3V9A9		unspecified role	MI:0499	Atp5mg			neutral component	MI:0497	Atp5mg							Q6PDU7		Q6PDU7	uniprotkb		Atp5mg	peptide massfingerprinting	MI:0082	false	Atp5mg	Rattus norvegicus (Rat),rat	10116	protein	MI:0326				ENSRNOG00000028884,ENSRNOP00000040969,ENSRNOT00000050878
	Atp5po,atpo_rat	ATP synthase peripheral stalk subunit OSCP,Atp5o,Atp5po,Oligomycin sensitivity conferral protein,Sperm flagella protein 4						EBI-918179										unspecified role	MI:0499	Atp5po			neutral component	MI:0497	Atp5po							Q06647		Q06647	uniprotkb		Atp5po	peptide massfingerprinting	MI:0082	false	Atp5po	Rattus norvegicus (Rat),rat	10116	protein	MI:0326				ENSRNOG00000001991,ENSRNOP00000002732,ENSRNOT00000002732
	Uqcrb,b2rys2_rat	LOC685596,Uqcrb,rCG_60159						EBI-2255856										unspecified role	MI:0499	Uqcrb			neutral component	MI:0497	Uqcrb							B2RYS2		B2RYS2	uniprotkb		Uqcrb	peptide massfingerprinting	MI:0082	false	Uqcrb	Rattus norvegicus (Rat),rat	10116	protein	MI:0326				ENSRNOG00000024967,ENSRNOG00000032204,ENSRNOP00000033706,ENSRNOP00000048883,ENSRNOT00000037030,ENSRNOT00000046035
	Calr,calr_rat	CALBP,CRP55,Calcium-binding protein 3,Calr,Calregulin,Endoplasmic reticulum resident protein 60,HACBP						EBI-916742								P10452		unspecified role	MI:0499	Calr			neutral component	MI:0497	Calr							P18418		P18418	uniprotkb		Calr	peptide massfingerprinting	MI:0082	false	Calr	Rattus norvegicus (Rat),rat	10116	protein	MI:0326				ENSRNOG00000003029,ENSRNOP00000004091,ENSRNOT00000004091
	Cltc,clh1_rat	Cltc						EBI-397997										unspecified role	MI:0499	Cltc			neutral component	MI:0497	Cltc							P11442		P11442	uniprotkb		Cltc	peptide massfingerprinting	MI:0082	true	Cltc	Rattus norvegicus (Rat),rat	10116	protein	MI:0326			DIP-36966N
	Cntn1,cntn1_rat	Cntn1,Neural cell surface protein F3						EBI-2255922										unspecified role	MI:0499	Cntn1			neutral component	MI:0497	Cntn1							Q63198		Q63198	uniprotkb		Cntn1	peptide massfingerprinting	MI:0082	false	Cntn1	Rattus norvegicus (Rat),rat	10116	protein	MI:0326			DIP-53082N	ENSRNOG00000004438,ENSRNOP00000006219,ENSRNOP00000071355,ENSRNOT00000006219,ENSRNOT00000080621
	Col1a1,co1a1_rat	Alpha-1 type I collagen,Col1a1						EBI-915744								A3KNA1,P02455,Q63079		unspecified role	MI:0499	Col1a1		ENSRNOG00000003897	neutral component	MI:0497	Col1a1							P02454		P02454	uniprotkb	2.37793736720035	Col1a1	peptide massfingerprinting	MI:0082	true	Col1a1	Rattus norvegicus (Rat),rat	10116	protein	MI:0326			DIP-36887N	ENSRNOG00000003897,ENSRNOP00000005311,ENSRNOT00000005311
	Ctbp1,ctbp1_rat	50 kDa BFA-dependent ADP-ribosylation substrate,BARS-50,Bars,C-terminal-binding protein 3,Ctbp1,Ctbp3						EBI-2255813										unspecified role	MI:0499	Ctbp1			neutral component	MI:0497	Ctbp1							Q9Z2F5		Q9Z2F5	uniprotkb		Ctbp1	peptide massfingerprinting	MI:0082	true	Ctbp1	Rattus norvegicus (Rat),rat	10116	protein	MI:0326
	Cyb5b,cyb5b_rat	Cyb5b,Cyb5m,Cytochrome b5 outer mitochondrial membrane isoform,Omb5						EBI-2255962								Q9QWG1		unspecified role	MI:0499	Cyb5b			neutral component	MI:0497	Cyb5b							P04166		P04166	uniprotkb		Cyb5b	peptide massfingerprinting	MI:0082	false	Cyb5b	Rattus norvegicus (Rat),rat	10116	protein	MI:0326				ENSRNOG00000011142,ENSRNOP00000015006,ENSRNOP00000069128,ENSRNOT00000015006,ENSRNOT00000086435
	Cybc1,cybc1_rat	Cybc1,Eros,Essential for reactive oxygen species protein						EBI-2255940										unspecified role	MI:0499	Cybc1			neutral component	MI:0497	Cybc1							Q6AYA6		Q6AYA6	uniprotkb		Cybc1	peptide massfingerprinting	MI:0082	false	Cybc1	Rattus norvegicus (Rat),rat	10116	protein	MI:0326				ENSRNOG00000036666,ENSRNOP00000051805,ENSRNOT00000054922
	Exo5,d3zle0_rat	Exo5,rCG_31481						EBI-2257699										unspecified role	MI:0499	Exo5			neutral component	MI:0497	Exo5							D3ZLE0		D3ZLE0	uniprotkb		Exo5	peptide massfingerprinting	MI:0082	false	Exo5	Rattus norvegicus (Rat),rat	10116	protein	MI:0326				ENSRNOG00000037432,ENSRNOP00000053484,ENSRNOT00000056644
	Aspm,d3zzq1_rat	Aspm						EBI-2257705										unspecified role	MI:0499	Aspm			neutral component	MI:0497	Aspm							D3ZZQ1		D3ZZQ1	uniprotkb		Aspm	peptide massfingerprinting	MI:0082	false	Aspm	Rattus norvegicus (Rat),rat	10116	protein	MI:0326				ENSRNOG00000012318,ENSRNOP00000016797,ENSRNOT00000016797
	Atp6v1a,d4a133_rat	Atp6v1a,rCG_52629						EBI-2257711										unspecified role	MI:0499	Atp6v1a			neutral component	MI:0497	Atp6v1a							D4A133		D4A133	uniprotkb		Atp6v1a	peptide massfingerprinting	MI:0082	true	Atp6v1a	Rattus norvegicus (Rat),rat	10116	protein	MI:0326				ENSRNOG00000001992,ENSRNOP00000002727,ENSRNOP00000076121,ENSRNOT00000002727,ENSRNOT00000093467
	Ndufa6,d4a3v2_rat	Ndufa6,Ndufa6_predicted,rCG_59408						EBI-2257702										unspecified role	MI:0499	Ndufa6			neutral component	MI:0497	Ndufa6							D4A3V2		D4A3V2	uniprotkb		Ndufa6	peptide massfingerprinting	MI:0082	false	Ndufa6	Rattus norvegicus (Rat),rat	10116	protein	MI:0326				ENSRNOG00000008569,ENSRNOP00000011484,ENSRNOT00000011484
	Dync1li1,dc1l1_rat	Dncli1,Dync1li1,Dynein light chain A,Dynein light intermediate chain 1, cytosolic						EBI-2255864										unspecified role	MI:0499	Dync1li1			neutral component	MI:0497	Dync1li1							Q9QXU8		Q9QXU8	uniprotkb		Dync1li1	peptide massfingerprinting	MI:0082	true	Dync1li1	Rattus norvegicus (Rat),rat	10116	protein	MI:0326
	Dctn2,dctn2_rat	Dctn2						EBI-920539										unspecified role	MI:0499	Dctn2			neutral component	MI:0497	Dctn2							Q6AYH5		Q6AYH5	uniprotkb		Dctn2	peptide massfingerprinting	MI:0082	false	Dctn2	Rattus norvegicus (Rat),rat	10116	protein	MI:0326				ENSRNOG00000025481,ENSRNOP00000008120,ENSRNOT00000008120
	Ddr1,ddr1_rat	CD167 antigen-like family member A,Cell adhesion kinase,Ddr1,Discoidin receptor tyrosine kinase,Eddr1,Protein-tyrosine kinase 3,Ptk3,Tyrosine kinase DDR,Tyrosine-protein kinase CAK						EBI-2255830										unspecified role	MI:0499	Ddr1			neutral component	MI:0497	Ddr1							Q63474		Q63474	uniprotkb		Ddr1	peptide massfingerprinting	MI:0082	false	Ddr1	Rattus norvegicus (Rat),rat	10116	protein	MI:0326
	Dld,dldh_rat	Dihydrolipoamide dehydrogenase,Dld						EBI-918983										unspecified role	MI:0499	Dld			neutral component	MI:0497	Dld							Q6P6R2		Q6P6R2	uniprotkb		Dld	peptide massfingerprinting	MI:0082	false	Dld	Rattus norvegicus (Rat),rat	10116	protein	MI:0326				ENSRNOG00000006364,ENSRNOP00000008980,ENSRNOT00000008980
	Dpp3,dpp3_rat	Dipeptidyl aminopeptidase III,Dipeptidyl arylamidase III,Dipeptidyl peptidase III,Dpp3,Enkephalinase B						EBI-2255826								Q32Q87		unspecified role	MI:0499	Dpp3			neutral component	MI:0497	Dpp3							O55096		O55096	uniprotkb		Dpp3	peptide massfingerprinting	MI:0082	false	Dpp3	Rattus norvegicus (Rat),rat	10116	protein	MI:0326				ENSRNOG00000031485,ENSRNOP00000026968,ENSRNOT00000026968
	Dpysl4,dpyl4_rat	Collapsin response mediator protein 3,Crmp3,Dpysl4,UNC33-like phosphoprotein 4,Ulip4						EBI-2255842										unspecified role	MI:0499	Dpysl4			neutral component	MI:0497	Dpysl4							Q62951		Q62951	uniprotkb		Dpysl4	peptide massfingerprinting	MI:0082	false	Dpysl4	Rattus norvegicus (Rat),rat	10116	protein	MI:0326
	Drgx,drgx_rat	Dorsal root ganglion 11,Drg11,Drgx,Homeobox protein DRG11,Paired-related homeobox protein-like 1,Prrxl1						EBI-2255936										unspecified role	MI:0499	Drgx			neutral component	MI:0497	Drgx							Q62798		Q62798	uniprotkb		Drgx	peptide massfingerprinting	MI:0082	false	Drgx	Rattus norvegicus (Rat),rat	10116	protein	MI:0326
	Erich6,erip6_rat	Erich6,Fam194a,Protein FAM194A						EBI-2255966										unspecified role	MI:0499	Erich6			neutral component	MI:0497	Erich6							Q5XI56		Q5XI56	uniprotkb		Erich6	peptide massfingerprinting	MI:0082	false	Erich6	Rattus norvegicus (Rat),rat	10116	protein	MI:0326
	Fh,fumh_rat	Fh,Fh1						EBI-2255872,EBI-916553								Q5M964		unspecified role	MI:0499	Fh			neutral component	MI:0497	Fh							P14408		P14408	uniprotkb		Fh	peptide massfingerprinting	MI:0082	false	Fh	Rattus norvegicus (Rat),rat	10116	protein	MI:0326				ENSRNOG00000003653,ENSRNOP00000004917,ENSRNOT00000004917
	Gnai1,gnai1_rat	Adenylate cyclase-inhibiting G alpha protein,Gnai-1,Gnai1						EBI-1026411								Q45QN2		unspecified role	MI:0499	Gnai1			neutral component	MI:0497	Gnai1							P10824		P10824	uniprotkb		Gnai1	peptide massfingerprinting	MI:0082	false	Gnai1	Rattus norvegicus (Rat),rat	10116	protein	MI:0326			DIP-6073N	ENSRNOG00000057096,ENSRNOP00000074036,ENSRNOT00000091004
	Hba1,hba_rat	Alpha-1/2-globin,Hba-a1,Hba1,Hemoglobin alpha-1/2 chain						EBI-1209456								P33583,Q63243,Q80XV2,Q91V15		unspecified role	MI:0499	Hba1			neutral component	MI:0497	Hba1							P01946		P01946	uniprotkb		Hba1	peptide massfingerprinting	MI:0082	false	Hba1	Rattus norvegicus (Rat),rat	10116	protein	MI:0326				ENSRNOG00000029886,ENSRNOP00000044233,ENSRNOT00000051483
	Hbb,hbb1_rat	Beta-1-globin,Hbb,Hemoglobin beta chain, major-form,Hemoglobin beta-1 chain						EBI-2255993								P33584		unspecified role	MI:0499	Hbb			neutral component	MI:0497	Hbb							P02091		P02091	uniprotkb		Hbb	peptide massfingerprinting	MI:0082	false	Hbb	Rattus norvegicus (Rat),rat	10116	protein	MI:0326
	Hk1,hxk1_rat	Brain form hexokinase,Hexokinase type I,Hexokinase-A,Hk1						EBI-2255913										unspecified role	MI:0499	Hk1			neutral component	MI:0497	Hk1							P05708		P05708	uniprotkb		Hk1	peptide massfingerprinting	MI:0082	false	Hk1	Rattus norvegicus (Rat),rat	10116	protein	MI:0326
	Idh3a,idh3a_rat	Idh3a,Isocitric dehydrogenase subunit alpha,NAD(+)-specific ICDH subunit alpha						EBI-919767										unspecified role	MI:0499	Idh3a			neutral component	MI:0497	Idh3a							Q99NA5		Q99NA5	uniprotkb		Idh3a	peptide massfingerprinting	MI:0082	false	Idh3a	Rattus norvegicus (Rat),rat	10116	protein	MI:0326
	Ckb,kcrb_rat	B-CK,Ckb,Ckbb,Creatine kinase B chain,Creatine phosphokinase M-type						EBI-2255838								A0JPK7,Q499P7,Q5PPJ5,Q6IRE0,Q6P139		unspecified role	MI:0499	Ckb			neutral component	MI:0497	Ckb							P07335		P07335	uniprotkb		Ckb	peptide massfingerprinting	MI:0082	false	Ckb	Rattus norvegicus (Rat),rat	10116	protein	MI:0326				ENSRNOG00000010872,ENSRNOP00000015122,ENSRNOT00000015122
	Ckmt1,kcru_rat	Acidic-type mitochondrial creatine kinase,Ckmt,Ckmt1,Ubiquitous mitochondrial creatine kinase						EBI-2255977										unspecified role	MI:0499	Ckmt1		ENSRNOG00000014573	neutral component	MI:0497	Ckmt1							P25809		P25809	uniprotkb	2.57825248356893	Ckmt1	peptide massfingerprinting	MI:0082	true	Ckmt1	Rattus norvegicus (Rat),rat	10116	protein	MI:0326
	Map1a,map1a_rat	Map1a,Mtap1a						EBI-631571										unspecified role	MI:0499	Map1a			neutral component	MI:0497	Map1a							P34926		P34926	uniprotkb		Map1a	peptide massfingerprinting	MI:0082	true	Map1a	Rattus norvegicus (Rat),rat	10116	protein	MI:0326			DIP-29265N
	Mapre3,mare3_rat	EB1 protein family member 3,End-binding protein 3,Mapre3,RP3						EBI-2255973										unspecified role	MI:0499	Mapre3			neutral component	MI:0497	Mapre3							Q5XIT1		Q5XIT1	uniprotkb		Mapre3	peptide massfingerprinting	MI:0082	false	Mapre3	Rattus norvegicus (Rat),rat	10116	protein	MI:0326				ENSRNOG00000008961,ENSRNOP00000011877,ENSRNOT00000011874
	Ndufs2,ndus2_rat	Complex I-49kD,NADH-ubiquinone oxidoreductase 49 kDa subunit,Ndufs2						EBI-2255868										unspecified role	MI:0499	Ndufs2			neutral component	MI:0497	Ndufs2							Q641Y2		Q641Y2	uniprotkb		Ndufs2	peptide massfingerprinting	MI:0082	false	Ndufs2	Rattus norvegicus (Rat),rat	10116	protein	MI:0326				ENSRNOG00000038372,ENSRNOP00000055224,ENSRNOT00000058423
	Ndufv3,o54755_rat	Ndufv3,Ndufv3-ps1						EBI-2255989										unspecified role	MI:0499	Ndufv3			neutral component	MI:0497	Ndufv3							O54755		O54755	uniprotkb		Ndufv3	peptide massfingerprinting	MI:0082	false	Ndufv3	Rattus norvegicus (Rat),rat	10116	protein	MI:0326
	Ogdh,odo1_rat	2-oxoglutarate dehydrogenase complex component E1,Alpha-ketoglutarate dehydrogenase,Ogdh,Ogdhl						EBI-2256007										unspecified role	MI:0499	Ogdh			neutral component	MI:0497	Ogdh							Q5XI78		Q5XI78	uniprotkb		Ogdh	peptide massfingerprinting	MI:0082	false	Ogdh	Rattus norvegicus (Rat),rat	10116	protein	MI:0326				ENSRNOG00000005130,ENSRNOP00000054026,ENSRNOP00000068674,ENSRNOT00000057199,ENSRNOT00000083394
	Dlat,odp2_rat	70 kDa mitochondrial autoantigen of primary biliary cirrhosis,Dihydrolipoamide acetyltransferase component of pyruvate dehydrogenase complex,Dlat,Pyruvate dehydrogenase complex component E2						EBI-916164								Q3B7V7		unspecified role	MI:0499	Dlat			neutral component	MI:0497	Dlat							P08461		P08461	uniprotkb		Dlat	peptide massfingerprinting	MI:0082	false	Dlat	Rattus norvegicus (Rat),rat	10116	protein	MI:0326				ENSRNOG00000009994,ENSRNOP00000032890,ENSRNOT00000032152
	Opa1,opa1_rat	Opa1,Optic atrophy protein 1 homolog						EBI-919238								O08681,Q5MPP1,Q5MPP2,Q5QJE9,Q6B435,Q6R611		unspecified role	MI:0499	Opa1			neutral component	MI:0497	Opa1							Q2TA68		Q2TA68	uniprotkb		Opa1	peptide massfingerprinting	MI:0082	false	Opa1	Rattus norvegicus (Rat),rat	10116	protein	MI:0326				ENSRNOG00000001717,ENSRNOP00000002338,ENSRNOP00000002343,ENSRNOT00000002338,ENSRNOT00000002343
	Ncam1,p13596-1	N-CAM 140,Ncam,Ncam1						EBI-916514										unspecified role	MI:0499	Ncam1			neutral component	MI:0497	Ncam1							P13596-1		P13596-1	uniprotkb		Ncam1	peptide massfingerprinting	MI:0082	true	Ncam1	Rattus norvegicus (Rat),rat	10116	protein	MI:0326
	Bsg,p26453-2	Bsg,Glycoprotein CE9,OX-47 antigen						EBI-919342										unspecified role	MI:0499	Bsg			neutral component	MI:0497	Bsg							P26453-2		P26453-2	uniprotkb		Bsg	peptide massfingerprinting	MI:0082	false	Bsg	Rattus norvegicus (Rat),rat	10116	protein	MI:0326
	Ywhab,p35213-1	Prepronerve growth factor RNH-1,Protein kinase C inhibitor protein 1,Ywhab						EBI-1018917										unspecified role	MI:0499	Ywhab			neutral component	MI:0497	Ywhab							P35213-1		P35213-1	uniprotkb		Ywhab	peptide massfingerprinting	MI:0082	true	Ywhab	Rattus norvegicus (Rat),rat	10116	protein	MI:0326
	Dnm2,p39052-1	Dnm2,Dyn2,IIBA,ba						EBI-349622										unspecified role	MI:0499	Dnm2			neutral component	MI:0497	Dnm2							P39052-1		P39052-1	uniprotkb		Dnm2	peptide massfingerprinting	MI:0082	false	Dnm2	Rattus norvegicus (Rat),rat	10116	protein	MI:0326
	p97582_rat							EBI-2255943										unspecified role	MI:0499	P97582			neutral component	MI:0497								P97582					P97582	peptide massfingerprinting	MI:0082	true	P97582	Rattus norvegicus (Rat),rat	10116	protein	MI:0326			DIP-53073N
	Pacsin1,pacn1_rat	Dynamin proline-rich domain-interacting protein,Pacsin1,Synaptic, dynamin-associated protein I,Syndapin-1,Syndapin-I						EBI-1550185										unspecified role	MI:0499	Pacsin1		ENSRNOG00000054603	neutral component	MI:0497	Pacsin1							Q9Z0W5		Q9Z0W5	uniprotkb	4.83730719645325	Pacsin1	peptide massfingerprinting	MI:0082	true	Pacsin1	Rattus norvegicus (Rat),rat	10116	protein	MI:0326			DIP-39836N
	Phb,phb_rat	Phb						EBI-298513								P24142,Q4V8M6		unspecified role	MI:0499	Phb			neutral component	MI:0497	Phb							P67779		P67779	uniprotkb		Phb	peptide massfingerprinting	MI:0082	false	Phb	Rattus norvegicus (Rat),rat	10116	protein	MI:0326				ENSRNOG00000046799,ENSRNOP00000066502,ENSRNOT00000075733
	Phf5a,phf5a_rat	Ini,Phf5a,Splicing factor 3B-associated 14 kDa protein						EBI-2257722										unspecified role	MI:0499	Phf5a			neutral component	MI:0497	Phf5a							P83871		P83871	uniprotkb		Phf5a	peptide massfingerprinting	MI:0082	false	Phf5a	Rattus norvegicus (Rat),rat	10116	protein	MI:0326				ENSRNOG00000024170,ENSRNOP00000005837,ENSRNOT00000005837
	Alpl,ppbt_rat	Alkaline phosphatase liver/bone/kidney isozyme,Alpl						EBI-2255876								P14055,P70707		unspecified role	MI:0499	Alpl			neutral component	MI:0497	Alpl							P08289		P08289	uniprotkb		Alpl	peptide massfingerprinting	MI:0082	false	Alpl	Rattus norvegicus (Rat),rat	10116	protein	MI:0326				ENSRNOG00000013954,ENSRNOP00000019004,ENSRNOT00000019004
	Prdx2,prdx2_rat	Prdx2,Tdpx1,Thiol-specific antioxidant protein,Thioredoxin peroxidase 1,Thioredoxin-dependent peroxide reductase 1						EBI-917371								Q6PDV3		unspecified role	MI:0499	Prdx2			neutral component	MI:0497	Prdx2							P35704		P35704	uniprotkb		Prdx2	peptide massfingerprinting	MI:0082	false	Prdx2	Rattus norvegicus (Rat),rat	10116	protein	MI:0326
	Prps1,prps1_rat	Phosphoribosyl pyrophosphate synthase I,Prps1						EBI-917830								P09329,Q5M8A4		unspecified role	MI:0499	Prps1			neutral component	MI:0497	Prps1							P60892		P60892	uniprotkb		Prps1	peptide massfingerprinting	MI:0082	false	Prps1	Rattus norvegicus (Rat),rat	10116	protein	MI:0326				ENSRNOG00000060262,ENSRNOP00000071101,ENSRNOT00000078582
	MGC114492,q4v8d3_rat	MGC114492,rCG_53276						EBI-2257714										unspecified role	MI:0499	MGC114492			neutral component	MI:0497	MGC114492							Q4V8D3		Q4V8D3	uniprotkb		MGC114492	peptide massfingerprinting	MI:0082	false	MGC114492	Rattus norvegicus (Rat),rat	10116	protein	MI:0326				ENSRNOG00000032629,ENSRNOP00000042255,ENSRNOT00000050147
	Ndufc2,q5pqz9_rat	Ndufc2,rCG_39969						EBI-2255958										unspecified role	MI:0499	Ndufc2		ENSRNOG00000012383	neutral component	MI:0497	Ndufc2							Q5PQZ9		Q5PQZ9	uniprotkb	-2.65815344619101	Ndufc2	peptide massfingerprinting	MI:0082	true	Ndufc2	Rattus norvegicus (Rat),rat	10116	protein	MI:0326				ENSRNOG00000012383,ENSRNOP00000016509,ENSRNOT00000016509
	Snrpa,q5u214_rat	Snrpa,rCG_54341						EBI-2255884								F1M6Z8		unspecified role	MI:0499	Snrpa		ENSRNOG00000001501	neutral component	MI:0497	Snrpa							Q5U214		Q5U214	uniprotkb	-1.58770454369294	Snrpa	peptide massfingerprinting	MI:0082	true	Snrpa	Rattus norvegicus (Rat),rat	10116	protein	MI:0326				ENSRNOG00000001501,ENSRNOP00000002053,ENSRNOT00000002053
	Muc15,q5xhx5_rat	Muc15						EBI-2255809										unspecified role	MI:0499	Muc15			neutral component	MI:0497	Muc15							Q5XHX5		Q5XHX5	uniprotkb		Muc15	peptide massfingerprinting	MI:0082	false	Muc15	Rattus norvegicus (Rat),rat	10116	protein	MI:0326				ENSRNOG00000004703,ENSRNOP00000006256,ENSRNOP00000070909,ENSRNOT00000006256,ENSRNOT00000079600
	UBC,q63654_rat	UBC						EBI-2256028										unspecified role	MI:0499	UBC			neutral component	MI:0497	UBC							Q63654		Q63654	uniprotkb		UBC	peptide massfingerprinting	MI:0082	true	UBC	Rattus norvegicus (Rat),rat	10116	protein	MI:0326
	Ap2a2,q66hm2_rat	Ap2a2						EBI-2255846										unspecified role	MI:0499	Ap2a2			neutral component	MI:0497	Ap2a2							Q66HM2		Q66HM2	uniprotkb		Ap2a2	peptide massfingerprinting	MI:0082	true	Ap2a2	Rattus norvegicus (Rat),rat	10116	protein	MI:0326				ENSRNOG00000019534,ENSRNOP00000060992,ENSRNOT00000064254
	Ndufa10,q6p6w6_rat	Ndufa10,rCG_55630						EBI-919033										unspecified role	MI:0499	Ndufa10			neutral component	MI:0497	Ndufa10							Q6P6W6		Q6P6W6	uniprotkb		Ndufa10	peptide massfingerprinting	MI:0082	false	Ndufa10	Rattus norvegicus (Rat),rat	10116	protein	MI:0326
	Atp5f1c,q6pcu0_rat	Atp5c1,Atp5f1c,rCG_55763						EBI-2255880								F7FFJ9		unspecified role	MI:0499	Atp5f1c			neutral component	MI:0497	Atp5f1c							Q6PCU0		Q6PCU0	uniprotkb		Atp5f1c	peptide massfingerprinting	MI:0082	false	Atp5f1c	Rattus norvegicus (Rat),rat	10116	protein	MI:0326				ENSRNOG00000019223,ENSRNOP00000061946,ENSRNOT00000064802
	LOC100362110,q6qi53_rat	LOC100362110						EBI-2255817										unspecified role	MI:0499	LOC100362110			neutral component	MI:0497	LOC100362110							Q6QI53		Q6QI53	uniprotkb		LOC100362110	peptide massfingerprinting	MI:0082	false	LOC100362110	Rattus norvegicus (Rat),rat	10116	protein	MI:0326
	Sptbn1,q6xd99_rat	Spnb2,Sptbn1						EBI-2255820										unspecified role	MI:0499	Sptbn1			neutral component	MI:0497	Sptbn1							Q6XD99		Q6XD99	uniprotkb		Sptbn1	peptide massfingerprinting	MI:0082	false	Sptbn1	Rattus norvegicus (Rat),rat	10116	protein	MI:0326
	Mt-co2,q8sez5_rat	CO2,COII,COX2,COXII,Mt-co2,mt-Co3,mt-Nd4l						EBI-2255909										unspecified role	MI:0499	Mt-co2			neutral component	MI:0497	Mt-co2							Q8SEZ5		Q8SEZ5	uniprotkb		Mt-co2	peptide massfingerprinting	MI:0082	false	Mt-co2	Rattus norvegicus (Rat),rat	10116	protein	MI:0326
	Runx3,q91zk1_rat	Runx3						EBI-2255892										unspecified role	MI:0499	Runx3			neutral component	MI:0497	Runx3							Q91ZK1		Q91ZK1	uniprotkb		Runx3	peptide massfingerprinting	MI:0082	false	Runx3	Rattus norvegicus (Rat),rat	10116	protein	MI:0326
	Il5ra,q99ps3_rat	Il5ra						EBI-2255947										unspecified role	MI:0499	Il5ra			neutral component	MI:0497	Il5ra							Q99PS3		Q99PS3	uniprotkb		Il5ra	peptide massfingerprinting	MI:0082	false	Il5ra	Rattus norvegicus (Rat),rat	10116	protein	MI:0326
	Col5a3,q9ji04_rat	Col5a3,rCG_31726						EBI-2255917										unspecified role	MI:0499	Col5a3			neutral component	MI:0497	Col5a3							Q9JI04		Q9JI04	uniprotkb		Col5a3	peptide massfingerprinting	MI:0082	false	Col5a3	Rattus norvegicus (Rat),rat	10116	protein	MI:0326				ENSRNOG00000020525,ENSRNOP00000027897,ENSRNOT00000027897
	Rtn4,q9jk11-1	Foocen,Glut4 vesicle 20 kDa protein,NI-220-250,Neurite outgrowth inhibitor,Nogo,Nogo-A,Rtn4						EBI-919989										unspecified role	MI:0499	Rtn4			neutral component	MI:0497	Rtn4							Q9JK11-1		Q9JK11-1	uniprotkb		Rtn4	peptide massfingerprinting	MI:0082	true	Rtn4	Rattus norvegicus (Rat),rat	10116	protein	MI:0326
	q9jmb2_rat							EBI-2256020										unspecified role	MI:0499	Q9JMB2			neutral component	MI:0497								Q9JMB2					Q9JMB2	peptide massfingerprinting	MI:0082	false	Q9JMB2	Rattus norvegicus (Rat),rat	10116	protein	MI:0326
	Uqcrc1,qcr1_rat	Complex III subunit 1,Core protein I,Ubiquinol-cytochrome-c reductase complex core protein 1,Uqcrc1						EBI-920593										unspecified role	MI:0499	Uqcrc1			neutral component	MI:0497	Uqcrc1							Q68FY0		Q68FY0	uniprotkb		Uqcrc1	peptide massfingerprinting	MI:0082	false	Uqcrc1	Rattus norvegicus (Rat),rat	10116	protein	MI:0326				ENSRNOG00000032134,ENSRNOP00000044696,ENSRNOT00000042114
	Pop4,rpp29_rat	Pop4,Rpp29						EBI-2255985										unspecified role	MI:0499	Pop4			neutral component	MI:0497	Pop4							Q5M882		Q5M882	uniprotkb		Pop4	peptide massfingerprinting	MI:0082	false	Pop4	Rattus norvegicus (Rat),rat	10116	protein	MI:0326				ENSRNOG00000027646,ENSRNOP00000020474,ENSRNOT00000020474
	Samm50,sam50_rat	Samm50						EBI-2255932										unspecified role	MI:0499	Samm50			neutral component	MI:0497	Samm50							Q6AXV4		Q6AXV4	uniprotkb		Samm50	peptide massfingerprinting	MI:0082	false	Samm50	Rattus norvegicus (Rat),rat	10116	protein	MI:0326				ENSRNOG00000011952,ENSRNOP00000016520,ENSRNOT00000016520
	Septin3,sept3_rat	G-septin,P40,Sept3,Septin3						EBI-2009341								Q9R245,Q9WU35		unspecified role	MI:0499	Septin3			neutral component	MI:0497	Septin3							Q9WU34		Q9WU34	uniprotkb		Septin3	peptide massfingerprinting	MI:0082	false	Septin3	Rattus norvegicus (Rat),rat	10116	protein	MI:0326
	Septin7,sept7_rat	CDC10 protein homolog,Cdc10,Sept7,Septin7						EBI-920205										unspecified role	MI:0499	Septin7			neutral component	MI:0497	Septin7							Q9WVC0		Q9WVC0	uniprotkb		Septin7	peptide massfingerprinting	MI:0082	false	Septin7	Rattus norvegicus (Rat),rat	10116	protein	MI:0326
	Sh3gl2,sh3g2_rat	Endophilin-1,SH3 domain protein 2A,SH3 domain-containing GRB2-like protein 2,SH3p4,Sh3d2a,Sh3gl2,Sh3p4						EBI-1149197										unspecified role	MI:0499	Sh3gl2		ENSRNOG00000006761	neutral component	MI:0497	Sh3gl2							O35179		O35179	uniprotkb	-1.72954206042755	Sh3gl2	peptide massfingerprinting	MI:0082	true	Sh3gl2	Rattus norvegicus (Rat),rat	10116	protein	MI:0326				ENSRNOG00000006761,ENSRNOP00000008999,ENSRNOT00000008999
	Napa,snaa_rat	N-ethylmaleimide-sensitive factor attachment protein alpha,Napa,Snap,Snapa						EBI-917790										unspecified role	MI:0499	Napa			neutral component	MI:0497	Napa							P54921		P54921	uniprotkb		Napa	peptide massfingerprinting	MI:0082	false	Napa	Rattus norvegicus (Rat),rat	10116	protein	MI:0326			DIP-37030N	ENSRNOG00000001494,ENSRNOP00000002044,ENSRNOT00000002044
	Sptan1,sptn1_rat	Alpha-II spectrin,Fodrin alpha chain,Spna2,Spta2,Sptan1						EBI-2255997								O88663,P70477		unspecified role	MI:0499	Sptan1			neutral component	MI:0497	Sptan1							P16086		P16086	uniprotkb		Sptan1	peptide massfingerprinting	MI:0082	false	Sptan1	Rattus norvegicus (Rat),rat	10116	protein	MI:0326				ENSRNOG00000015396,ENSRNOP00000042382,ENSRNOT00000045827
	Stx1b,stx1b_rat	P35B,Stx1b,Stx1b2,Syntaxin-1B2						EBI-2255905								P32853		unspecified role	MI:0499	Stx1b			neutral component	MI:0497	Stx1b							P61265		P61265	uniprotkb		Stx1b	peptide massfingerprinting	MI:0082	false	Stx1b	Rattus norvegicus (Rat),rat	10116	protein	MI:0326				ENSRNOG00000019193,ENSRNOP00000026063,ENSRNOT00000026063
	Stxbp2,stxb2_rat	Protein unc-18 homolog 2,Protein unc-18 homolog B,Stxbp2,Unc18b						EBI-2256003										unspecified role	MI:0499	Stxbp2		ENSRNOG00000000994	neutral component	MI:0497	Stxbp2							Q62753		Q62753	uniprotkb	-2.21266599328114	Stxbp2	peptide massfingerprinting	MI:0082	true	Stxbp2	Rattus norvegicus (Rat),rat	10116	protein	MI:0326			DIP-289N
	Tuba4a,tba4a_rat	Alpha-tubulin 4,Tuba4,Tuba4a,Tubulin alpha-4 chain						EBI-2255850										unspecified role	MI:0499	Tuba4a			neutral component	MI:0497	Tuba4a							Q5XIF6		Q5XIF6	uniprotkb		Tuba4a	peptide massfingerprinting	MI:0082	true	Tuba4a	Rattus norvegicus (Rat),rat	10116	protein	MI:0326				ENSRNOG00000003597,ENSRNOP00000004797,ENSRNOT00000004797
	Tubb2b,tbb2b_rat	T beta-15,Tubb2a,Tubb2b						EBI-349199								A3KMR7,P04691		unspecified role	MI:0499	Tubb2b			neutral component	MI:0497	Tubb2b							Q3KRE8		Q3KRE8	uniprotkb		Tubb2b	peptide massfingerprinting	MI:0082	false	Tubb2b	Rattus norvegicus (Rat),rat	10116	protein	MI:0326				ENSRNOG00000017445,ENSRNOP00000023582,ENSRNOP00000073323,ENSRNOT00000023582,ENSRNOT00000083705
	Tubb3,tbb3_rat	Neuron-specific class III beta-tubulin,Tubb3						EBI-919537								Q8K5B6		unspecified role	MI:0499	Tubb3			neutral component	MI:0497	Tubb3							Q4QRB4		Q4QRB4	uniprotkb		Tubb3	peptide massfingerprinting	MI:0082	true	Tubb3	Rattus norvegicus (Rat),rat	10116	protein	MI:0326				ENSRNOG00000017209,ENSRNOP00000023452,ENSRNOT00000023452
	Tubb4b,tbb4b_rat	Tubb2c,Tubb4b,Tubulin beta-2C chain						EBI-919099										unspecified role	MI:0499	Tubb4b			neutral component	MI:0497	Tubb4b							Q6P9T8		Q6P9T8	uniprotkb		Tubb4b	peptide massfingerprinting	MI:0082	false	Tubb4b	Rattus norvegicus (Rat),rat	10116	protein	MI:0326
	Thy1,thy1_rat	Thy-1,Thy-1 antigen,Thy1						EBI-2255860										unspecified role	MI:0499	Thy1		ENSRNOG00000006604	neutral component	MI:0497	Thy1							P01830		P01830	uniprotkb	-3.69801526455847	Thy1	peptide massfingerprinting	MI:0082	true	Thy1	Rattus norvegicus (Rat),rat	10116	protein	MI:0326			DIP-1031N	ENSRNOG00000006604,ENSRNOP00000008685,ENSRNOT00000008685
	Tpm1,tpm1_rat	Alpha-tm,Alpha-tropomyosin,Tpm1,Tpma,Tropomyosin-1						EBI-1374736								P06469,P18342,P18343,P18344,P19354,Q53X09,Q63582,Q63608,Q63609		unspecified role	MI:0499	Tpm1			neutral component	MI:0497	Tpm1							P04692		P04692	uniprotkb		Tpm1	peptide massfingerprinting	MI:0082	false	Tpm1	Rattus norvegicus (Rat),rat	10116	protein	MI:0326			DIP-29020N	ENSRNOG00000018184,ENSRNOP00000024575,ENSRNOP00000048499,ENSRNOT00000024575,ENSRNOT00000048044
	Atp6v1b2,vatb2_rat	Atp6b2,Atp6v1b2,Endomembrane proton pump 58 kDa subunit,Vacuolar proton pump subunit B 2,Vat2						EBI-772667								O09045,P50517		unspecified role	MI:0499	Atp6v1b2			neutral component	MI:0497	Atp6v1b2							P62815		P62815	uniprotkb		Atp6v1b2	peptide massfingerprinting	MI:0082	false	Atp6v1b2	Rattus norvegicus (Rat),rat	10116	protein	MI:0326				ENSRNOG00000011891,ENSRNOP00000015931,ENSRNOT00000015931
	Atp6v1e1,vate1_rat	Atp6v1e1,Vacuolar proton pump subunit E 1						EBI-919161										unspecified role	MI:0499	Atp6v1e1			neutral component	MI:0497	Atp6v1e1							Q6PCU2		Q6PCU2	uniprotkb		Atp6v1e1	peptide massfingerprinting	MI:0082	false	Atp6v1e1	Rattus norvegicus (Rat),rat	10116	protein	MI:0326
	Vdac1,vdac1_rat	Outer mitochondrial membrane protein porin 1,Vdac1						EBI-920336								A1L125,Q3MHT8,Q5M944,Q5M972,Q6IN28,Q6P9W9		unspecified role	MI:0499	Vdac1			neutral component	MI:0497	Vdac1							Q9Z2L0		Q9Z2L0	uniprotkb		Vdac1	peptide massfingerprinting	MI:0082	true	Vdac1	Rattus norvegicus (Rat),rat	10116	protein	MI:0326			DIP-37068N	ENSRNOG00000006375,ENSRNOP00000008477,ENSRNOT00000008477
	Vdac3,vdac3_rat	Outer mitochondrial membrane protein porin 3,Vdac3						EBI-2255834								Q6GSZ1,Q9ESR2,Q9JI31,Q9WTU2		unspecified role	MI:0499	Vdac3			neutral component	MI:0497	Vdac3							Q9R1Z0		Q9R1Z0	uniprotkb		Vdac3	peptide massfingerprinting	MI:0082	false	Vdac3	Rattus norvegicus (Rat),rat	10116	protein	MI:0326
	Xylt1,xylt1_rat	Peptide O-xylosyltransferase 1,Xylosyltransferase I,Xylt1						EBI-2255805										unspecified role	MI:0499	Xylt1			neutral component	MI:0497	Xylt1							Q9EPI1		Q9EPI1	uniprotkb		Xylt1	peptide massfingerprinting	MI:0082	false	Xylt1	Rattus norvegicus (Rat),rat	10116	protein	MI:0326
	Cdc20,cdc20_rat	Cdc20,p55CDC						EBI-2256532								O70380,Q5U360		unspecified role	MI:0499	Cdc20			bait	MI:0496	Cdc20							Q62623		Q62623	uniprotkb		Cdc20	anti tag western blot	MI:0705	false	Cdc20	Rattus norvegicus (Rat),rat	10116	protein	MI:0326				ENSRNOG00000028415,ENSRNOP00000037772,ENSRNOT00000036151
	q99p97_rat							EBI-2256565										unspecified role	MI:0499	Q99P97			prey	MI:0498								Q99P97					Q99P97	western blot	MI:0113	false	Q99P97	Rattus norvegicus (Rat),rat	10116	protein	MI:0326
	Tanc1,tanc1_rat	TPR domain, ankyrin-repeat and coiled-coil domain-containing protein 1,Tanc,Tanc1						EBI-2133582										unspecified role	MI:0499	Tanc1		ENSRNOG00000025394	bait	MI:0496	Tanc1							Q6F6B3		Q6F6B3	uniprotkb	2.22365843443772	Tanc1	de novo protein sequencing by mass spectrometry	MI:0032	true	Tanc1	Rattus norvegicus (Rat),rat	10116	protein	MI:0326
	LOC303259,q5eb61_rat	LOC303259						EBI-2133459,EBI-2213427										unspecified role	MI:0499	LOC303259			prey	MI:0498	LOC303259							Q5EB61		Q5EB61	uniprotkb		LOC303259	de novo protein sequencing by mass spectrometry	MI:0032	true	LOC303259	Rattus norvegicus (Rat),rat	10116	protein	MI:0326
	EBI-2133669,Tnik,d3z811_rat	Tnik																unspecified role	MI:0499	Tnik			prey	MI:0498	Tnik				EBI-2133669								Tnik	de novo protein sequencing by mass spectrometry	MI:0032	true	Tnik	Rattus norvegicus (Rat),rat	10116	protein	MI:0326
	Crbn,crbn_rat	Crbn						EBI-8552884,UNK-5421359								A1L110,Q499S7		unspecified role	MI:0499	Crbn			prey	MI:0498	Crbn							Q56AP7		Q56AP7	uniprotkb		Crbn	western blot	MI:0113	false	Crbn	Rattus norvegicus (Rat),rat	10116	protein	MI:0326				ENSRNOG00000006534,ENSRNOP00000008873,ENSRNOT00000008873
	ClC-2,o54822_rat	ClC-2						EBI-8552809,MINT-6823037										unspecified role	MI:0499	ClC-2			bait	MI:0496	ClC-2							O54822		O54822	uniprotkb		ClC-2	predetermined participant	MI:0396	false	ClC-2	Rattus norvegicus (Rat),rat	10116	protein	MI:0326
	Cav1,p41350-2	Cav,Cav1						EBI-1161031,EBI-1527669										unspecified role	MI:0499	Cav1			prey	MI:0498	Cav1							P41350-2		P41350-2	uniprotkb		Cav1	western blot	MI:0113	true	Cav1	Rattus norvegicus (Rat),rat	10116	protein	MI:0326
	Flot2,flot2_rat	Flot2,Reg1,Reggie-1						EBI-2210729								Q9QX33,Q9Z2S8		unspecified role	MI:0499	Flot2			prey	MI:0498	Flot2							Q9Z2S9		Q9Z2S9	uniprotkb		Flot2	western blot	MI:0113	false	Flot2	Rattus norvegicus (Rat),rat	10116	protein	MI:0326				ENSRNOG00000009681,ENSRNOP00000014104,ENSRNOP00000014118,ENSRNOT00000014104,ENSRNOT00000014118
	Cav2,cav2_rat	Cav2						EBI-2210866								Q6P6R8,Q8VIK7		unspecified role	MI:0499	Cav2			prey	MI:0498	Cav2							Q2IBC5		Q2IBC5	uniprotkb		Cav2	Identification by mass spectrometry	MI:0427	false	Cav2	Rattus norvegicus (Rat),rat	10116	protein	MI:0326
	Cyb5r3,nb5r3_rat	Cyb5r3,Dia1,Diaphorase-1						EBI-2210833								Q64569,Q64720		unspecified role	MI:0499	Cyb5r3			prey	MI:0498	Cyb5r3							P20070		P20070	uniprotkb		Cyb5r3	Identification by mass spectrometry	MI:0427	false	Cyb5r3	Rattus norvegicus (Rat),rat	10116	protein	MI:0326				ENSRNOG00000009592,ENSRNOP00000061381,ENSRNOT00000064700
	Septin9,sept9_rat	Eighth septin,Eseptin,Sept9,Septin-like protein,Septin9						EBI-920105								Q9QZJ7,Q9QZJ8,Q9QZP9		unspecified role	MI:0499	Septin9			bait	MI:0496	Septin9							Q9QZR6		Q9QZR6	uniprotkb		Septin9	peptide massfingerprinting	MI:0082	false	Septin9	Rattus norvegicus (Rat),rat	10116	protein	MI:0326
	RGD1305464,q5fvk1_rat	RGD1305464						EBI-2009479										unspecified role	MI:0499	RGD1305464			prey	MI:0498	RGD1305464							Q5FVK1		Q5FVK1	uniprotkb		RGD1305464	peptide massfingerprinting	MI:0082	false	RGD1305464	Rattus norvegicus (Rat),rat	10116	protein	MI:0326				ENSRNOG00000018689,ENSRNOP00000069967,ENSRNOT00000085049
	Tnf,tnfa_rat	Cachectin,TNF-alpha,Tnf,Tnfa,Tnfsf2,Tumor necrosis factor ligand superfamily member 2						EBI-1374150								Q6EE11,Q9JI26,Q9JI27		unspecified role	MI:0499	Tnf			bait	MI:0496	Tnf							P16599		P16599	uniprotkb		Tnf	peptide massfingerprinting	MI:0082	true	Tnf	Rattus norvegicus (Rat),rat	10116	protein	MI:0326			DIP-39461N	ENSRNOG00000000837,ENSRNOG00000055156,ENSRNOP00000001110,ENSRNOP00000074520,ENSRNOT00000001110,ENSRNOT00000079677
	EBI-1572068,ipi00767314-rat-pro																	unspecified role	MI:0499	EBI-1572068			prey	MI:0498					EBI-1572068								EBI-1572068	peptide massfingerprinting	MI:0082	false	EBI-1572068	Rattus norvegicus (Rat),rat	10116	protein	MI:0326
	EBI-1572098,ipi00368692-rat-pro																	unspecified role	MI:0499	EBI-1572098			prey	MI:0498					EBI-1572098								EBI-1572098	peptide massfingerprinting	MI:0082	false	EBI-1572098	Rattus norvegicus (Rat),rat	10116	protein	MI:0326
	EBI-1572092,ipi00764166-rat-pro																	unspecified role	MI:0499	EBI-1572092			prey	MI:0498					EBI-1572092								EBI-1572092	peptide massfingerprinting	MI:0082	false	EBI-1572092	Rattus norvegicus (Rat),rat	10116	protein	MI:0326
	EBI-1572065,ipi00766216-rat-pro																	unspecified role	MI:0499	EBI-1572065			prey	MI:0498					EBI-1572065								EBI-1572065	peptide massfingerprinting	MI:0082	false	EBI-1572065	Rattus norvegicus (Rat),rat	10116	protein	MI:0326
	Togaram1,d3zw60_rat	Fam179b,Togaram1						EBI-1572054										unspecified role	MI:0499	Togaram1			prey	MI:0498	Togaram1							D3ZW60		D3ZW60	uniprotkb		Togaram1	peptide massfingerprinting	MI:0082	false	Togaram1	Rattus norvegicus (Rat),rat	10116	protein	MI:0326				ENSRNOG00000004415,ENSRNOP00000056038,ENSRNOT00000059271
	EBI-1572080,ipi00391468-rat-pro																	unspecified role	MI:0499	EBI-1572080			prey	MI:0498					EBI-1572080								EBI-1572080	peptide massfingerprinting	MI:0082	false	EBI-1572080	Rattus norvegicus (Rat),rat	10116	protein	MI:0326
	EBI-1572095,ipi00188079-rat-pro																	unspecified role	MI:0499	EBI-1572095			prey	MI:0498					EBI-1572095								EBI-1572095	peptide massfingerprinting	MI:0082	false	EBI-1572095	Rattus norvegicus (Rat),rat	10116	protein	MI:0326
	EBI-1572062,ipi00370353-rat-pro																	unspecified role	MI:0499	EBI-1572062			prey	MI:0498					EBI-1572062								EBI-1572062	peptide massfingerprinting	MI:0082	false	EBI-1572062	Rattus norvegicus (Rat),rat	10116	protein	MI:0326
	EBI-1572071,ipi00360086-rat-pro																	unspecified role	MI:0499	EBI-1572071			prey	MI:0498					EBI-1572071								EBI-1572071	peptide massfingerprinting	MI:0082	false	EBI-1572071	Rattus norvegicus (Rat),rat	10116	protein	MI:0326
	Mt3,mt3_rat	Growth inhibitory factor,Metallothionein-III,Mt3						EBI-1374524										unspecified role	MI:0499	Mt3			prey	MI:0498	Mt3							P37361		P37361	uniprotkb		Mt3	peptide massfingerprinting	MI:0082	false	Mt3	Rattus norvegicus (Rat),rat	10116	protein	MI:0326				ENSRNOG00000018958,ENSRNOP00000025669,ENSRNOT00000025669
	Ldhb,ldhb_rat	LDH heart subunit,Ldh-2,Ldh2,Ldhb						EBI-1374493										unspecified role	MI:0499	Ldhb			prey	MI:0498	Ldhb							P42123		P42123	uniprotkb		Ldhb	peptide massfingerprinting	MI:0082	false	Ldhb	Rattus norvegicus (Rat),rat	10116	protein	MI:0326				ENSRNOG00000013000,ENSRNOP00000017965,ENSRNOT00000017965
	Ehmt2,q6mg72_rat	Apom,Bat4,Bat8,C2,C4a,Cfb,Csnk2b,Ehmt2,G7e,Hspa1a,Hspa1b,Hspa1l,Ly6g5c,Ly6g6c,Neu1,Ng35,Rps25-ps2,Stk19						EBI-1374427								F1M7S8		unspecified role	MI:0499	Ehmt2			prey	MI:0498	Ehmt2							Q6MG72		Q6MG72	uniprotkb		Ehmt2	peptide massfingerprinting	MI:0082	false	Ehmt2	Rattus norvegicus (Rat),rat	10116	protein	MI:0326				ENSRNOG00000030630,ENSRNOP00000042145,ENSRNOT00000047370
	Mcoln3,q6ay44_rat	Mcoln3						EBI-1374540										unspecified role	MI:0499	Mcoln3		ENSRNOG00000015024	prey	MI:0498	Mcoln3							Q6AY44		Q6AY44	uniprotkb	2.02067213281868	Mcoln3	peptide massfingerprinting	MI:0082	true	Mcoln3	Rattus norvegicus (Rat),rat	10116	protein	MI:0326
	Canx,calx_rat	Canx						EBI-917363										unspecified role	MI:0499	Canx			prey	MI:0498	Canx							P35565		P35565	uniprotkb		Canx	peptide massfingerprinting	MI:0082	false	Canx	Rattus norvegicus (Rat),rat	10116	protein	MI:0326				ENSRNOG00000003343,ENSRNOP00000040859,ENSRNOT00000049942
	Setsip,q6un82_rat	Set,Setl1,Setsip						EBI-1374486										unspecified role	MI:0499	Setsip			prey	MI:0498	Setsip							Q6UN82		Q6UN82	uniprotkb		Setsip	peptide massfingerprinting	MI:0082	false	Setsip	Rattus norvegicus (Rat),rat	10116	protein	MI:0326
	Kpna6,q3kr98_rat	Kpna6						EBI-1374466										unspecified role	MI:0499	Kpna6			prey	MI:0498	Kpna6							Q3KR98		Q3KR98	uniprotkb		Kpna6	peptide massfingerprinting	MI:0082	false	Kpna6	Rattus norvegicus (Rat),rat	10116	protein	MI:0326
	Fbn2,q9wuh9_rat	Fbn2						EBI-1374386										unspecified role	MI:0499	Fbn2			prey	MI:0498	Fbn2							Q9WUH9		Q9WUH9	uniprotkb		Fbn2	peptide massfingerprinting	MI:0082	false	Fbn2	Rattus norvegicus (Rat),rat	10116	protein	MI:0326
	o35359_rat							EBI-1374598										unspecified role	MI:0499	O35359			prey	MI:0498								O35359					O35359	peptide massfingerprinting	MI:0082	false	O35359	Rattus norvegicus (Rat),rat	10116	protein	MI:0326
	Cflar,c0h5y5_rat	Cflar,rCG_22405						EBI-1374286										unspecified role	MI:0499	Cflar			prey	MI:0498	Cflar							C0H5Y5		C0H5Y5	uniprotkb		Cflar	peptide massfingerprinting	MI:0082	false	Cflar	Rattus norvegicus (Rat),rat	10116	protein	MI:0326				ENSRNOG00000012473,ENSRNOP00000016730,ENSRNOT00000016730
	q99m88_rat							EBI-1374348										unspecified role	MI:0499	Q99M88			prey	MI:0498								Q99M88					Q99M88	peptide massfingerprinting	MI:0082	false	Q99M88	Rattus norvegicus (Rat),rat	10116	protein	MI:0326
	Plekha3,q5xic5_rat	Plekha3						EBI-1374592										unspecified role	MI:0499	Plekha3			prey	MI:0498	Plekha3							Q5XIC5		Q5XIC5	uniprotkb		Plekha3	peptide massfingerprinting	MI:0082	false	Plekha3	Rattus norvegicus (Rat),rat	10116	protein	MI:0326
	Mt2,mt2_rat	Metallothionein-II,Mt2						EBI-1374516										unspecified role	MI:0499	Mt2			prey	MI:0498	Mt2							P04355		P04355	uniprotkb		Mt2	peptide massfingerprinting	MI:0082	false	Mt2	Rattus norvegicus (Rat),rat	10116	protein	MI:0326				ENSRNOG00000043098,ENSRNOP00000062585,ENSRNOT00000067391
	Lgals3bp,lg3bp_rat	Cyp-C-associated protein,Lectin galactoside-binding soluble 3-binding protein,Lgals3bp,Mac-2-binding protein,Protein 90K						EBI-1374506								Q66HR4,Q6Q8R9		unspecified role	MI:0499	Lgals3bp			prey	MI:0498	Lgals3bp							O70513		O70513	uniprotkb		Lgals3bp	peptide massfingerprinting	MI:0082	false	Lgals3bp	Rattus norvegicus (Rat),rat	10116	protein	MI:0326				ENSRNOG00000003217,ENSRNOP00000004320,ENSRNOT00000004320
	Plce1,plce1_rat	Phosphoinositide phospholipase C-epsilon-1,Phospholipase C-epsilon-1,Plce,Plce1						EBI-1374566										unspecified role	MI:0499	Plce1			prey	MI:0498	Plce1							Q99P84		Q99P84	uniprotkb		Plce1	peptide massfingerprinting	MI:0082	false	Plce1	Rattus norvegicus (Rat),rat	10116	protein	MI:0326
	Hivep2,zep2_rat	Agie-bp1,Angiotensinogen gene-inducible enhancer-binding protein 1,DNA-binding protein AGIE-BP1,Hivep2,Mibp1,Myc intron-binding protein 1						EBI-1374455								Q63725		unspecified role	MI:0499	Hivep2		ENSRNOG00000011015	prey	MI:0498	Hivep2							Q00900		Q00900	uniprotkb	1.83779206235378	Hivep2	peptide massfingerprinting	MI:0082	true	Hivep2	Rattus norvegicus (Rat),rat	10116	protein	MI:0326
	Bcl2l2,q7ts60_rat	Bcl2l2						EBI-1374259										unspecified role	MI:0499	Bcl2l2			prey	MI:0498	Bcl2l2							Q7TS60		Q7TS60	uniprotkb		Bcl2l2	peptide massfingerprinting	MI:0082	false	Bcl2l2	Rattus norvegicus (Rat),rat	10116	protein	MI:0326
	Casp3,casp3_rat	Apopain,Casp3,Cpp32,Cysteine protease CPP32,IRP,LICE,Protein Yama,SREBP cleavage activity 1						EBI-1374311								P70543,P97699,Q62993		unspecified role	MI:0499	Casp3		ENSRNOG00000010475	prey	MI:0498	Casp3							P55213		P55213	uniprotkb	-1.90653097961989	Casp3	peptide massfingerprinting	MI:0082	true	Casp3	Rattus norvegicus (Rat),rat	10116	protein	MI:0326				ENSRNOG00000010475,ENSRNOP00000014096,ENSRNOT00000014095
	Prdx1,prdx1_rat	HBP23,Heme-binding 23 kDa protein,Prdx1,Tdpx2,Thioredoxin peroxidase 2,Thioredoxin-dependent peroxide reductase 2						EBI-918674										unspecified role	MI:0499	Prdx1			prey	MI:0498	Prdx1							Q63716		Q63716	uniprotkb		Prdx1	peptide massfingerprinting	MI:0082	false	Prdx1	Rattus norvegicus (Rat),rat	10116	protein	MI:0326				ENSRNOG00000017194,ENSRNOP00000023132,ENSRNOT00000023132
	Apex2,a1l132_rat	Apex2,RGD1565983,rCG_38932						EBI-1374606										unspecified role	MI:0499	Apex2			prey	MI:0498	Apex2							A1L132		A1L132	uniprotkb		Apex2	peptide massfingerprinting	MI:0082	false	Apex2	Rattus norvegicus (Rat),rat	10116	protein	MI:0326
	Gnb4,gbb4_rat	Gnb4,Transducin beta chain 4						EBI-1374407								Q4V8I8,Q6Q8B2		unspecified role	MI:0499	Gnb4		ENSRNOG00000011070	prey	MI:0498	Gnb4							O35353		O35353	uniprotkb	-1.94013724299622	Gnb4	peptide massfingerprinting	MI:0082	true	Gnb4	Rattus norvegicus (Rat),rat	10116	protein	MI:0326
	Acta1,acts_rat	Acta,Acta1,Alpha-actin-1						EBI-367530								P02568,P99020		unspecified role	MI:0499	Acta1			prey	MI:0498	Acta1							P68136		P68136	uniprotkb		Acta1	peptide massfingerprinting	MI:0082	false	Acta1	Rattus norvegicus (Rat),rat	10116	protein	MI:0326				ENSRNOG00000017786,ENSRNOP00000024084,ENSRNOT00000024084
	Psmd4,o88321_rat	Psmd4,rCG_51785						EBI-1374226										unspecified role	MI:0499	Psmd4			prey	MI:0498	Psmd4							O88321		O88321	uniprotkb		Psmd4	peptide massfingerprinting	MI:0082	false	Psmd4	Rattus norvegicus (Rat),rat	10116	protein	MI:0326				ENSRNOG00000021042,ENSRNOP00000028589,ENSRNOT00000028589
	Rpl8,rl8_rat	Rpl8						EBI-438554								A0JMZ6,P25120		unspecified role	MI:0499	Rpl8			prey	MI:0498	Rpl8							P62919		P62919	uniprotkb		Rpl8	peptide massfingerprinting	MI:0082	false	Rpl8	Rattus norvegicus (Rat),rat	10116	protein	MI:0326				ENSRNOG00000032635,ENSRNOG00000048456,ENSRNOG00000048523,ENSRNOP00000046553,ENSRNOP00000064566,ENSRNOP00000067080,ENSRNOT00000041984,ENSRNOT00000073724,ENSRNOT00000075451
	Bag5,bag5_rat	Bag5,Bcl-2-associated athanogene 5						EBI-1374246										unspecified role	MI:0499	Bag5			prey	MI:0498	Bag5							Q5QJC9		Q5QJC9	uniprotkb		Bag5	peptide massfingerprinting	MI:0082	false	Bag5	Rattus norvegicus (Rat),rat	10116	protein	MI:0326				ENSRNOG00000011527,ENSRNOG00000058841,ENSRNOP00000015333,ENSRNOP00000071757,ENSRNOT00000015333,ENSRNOT00000085594
	Acta2,acta_rat	Acta2,Actsa,Actvs,Alpha-actin-2						EBI-915799								P03996,P04108,P70476		unspecified role	MI:0499	Acta2			prey	MI:0498	Acta2							P62738		P62738	uniprotkb		Acta2	peptide massfingerprinting	MI:0082	false	Acta2	Rattus norvegicus (Rat),rat	10116	protein	MI:0326
	Rplp2,rla2_rat	Rp2,Rplp2						EBI-1374191								Q499W9		unspecified role	MI:0499	Rplp2			prey	MI:0498	Rplp2							P02401		P02401	uniprotkb		Rplp2	peptide massfingerprinting	MI:0082	false	Rplp2	Rattus norvegicus (Rat),rat	10116	protein	MI:0326				ENSRNOG00000002116,ENSRNOG00000037607,ENSRNOP00000038214,ENSRNOP00000053863,ENSRNOT00000038691,ENSRNOT00000057030
	Tnfrsf1a,tnr1a_rat	Tnfr-1,Tnfr1,Tnfrsf1a,Tumor necrosis factor receptor 1,Tumor necrosis factor receptor type I,p55,p60						EBI-1374918								Q5U1X6,Q91V30,Q91Y93		unspecified role	MI:0499	Tnfrsf1a			prey	MI:0498	Tnfrsf1a							P22934		P22934	uniprotkb		Tnfrsf1a	peptide massfingerprinting	MI:0082	false	Tnfrsf1a	Rattus norvegicus (Rat),rat	10116	protein	MI:0326
	Tpm3,tpm3_rat	Gamma-tropomyosin,Tpm-5,Tpm3,Tpm5,Tropomyosin-3,Tropomyosin-5						EBI-1374845								Q63599,Q63600,Q63601		unspecified role	MI:0499	Tpm3			prey	MI:0498	Tpm3							Q63610		Q63610	uniprotkb		Tpm3	peptide massfingerprinting	MI:0082	false	Tpm3	Rattus norvegicus (Rat),rat	10116	protein	MI:0326				ENSRNOG00000017441,ENSRNOP00000023567,ENSRNOP00000023605,ENSRNOT00000023567,ENSRNOT00000023605
	Tnfrsf1b,tnr1b_rat	Tnfr2,Tnfrsf1b,Tumor necrosis factor receptor 2,Tumor necrosis factor receptor type II,p75,p80 TNF-alpha receptor						EBI-1374940								Q5YLP0		unspecified role	MI:0499	Tnfrsf1b			prey	MI:0498	Tnfrsf1b							Q80WY6		Q80WY6	uniprotkb		Tnfrsf1b	peptide massfingerprinting	MI:0082	false	Tnfrsf1b	Rattus norvegicus (Rat),rat	10116	protein	MI:0326				ENSRNOG00000016575,ENSRNOP00000022478,ENSRNOT00000022478
	Ppp1cb,pp1b_rat	Ppp1cb						EBI-352326								P37140		unspecified role	MI:0499	Ppp1cb			prey	MI:0498	Ppp1cb							P62142		P62142	uniprotkb		Ppp1cb	peptide massfingerprinting	MI:0082	false	Ppp1cb	Rattus norvegicus (Rat),rat	10116	protein	MI:0326				ENSRNOG00000004612,ENSRNOP00000006190,ENSRNOT00000006190
	App,a4_rat	ABPP,Alzheimer disease amyloid A4 protein homolog,Amyloid precursor protein,Amyloid-beta precursor protein,Amyloidogenic glycoprotein,App						EBI-286155								Q547B7		unspecified role	MI:0499	App			prey	MI:0498	App							P08592		P08592	uniprotkb		App	peptide massfingerprinting	MI:0082	true	App	Rattus norvegicus (Rat),rat	10116	protein	MI:0326			DIP-618N	ENSRNOG00000006997,ENSRNOP00000041613,ENSRNOT00000048854
	Snap91,ap180_rat	91 kDa synaptosomal-associated protein,Clathrin coat-associated protein AP180,Snap91						EBI-1374805										unspecified role	MI:0499	Snap91			prey	MI:0498	Snap91							Q05140		Q05140	uniprotkb		Snap91	peptide massfingerprinting	MI:0082	false	Snap91	Rattus norvegicus (Rat),rat	10116	protein	MI:0326
	Tab2,tab2_rat	Map3k7ip2,Mitogen-activated protein kinase kinase kinase 7-interacting protein 2,TGF-beta-activated kinase 1-binding protein 2,Tab2						EBI-1374716										unspecified role	MI:0499	Tab2			prey	MI:0498	Tab2							Q5U303		Q5U303	uniprotkb		Tab2	peptide massfingerprinting	MI:0082	false	Tab2	Rattus norvegicus (Rat),rat	10116	protein	MI:0326				ENSRNOG00000016054,ENSRNOP00000021904,ENSRNOP00000058709,ENSRNOT00000021905,ENSRNOT00000061999
	Ciapin1,cpin1_rat	Ciapin1,Cytokine-induced apoptosis inhibitor 1,Fe-S cluster assembly protein DRE2 homolog						EBI-1374711										unspecified role	MI:0499	Ciapin1			prey	MI:0498	Ciapin1							Q5XID1		Q5XID1	uniprotkb		Ciapin1	peptide massfingerprinting	MI:0082	false	Ciapin1	Rattus norvegicus (Rat),rat	10116	protein	MI:0326				ENSRNOG00000016234,ENSRNOP00000021769,ENSRNOT00000021769
	Pfkfb3,f263_rat	6PF-2-K/Fru-2,6-P2ase brain-type isozyme,Pfkfb3,RB2K						EBI-710340								O35096,O35553,O35554,O35555,O35556,O35557,Q9QWQ5,Q9QWQ6		unspecified role	MI:0499	Pfkfb3			prey	MI:0498	Pfkfb3							O35552		O35552	uniprotkb		Pfkfb3	peptide massfingerprinting	MI:0082	false	Pfkfb3	Rattus norvegicus (Rat),rat	10116	protein	MI:0326				ENSRNOG00000018911,ENSRNOP00000025731,ENSRNOP00000040928,ENSRNOP00000062965,ENSRNOT00000025731,ENSRNOT00000051067,ENSRNOT00000068354
	Ppp6c,ppp6_rat	Ppp6c,Ppv,Protein phosphatase V						EBI-1187315								Q6AZ47		unspecified role	MI:0499	Ppp6c			prey	MI:0498	Ppp6c							Q64620		Q64620	uniprotkb		Ppp6c	peptide massfingerprinting	MI:0082	false	Ppp6c	Rattus norvegicus (Rat),rat	10116	protein	MI:0326				ENSRNOG00000015145,ENSRNOP00000021176,ENSRNOT00000021176
	Psmc3,q6p6u2_rat	Psmc3,rCG_27374						EBI-1374652										unspecified role	MI:0499	Psmc3			prey	MI:0498	Psmc3							Q6P6U2		Q6P6U2	uniprotkb		Psmc3	peptide massfingerprinting	MI:0082	false	Psmc3	Rattus norvegicus (Rat),rat	10116	protein	MI:0326				ENSRNOG00000011414,ENSRNOP00000015757,ENSRNOT00000015757
	Sspo,sspo_rat	Sspo						EBI-1374690										unspecified role	MI:0499	Sspo			prey	MI:0498	Sspo							Q700K0		Q700K0	uniprotkb		Sspo	peptide massfingerprinting	MI:0082	false	Sspo	Rattus norvegicus (Rat),rat	10116	protein	MI:0326				ENSRNOG00000025848,ENSRNOP00000037189,ENSRNOT00000035906
	Dnaja3,q2tvu3_rat	Dnaja3						EBI-1374821										unspecified role	MI:0499	Dnaja3			prey	MI:0498	Dnaja3							Q2TVU3		Q2TVU3	uniprotkb		Dnaja3	peptide massfingerprinting	MI:0082	false	Dnaja3	Rattus norvegicus (Rat),rat	10116	protein	MI:0326
	Fat1,q9wu10_rat	Fat,Fat1,Fath						EBI-1374666										unspecified role	MI:0499	Fat1			prey	MI:0498	Fat1							Q9WU10		Q9WU10	uniprotkb		Fat1	peptide massfingerprinting	MI:0082	false	Fat1	Rattus norvegicus (Rat),rat	10116	protein	MI:0326
	q9z0z2_rat							EBI-1374616										unspecified role	MI:0499	Q9Z0Z2			prey	MI:0498								Q9Z0Z2					Q9Z0Z2	peptide massfingerprinting	MI:0082	false	Q9Z0Z2	Rattus norvegicus (Rat),rat	10116	protein	MI:0326
	Mcl1,mcl1_rat	Mcl1						EBI-78982								Q6AYY5,Q9R289		unspecified role	MI:0499	Mcl1			prey	MI:0498	Mcl1							Q9Z1P3		Q9Z1P3	uniprotkb		Mcl1	peptide massfingerprinting	MI:0082	false	Mcl1	Rattus norvegicus (Rat),rat	10116	protein	MI:0326
	Hspbp1,hpbp1_rat	Heat shock protein-binding protein 1,Hsp70-interacting protein 1,Hspbp,Hspbp1						EBI-1374445								Q9JLF4		unspecified role	MI:0499	Hspbp1			prey	MI:0498	Hspbp1							Q6IMX7		Q6IMX7	uniprotkb		Hspbp1	peptide massfingerprinting	MI:0082	false	Hspbp1	Rattus norvegicus (Rat),rat	10116	protein	MI:0326				ENSRNOG00000017795,ENSRNOP00000024251,ENSRNOT00000024251
	Casp7,o88550_rat	Casp7,rCG_57538						EBI-1374324										unspecified role	MI:0499	Casp7			prey	MI:0498	Casp7							O88550		O88550	uniprotkb		Casp7	peptide massfingerprinting	MI:0082	false	Casp7	Rattus norvegicus (Rat),rat	10116	protein	MI:0326				ENSRNOG00000056216,ENSRNOP00000075193,ENSRNOT00000080511
	Dnajb4,q5xip0_rat	Dnajb4,rCG_28476						EBI-920407								F1LNN0		unspecified role	MI:0499	Dnajb4		ENSRNOG00000013011	prey	MI:0498	Dnajb4							Q5XIP0		Q5XIP0	uniprotkb	1.79548186335853	Dnajb4	peptide massfingerprinting	MI:0082	true	Dnajb4	Rattus norvegicus (Rat),rat	10116	protein	MI:0326				ENSRNOG00000013011,ENSRNOP00000017381,ENSRNOP00000075386,ENSRNOT00000017381,ENSRNOT00000086878
	Casp12,caspc_rat	Casp12						EBI-1374296										unspecified role	MI:0499	Casp12		ENSRNOG00000033434	prey	MI:0498	Casp12							Q920D5		Q920D5	uniprotkb	1.9172372656282	Casp12	peptide massfingerprinting	MI:0082	true	Casp12	Rattus norvegicus (Rat),rat	10116	protein	MI:0326			DIP-29839N
	Col3a1,co3a1_rat	Col3a1						EBI-1374361								O70604,Q5PQT6		unspecified role	MI:0499	Col3a1			prey	MI:0498	Col3a1							P13941		P13941	uniprotkb		Col3a1	peptide massfingerprinting	MI:0082	false	Col3a1	Rattus norvegicus (Rat),rat	10116	protein	MI:0326				ENSRNOG00000003357,ENSRNOP00000004956,ENSRNOT00000004956
	Lmna,lmna_rat	Lmn1,Lmna						EBI-917618										unspecified role	MI:0499	Lmna			prey	MI:0498	Lmna							P48679		P48679	uniprotkb		Lmna	peptide massfingerprinting	MI:0082	false	Lmna	Rattus norvegicus (Rat),rat	10116	protein	MI:0326
	Bid,bid_rat	Bid,p22 BID						EBI-822515								Q9JK60		unspecified role	MI:0499	Bid			prey	MI:0498	Bid							Q9JLT6		Q9JLT6	uniprotkb		Bid	peptide massfingerprinting	MI:0082	false	Bid	Rattus norvegicus (Rat),rat	10116	protein	MI:0326				ENSRNOG00000012439,ENSRNOP00000016776,ENSRNOT00000016776
	Csnk2a1,csk21_rat	Csnk2a1						EBI-1373494								Q5BKC1		enzyme	MI:0501	Csnk2a1			unspecified role	MI:0499	Csnk2a1							P19139		P19139	uniprotkb		Csnk2a1	predetermined participant	MI:0396	false	Csnk2a1	Rattus norvegicus (Rat),rat	10116	protein	MI:0326				ENSRNOG00000005276,ENSRNOP00000007558,ENSRNOT00000007558
	Csnk2b,csk2b_rat	Ck2n,Csnk2b,Phosvitin						EBI-348189								P07312,P13862		enzyme	MI:0501	Csnk2b			unspecified role	MI:0499	Csnk2b							P67874		P67874	uniprotkb		Csnk2b	predetermined participant	MI:0396	false	Csnk2b	Rattus norvegicus (Rat),rat	10116	protein	MI:0326				ENSRNOG00000000847,ENSRNOP00000001123,ENSRNOP00000068429,ENSRNOT00000001123,ENSRNOT00000076528
	Adamtsl2,d4a4x6_rat	Adamtsl2						EBI-1571392										unspecified role	MI:0499	Adamtsl2		ENSRNOG00000027742	prey	MI:0498	Adamtsl2							D4A4X6		D4A4X6	uniprotkb	2.66007276523832	Adamtsl2	peptide massfingerprinting	MI:0082	true	Adamtsl2	Rattus norvegicus (Rat),rat	10116	protein	MI:0326				ENSRNOG00000027742,ENSRNOP00000030753,ENSRNOT00000036995
	Ubap2l,e9ptr4_rat	Ubap2l,rCG_62582						EBI-1571381										unspecified role	MI:0499	Ubap2l			prey	MI:0498	Ubap2l							E9PTR4		E9PTR4	uniprotkb		Ubap2l	peptide massfingerprinting	MI:0082	false	Ubap2l	Rattus norvegicus (Rat),rat	10116	protein	MI:0326				ENSRNOG00000017990,ENSRNOP00000024364,ENSRNOT00000024364
	EBI-1572104,ipi00203773-rat-pro																	unspecified role	MI:0499	EBI-1572104			prey	MI:0498					EBI-1572104								EBI-1572104	peptide massfingerprinting	MI:0082	false	EBI-1572104	Rattus norvegicus (Rat),rat	10116	protein	MI:0326
	EBI-1572083,ipi00768003-rat-pro																	unspecified role	MI:0499	EBI-1572083			prey	MI:0498					EBI-1572083								EBI-1572083	peptide massfingerprinting	MI:0082	false	EBI-1572083	Rattus norvegicus (Rat),rat	10116	protein	MI:0326
	EBI-1572086,ipi00767360-rat-pro																	unspecified role	MI:0499	EBI-1572086			prey	MI:0498					EBI-1572086								EBI-1572086	peptide massfingerprinting	MI:0082	false	EBI-1572086	Rattus norvegicus (Rat),rat	10116	protein	MI:0326
	EBI-1572101,ipi00763922-rat-pro																	unspecified role	MI:0499	EBI-1572101			prey	MI:0498					EBI-1572101								EBI-1572101	peptide massfingerprinting	MI:0082	false	EBI-1572101	Rattus norvegicus (Rat),rat	10116	protein	MI:0326
	EBI-1571388,ipi00365130-rat-pro																	unspecified role	MI:0499	EBI-1571388			prey	MI:0498					EBI-1571388								EBI-1571388	peptide massfingerprinting	MI:0082	false	EBI-1571388	Rattus norvegicus (Rat),rat	10116	protein	MI:0326
	EBI-1571384,ipi00365192-rat-pro																	unspecified role	MI:0499	EBI-1571384			prey	MI:0498					EBI-1571384								EBI-1571384	peptide massfingerprinting	MI:0082	false	EBI-1571384	Rattus norvegicus (Rat),rat	10116	protein	MI:0326
	Ascc3l1,q4klh1_rat	Ascc3l1						EBI-1571283										unspecified role	MI:0499	Ascc3l1			prey	MI:0498	Ascc3l1							Q4KLH1		Q4KLH1	uniprotkb		Ascc3l1	peptide massfingerprinting	MI:0082	false	Ascc3l1	Rattus norvegicus (Rat),rat	10116	protein	MI:0326
	Atp2a2,at2a2_rat	Atp2a2,Calcium pump 2,Calcium-transporting ATPase sarcoplasmic reticulum type, slow twitch skeletal muscle isoform,Endoplasmic reticulum class 1/2 Ca(2+) ATPase						EBI-916319								P11508		unspecified role	MI:0499	Atp2a2			prey	MI:0498	Atp2a2							P11507		P11507	uniprotkb		Atp2a2	peptide massfingerprinting	MI:0082	false	Atp2a2	Rattus norvegicus (Rat),rat	10116	protein	MI:0326				ENSRNOG00000001285,ENSRNOP00000001738,ENSRNOP00000024347,ENSRNOT00000001738,ENSRNOT00000024347
	Lrp1,lrp1_rat	Lrp1						EBI-1571324,EBI-21232757								Q5I0H1		unspecified role	MI:0499	Lrp1		ENSRNOG00000025053	prey	MI:0498	Lrp1							G3V928		G3V928	uniprotkb	-2.18575435717484	Lrp1	peptide massfingerprinting	MI:0082	true	Lrp1	Rattus norvegicus (Rat),rat	10116	protein	MI:0326				ENSRNOG00000025053,ENSRNOP00000034210,ENSRNOT00000031005
	COL4A1,q62677_rat	COL4A1						EBI-1571276								O09065,O09145		unspecified role	MI:0499	COL4A1			prey	MI:0498	COL4A1							Q62677		Q62677	uniprotkb		COL4A1	peptide massfingerprinting	MI:0082	false	COL4A1	Rattus norvegicus (Rat),rat	10116	protein	MI:0326
	COL4A3,q63122_rat	COL4A3						EBI-1571334										unspecified role	MI:0499	COL4A3			prey	MI:0498	COL4A3							Q63122		Q63122	uniprotkb		COL4A3	peptide massfingerprinting	MI:0082	false	COL4A3	Rattus norvegicus (Rat),rat	10116	protein	MI:0326
	q62772_rat							EBI-1571357										unspecified role	MI:0499	Q62772			prey	MI:0498								Q62772					Q62772	peptide massfingerprinting	MI:0082	false	Q62772	Rattus norvegicus (Rat),rat	10116	protein	MI:0326
	Dbt,q99pu6_rat	Dbt						EBI-1571290										unspecified role	MI:0499	Dbt			prey	MI:0498	Dbt							Q99PU6		Q99PU6	uniprotkb		Dbt	peptide massfingerprinting	MI:0082	false	Dbt	Rattus norvegicus (Rat),rat	10116	protein	MI:0326
	Megf8,megf8_rat	Egfl4,Epidermal growth factor-like protein 4,Megf8						EBI-1571307										unspecified role	MI:0499	Megf8			prey	MI:0498	Megf8							Q9QYP0		Q9QYP0	uniprotkb		Megf8	peptide massfingerprinting	MI:0082	false	Megf8	Rattus norvegicus (Rat),rat	10116	protein	MI:0326
	q63075_rat							EBI-1571350										unspecified role	MI:0499	Q63075			prey	MI:0498								Q63075					Q63075	peptide massfingerprinting	MI:0082	false	Q63075	Rattus norvegicus (Rat),rat	10116	protein	MI:0326
	EBI-1572050,ipi00767320-rat-pro																	unspecified role	MI:0499	EBI-1572050			prey	MI:0498					EBI-1572050								EBI-1572050	peptide massfingerprinting	MI:0082	false	EBI-1572050	Rattus norvegicus (Rat),rat	10116	protein	MI:0326
	EBI-1572059,ipi00368082-rat-pro																	unspecified role	MI:0499	EBI-1572059			prey	MI:0498					EBI-1572059								EBI-1572059	peptide massfingerprinting	MI:0082	false	EBI-1572059	Rattus norvegicus (Rat),rat	10116	protein	MI:0326
	EBI-1572056,ipi00361486-rat-pro																	unspecified role	MI:0499	EBI-1572056			prey	MI:0498					EBI-1572056								EBI-1572056	peptide massfingerprinting	MI:0082	false	EBI-1572056	Rattus norvegicus (Rat),rat	10116	protein	MI:0326
	EBI-1572074,ipi00768298-rat-pro																	unspecified role	MI:0499	EBI-1572074			prey	MI:0498					EBI-1572074								EBI-1572074	peptide massfingerprinting	MI:0082	false	EBI-1572074	Rattus norvegicus (Rat),rat	10116	protein	MI:0326
	EBI-1572089,ipi00767825-rat-pro																	unspecified role	MI:0499	EBI-1572089			prey	MI:0498					EBI-1572089								EBI-1572089	peptide massfingerprinting	MI:0082	false	EBI-1572089	Rattus norvegicus (Rat),rat	10116	protein	MI:0326
	EBI-1572077,ipi00768616-rat-pro																	unspecified role	MI:0499	EBI-1572077			prey	MI:0498					EBI-1572077								EBI-1572077	peptide massfingerprinting	MI:0082	false	EBI-1572077	Rattus norvegicus (Rat),rat	10116	protein	MI:0326
	Necap1,necp1_rat	NECAP endocytosis-associated protein 1,Necap1						EBI-7592718,MINT-5260811								Q4QR67		unspecified role	MI:0499	Necap1			bait	MI:0496	Necap1							P69682		P69682	uniprotkb		Necap1	western blot	MI:0113	false	Necap1	Rattus norvegicus (Rat),rat	10116	protein	MI:0326			DIP-44064N	ENSRNOG00000009236,ENSRNOP00000013272,ENSRNOT00000013272
	Amph,amph_rat	Amph,Amph1						EBI-80080										unspecified role	MI:0499	Amph			prey	MI:0498	Amph							O08838		O08838	uniprotkb		Amph	western blot	MI:0113	false	Amph	Rattus norvegicus (Rat),rat	10116	protein	MI:0326			DIP-30977N
	Bin1,bin1_rat	Amph2,Amphiphysin II,Amphiphysin-like protein,Amphl,Bin1,Bridging integrator 1						EBI-80095										unspecified role	MI:0499	Bin1			prey	MI:0498	Bin1							O08839		O08839	uniprotkb		Bin1	western blot	MI:0113	false	Bin1	Rattus norvegicus (Rat),rat	10116	protein	MI:0326			DIP-30979N
	Hspa5,bip_rat	78 kDa glucose-regulated protein,Binding-immunoglobulin protein,Grp78,Heat shock protein 70 family protein 5,Heat shock protein family A member 5,Hspa5,Immunoglobulin heavy chain-binding protein,Steroidogenesis-activator polypeptide						EBI-916036										unspecified role	MI:0499	Hspa5			prey	MI:0498	Hspa5							P06761		P06761	uniprotkb		Hspa5	western blot	MI:0113	true	Hspa5	Rattus norvegicus (Rat),rat	10116	protein	MI:0326				ENSRNOG00000018294,ENSRNOP00000025064,ENSRNOT00000025067
	Sigmar1,sgmr1_rat	Oprs1,Sigma 1-type opioid receptor,Sigmar1						EBI-1557826								Q9R1J7,Q9Z2W2		unspecified role	MI:0499	Sigmar1		ENSRNOG00000014604	bait	MI:0496	Sigmar1							Q9R0C9		Q9R0C9	uniprotkb	-3.97484447932118	Sigmar1	western blot	MI:0113	true	Sigmar1	Rattus norvegicus (Rat),rat	10116	protein	MI:0326				ENSRNOG00000014604,ENSRNOP00000019795,ENSRNOT00000019795
	Pam,amd_rat	Pam						EBI-1395008								P70710,Q64616,Q64668		unspecified role	MI:0499	Pam			bait	MI:0496	Pam							P14925		P14925	uniprotkb		Pam	identification by antibody	MI:0421	true	Pam	Rattus norvegicus (Rat),rat	10116	protein	MI:0326				ENSRNOG00000033280,ENSRNOP00000046774,ENSRNOP00000050784,ENSRNOP00000053295,ENSRNOT00000041418,ENSRNOT00000043451,ENSRNOT00000056457
	Rassf9,rasf9_rat	PAM COOH-terminal interactor protein 1,Pamci,Pcip1,Peptidylglycine alpha-amidating monooxygenase COOH-terminal interactor,Rassf9						EBI-1395057										unspecified role	MI:0499	Rassf9		ENSRNOG00000038574	prey	MI:0498	Rassf9							O88869		O88869	uniprotkb	3.1896221766625	Rassf9	identification by antibody	MI:0421	true	Rassf9	Rattus norvegicus (Rat),rat	10116	protein	MI:0326
	Uhmk1,uhmk1_rat	Kinase interacting with stathmin,Kis,Kist,PAM COOH-terminal interactor protein 2,U2AF homology motif kinase 1,Uhmk1						EBI-1397144										unspecified role	MI:0499	Uhmk1			prey	MI:0498	Uhmk1							Q63285		Q63285	uniprotkb		Uhmk1	nucleotide sequence identification	MI:0078	false	Uhmk1	Rattus norvegicus (Rat),rat	10116	protein	MI:0326
	Kalrn,kalrn_rat	Duo,Hapip,Huntingtin-associated protein-interacting protein,Kalrn,PAM COOH-terminal interactor protein 10,Protein Duo,Serine/threonine-protein kinase with Dbl- and pleckstrin homology domain						EBI-1397166								O70135,Q6IV51,Q9JIF1,Q9JIF2,Q9JIG0,Q9JIH3		unspecified role	MI:0499	Kalrn			prey	MI:0498	Kalrn							P97924		P97924	uniprotkb		Kalrn	nucleotide sequence identification	MI:0078	false	Kalrn	Rattus norvegicus (Rat),rat	10116	protein	MI:0326				ENSRNOG00000001706,ENSRNOP00000016340,ENSRNOT00000016340
	Map2k4,q4ksh6_rat	Map2k4						EBI-7456337,MINT-5055087										unspecified role	MI:0499	Map2k4			prey	MI:0498	Map2k4							Q4KSH6		Q4KSH6	uniprotkb		Map2k4	western blot	MI:0113	false	Map2k4	Rattus norvegicus (Rat),rat	10116	protein	MI:0326
	Sgk1,sgk1_rat	Serum/glucocorticoid-regulated kinase 1,Sgk,Sgk1						EBI-7456361,MINT-5114766										unspecified role	MI:0499	Sgk1			bait	MI:0496	Sgk1							Q06226		Q06226	uniprotkb		Sgk1	western blot	MI:0113	false	Sgk1	Rattus norvegicus (Rat),rat	10116	protein	MI:0326
	Map3k1,m3k1_rat	MAPK/ERK kinase kinase 1,Map3k1,Mekk,Mekk1						EBI-636664										unspecified role	MI:0499	Map3k1			prey	MI:0498	Map3k1							Q62925		Q62925	uniprotkb		Map3k1	anti tag western blot	MI:0705	false	Map3k1	Rattus norvegicus (Rat),rat	10116	protein	MI:0326
	Shtn1,shot1_rat	Shootin1,Shtn1						EBI-1392040								A0MZ64		unspecified role	MI:0499	Shtn1		ENSRNOG00000018350	bait	MI:0496	Shtn1							A0MZ67		A0MZ67	uniprotkb	-1.77711605732865	Shtn1	identification by antibody	MI:0421	true	Shtn1	Rattus norvegicus (Rat),rat	10116	protein	MI:0326
	Vamp1,vamp1_rat	Syb1,Synaptobrevin-1,Vamp1						EBI-2029956								A6YSN3,O09025,Q56A22,Q8CH14		unspecified role	MI:0499	Vamp1			bait	MI:0496	Vamp1							Q63666		Q63666	uniprotkb		Vamp1	monoclonal antibody immunostaining	MI:0708	false	Vamp1	Rattus norvegicus (Rat),rat	10116	protein	MI:0326				ENSRNOG00000019219,ENSRNOP00000025081,ENSRNOT00000025081
	Vti1a,vti1a_rat	Vesicle transport v-SNARE protein Vti1-like 2,Vti1-rp2,Vti1a,Vti1l2						EBI-7573650,MINT-5225883								Q9JI52		unspecified role	MI:0499	Vti1a			prey	MI:0498	Vti1a							Q9JI51		Q9JI51	uniprotkb		Vti1a	western blot	MI:0113	false	Vti1a	Rattus norvegicus (Rat),rat	10116	protein	MI:0326
	Stx6,stx6_rat	Stx6						EBI-398854										unspecified role	MI:0499	Stx6			prey	MI:0498	Stx6							Q63635		Q63635	uniprotkb		Stx6	western blot	MI:0113	false	Stx6	Rattus norvegicus (Rat),rat	10116	protein	MI:0326				ENSRNOG00000003402,ENSRNOP00000037536,ENSRNOT00000035145
	Stx12,stx12_rat	Stx12,Stx13,Syntaxin-13						EBI-915654								O70319,O88385		unspecified role	MI:0499	Stx12			prey	MI:0498	Stx12							G3V7P1		G3V7P1	uniprotkb		Stx12	western blot	MI:0113	false	Stx12	Rattus norvegicus (Rat),rat	10116	protein	MI:0326				ENSRNOG00000011804,ENSRNOP00000017227,ENSRNOT00000017227
	Vamp8,vamp8_rat	Endobrevin,Vamp8						EBI-7573869,MINT-4570149										unspecified role	MI:0499	Vamp8			bait	MI:0496	Vamp8							Q9WUF4		Q9WUF4	uniprotkb		Vamp8	predetermined participant	MI:0396	false	Vamp8	Rattus norvegicus (Rat),rat	10116	protein	MI:0326			DIP-43964N
	Pln,ppla_rat	Pln						EBI-7620725,MINT-5227067								P20006		unspecified role	MI:0499	Pln			prey	MI:0498	Pln							P61016		P61016	uniprotkb		Pln	western blot	MI:0113	false	Pln	Rattus norvegicus (Rat),rat	10116	protein	MI:0326				ENSRNOG00000000413,ENSRNOP00000000469,ENSRNOT00000000469
	Akap7,aka7g_rat	A-kinase anchor protein 18,AKAP-18,Akap18,Akap7,Protein kinase A-anchoring protein 7 isoforms delta and gamma						EBI-6096191								D3ZMQ5		unspecified role	MI:0499	Akap7			bait	MI:0496	Akap7							Q6JP77		Q6JP77	uniprotkb		Akap7	western blot	MI:0113	false	Akap7	Rattus norvegicus (Rat),rat	10116	protein	MI:0326
	Rgs12,rgs12_rat	Rgs12						EBI-7340877,MINT-4582072								O88383		unspecified role	MI:0499	Rgs12			prey	MI:0498	Rgs12							O08774		O08774	uniprotkb		Rgs12	western blot	MI:0113	true	Rgs12	Rattus norvegicus (Rat),rat	10116	protein	MI:0326
	Nras,rasn_rat	Nras,Transforming protein N-Ras						EBI-7341579,MINT-4789999								Q4KMB1		unspecified role	MI:0499	Nras		ENSRNOG00000023079	bait	MI:0496	Nras							Q04970		Q04970	uniprotkb	-2.08910738077803	Nras	predetermined participant	MI:0396	true	Nras	Rattus norvegicus (Rat),rat	10116	protein	MI:0326				ENSRNOG00000023079,ENSRNOP00000036381,ENSRNOT00000039572
	Slc6a3,sc6a3_rat	Slc6a3,Solute carrier family 6 member 3						EBI-7347347,MINT-4589571										unspecified role	MI:0499	Slc6a3			prey	MI:0498	Slc6a3							P23977		P23977	uniprotkb		Slc6a3	western blot	MI:0113	false	Slc6a3	Rattus norvegicus (Rat),rat	10116	protein	MI:0326				ENSRNOG00000017302,ENSRNOP00000047272,ENSRNOP00000070728,ENSRNOT00000040291,ENSRNOT00000079987
	Drd2,drd2_rat	Dopamine D2 receptor,Drd2						EBI-80012								P13953		unspecified role	MI:0499	Drd2			bait	MI:0496	Drd2							P61169		P61169	uniprotkb		Drd2	predetermined participant	MI:0396	false	Drd2	Rattus norvegicus (Rat),rat	10116	protein	MI:0326			DIP-30883N	ENSRNOG00000008428,ENSRNOP00000043759,ENSRNOP00000074235,ENSRNOT00000045944,ENSRNOT00000083419
	Grm5,grm5_rat	Gprc1e,Grm5,Mglur5						EBI-2902734										unspecified role	MI:0499	Grm5			bait	MI:0496	Grm5							P31424		P31424	uniprotkb		Grm5	predetermined participant	MI:0396	true	Grm5	Rattus norvegicus (Rat),rat	10116	protein	MI:0326			DIP-41263N
	Magi2,magi2_rat	Acvrinp1,Aip1,Atrophin-1-interacting protein 1,Magi2,Membrane-associated guanylate kinase inverted 2,Sscam,Synaptic-scaffolding molecule						EBI-696179								Q9R271		unspecified role	MI:0499	Magi2			prey	MI:0498	Magi2							O88382		O88382	uniprotkb		Magi2	anti tag western blot	MI:0705	true	Magi2	Rattus norvegicus (Rat),rat	10116	protein	MI:0326
	Grasp,grasp_rat	95 kDa postsynaptic density protein discs-large ZO-1 domain-containing protein,Grasp,PSD-95 PDZ domain-containing protein,Tamalin						EBI-7361884,MINT-1790327										unspecified role	MI:0499	Grasp			prey	MI:0498	Grasp							Q8R4T5		Q8R4T5	uniprotkb		Grasp	anti tag western blot	MI:0705	false	Grasp	Rattus norvegicus (Rat),rat	10116	protein	MI:0326				ENSRNOG00000007346,ENSRNOP00000009979,ENSRNOT00000009979
	Rps6kb1,ks6b1_rat	70 kDa ribosomal protein S6 kinase 1,Ribosomal protein S6 kinase I,Rps6kb1,p70 ribosomal S6 kinase alpha						EBI-2639458								P21425		enzyme target	MI:0502	Rps6kb1			neutral component	MI:0497	Rps6kb1							P67999		P67999	uniprotkb		Rps6kb1	peptide synthesis	MI:0083	false	Rps6kb1	Rattus norvegicus (Rat),rat	10116	protein	MI:0326				ENSRNOG00000003919,ENSRNOP00000005226,ENSRNOT00000005226
	Akt1,akt1_rat	Akt1,Protein kinase B,Protein kinase B alpha,RAC-PK-alpha						EBI-7204362,MINT-1210360										enzyme	MI:0501	Akt1			neutral component	MI:0497	Akt1							P47196		P47196	uniprotkb		Akt1	predetermined participant	MI:0396	true	Akt1	Rattus norvegicus (Rat),rat	10116	protein	MI:0326			DIP-42185N	ENSRNOG00000028629,ENSRNOP00000038369,ENSRNOT00000031164
	Pkn2,pkn2_rat	Cardiolipin-activated protein kinase Pak2,PKN gamma,Pak2,Pkn2,Prk2,Prkcl2,Protease-activated kinase 2,Protein kinase C-like 2,Protein-kinase C-related kinase 2,p140 kinase						EBI-7383686,MINT-4781977										enzyme target	MI:0502	Pkn2			neutral component	MI:0497	Pkn2							O08874		O08874	uniprotkb		Pkn2	peptide synthesis	MI:0083	false	Pkn2	Rattus norvegicus (Rat),rat	10116	protein	MI:0326
	Pdk1,pdk1_rat	PDK p48,Pdh,Pdk1,Pyruvate dehydrogenase kinase isoform 1						EBI-7383638,MINT-4598300										enzyme	MI:0501	Pdk1			neutral component	MI:0497	Pdk1							Q63065		Q63065	uniprotkb		Pdk1	predetermined participant	MI:0396	false	Pdk1	Rattus norvegicus (Rat),rat	10116	protein	MI:0326
	Nr3c1,gcr_rat	Grl,Nr3c1,Nuclear receptor subfamily 3 group C member 1						EBI-1187143								O08624,Q8R463,Q8R5J0		unspecified role	MI:0499	Nr3c1			bait	MI:0496	Nr3c1							P06536		P06536	uniprotkb		Nr3c1	western blot	MI:0113	true	Nr3c1	Rattus norvegicus (Rat),rat	10116	protein	MI:0326			DIP-38940N
	Epha4,d3zzk3_rat	Epha4						EBI-1539581										unspecified role	MI:0499	Epha4		ENSRNOG00000013213	prey	MI:0498	Epha4							D3ZZK3		D3ZZK3	uniprotkb	2.10820704000856	Epha4	western blot	MI:0113	true	Epha4	Rattus norvegicus (Rat),rat	10116	protein	MI:0326				ENSRNOG00000013213,ENSRNOP00000051316,ENSRNOT00000041689
	Chn1,chin_rat	A-chimaerin,Alpha-chimerin,Arhgap2,Chn,Chn1,N-chimerin,Rho GTPase-activating protein 2						EBI-1539564								Q505J4		unspecified role	MI:0499	Chn1			bait	MI:0496	Chn1							P30337		P30337	uniprotkb		Chn1	western blot	MI:0113	true	Chn1	Rattus norvegicus (Rat),rat	10116	protein	MI:0326			DIP-39378N
	Cit,ctro_rat	CRIK,Cit,Rho-interacting, serine/threonine-protein kinase 21						EBI-7834442,UNK-5553451								A0A0G2JWA9,Q9QX19		unspecified role	MI:0499	Cit		ENSRNOG00000001143	neutral component	MI:0497	Cit							E9PSL7		E9PSL7	uniprotkb	-2.08896157435544	Cit	immunostaining	MI:0422	true	Cit	Rattus norvegicus (Rat),rat	10116	protein	MI:0326				ENSRNOG00000001143,ENSRNOP00000043901,ENSRNOP00000053869,ENSRNOP00000069808,ENSRNOT00000041281,ENSRNOT00000057036,ENSRNOT00000086716
	Ttgn1,tgon3_rat	Ttgn1						EBI-541446								Q4G0B6		unspecified role	MI:0499	Ttgn1			neutral component	MI:0497	Ttgn1							P19814		P19814	uniprotkb		Ttgn1	immunostaining	MI:0422	true	Ttgn1	Rattus norvegicus (Rat),rat	10116	protein	MI:0326				ENSRNOG00000014617,ENSRNOP00000019713,ENSRNOT00000019713
	Rhoa,rhoa_rat	Arha,Arha2,Rhoa						EBI-917892										unspecified role	MI:0499	Rhoa			prey	MI:0498	Rhoa							P61589		P61589	uniprotkb		Rhoa	western blot	MI:0113	true	Rhoa	Rattus norvegicus (Rat),rat	10116	protein	MI:0326				ENSRNOG00000050519,ENSRNOP00000066672,ENSRNOT00000071664
	Rock2,rock2_rat	Rho-associated, coiled-coil-containing protein kinase 2,Rho-associated, coiled-coil-containing protein kinase II,RhoA-binding kinase 2,Rock2,p150 ROK-alpha,p164 ROCK-2						EBI-1569209										unspecified role	MI:0499	Rock2			prey	MI:0498	Rock2							Q62868		Q62868	uniprotkb		Rock2	western blot	MI:0113	true	Rock2	Rattus norvegicus (Rat),rat	10116	protein	MI:0326
	Golga2,goga2_rat	130 kDa cis-Golgi matrix protein,Golga2						EBI-618335								F1LSS0		unspecified role	MI:0499	Golga2			neutral component	MI:0497	Golga2							Q62839		Q62839	uniprotkb		Golga2	western blot	MI:0113	false	Golga2	Rattus norvegicus (Rat),rat	10116	protein	MI:0326
	Man2a1,ma2a1_rat	Golgi alpha-mannosidase II,Man2a1,Mana2,Mannosidase alpha class 2A member 1,Mannosyl-oligosaccharide 1,3-1,6-alpha-mannosidase						EBI-7836162,MINT-4574652								G3V7Y9		unspecified role	MI:0499	Man2a1			neutral component	MI:0497	Man2a1							P28494		P28494	uniprotkb		Man2a1	western blot	MI:0113	false	Man2a1	Rattus norvegicus (Rat),rat	10116	protein	MI:0326				ENSRNOG00000015439,ENSRNOP00000020767,ENSRNOT00000020767
	Gosr1,gosr1_rat	28 kDa Golgi SNARE protein,28 kDa cis-Golgi SNARE p28,Gosr1,Gs28						EBI-7837133,MINT-4569995								A0JN01		unspecified role	MI:0499	Gosr1			neutral component	MI:0497	Gosr1							Q62931		Q62931	uniprotkb		Gosr1	western blot	MI:0113	false	Gosr1	Rattus norvegicus (Rat),rat	10116	protein	MI:0326				ENSRNOG00000003971,ENSRNOP00000068434,ENSRNOT00000077063
	Mbtps1,mbtp1_rat	Endopeptidase S1P,Mbtps1,S1p,Ski1,Subtilisin/kexin isozyme 1						EBI-7837156,MINT-6544799								G3V7Z2		unspecified role	MI:0499	Mbtps1			neutral component	MI:0497	Mbtps1							Q9WTZ3		Q9WTZ3	uniprotkb		Mbtps1	western blot	MI:0113	false	Mbtps1	Rattus norvegicus (Rat),rat	10116	protein	MI:0326				ENSRNOG00000015173,ENSRNOP00000020838,ENSRNOP00000071317,ENSRNOT00000020838,ENSRNOT00000087886
	Sstr4,ssr4_rat	Sstr4						EBI-7665959,MINT-6504981										unspecified role	MI:0499	Sstr4			bait	MI:0496	Sstr4							P30937		P30937	uniprotkb		Sstr4	predetermined participant	MI:0396	false	Sstr4	Rattus norvegicus (Rat),rat	10116	protein	MI:0326				ENSRNOG00000004641,ENSRNOP00000066231,ENSRNOT00000006181
	Bcl2l1,p53563-1	Apoptosis regulator Bcl-X,Bcl-xL,Bcl2l1,Bclx,Blc2l						EBI-287204										unspecified role	MI:0499	Bcl2l1			bait	MI:0496	Bcl2l1							P53563-1		P53563-1	uniprotkb		Bcl2l1	western blot	MI:0113	false	Bcl2l1	Rattus norvegicus (Rat),rat	10116	protein	MI:0326
	Fhl2,fhl2_rat	Dral,Fhl2,LIM domain protein DRAL,Skeletal muscle LIM-protein 3,Slim3						EBI-299316										unspecified role	MI:0499	Fhl2	2	ENSRNOG00000016866	neutral component	MI:0497	Fhl2							O35115		O35115	uniprotkb	1.53828519445255	Fhl2	immunostaining	MI:0422	true	Fhl2	Rattus norvegicus (Rat),rat	10116	protein	MI:0326				ENSRNOG00000016866,ENSRNOP00000023014,ENSRNOT00000023014
	Sphk1,sphk1_rat	Acetyltransferase SPHK1,Sphk1						EBI-1748634								Q642F6		unspecified role	MI:0499	Sphk1	2	ENSRNOG00000010626	neutral component	MI:0497	Sphk1							Q91V26		Q91V26	uniprotkb	2.19914663625421	Sphk1	immunostaining	MI:0422	true	Sphk1	Rattus norvegicus (Rat),rat	10116	protein	MI:0326
	Camkk1,kkcc1_rat	CaM-kinase IV kinase,Calcium/calmodulin-dependent protein kinase kinase alpha,Camkk1						EBI-7277672,MINT-1203156								Q64572,Q794E3		unspecified role	MI:0499	Camkk1		ENSRNOG00000018242	bait	MI:0496	Camkk1							P97756		P97756	uniprotkb	1.91056647204004	Camkk1	western blot	MI:0113	true	Camkk1	Rattus norvegicus (Rat),rat	10116	protein	MI:0326
	1433f_rat,Ywhah	Ywhah						EBI-444647								P11576,P70198		unspecified role	MI:0499	Ywhah			prey	MI:0498	Ywhah							P68511		P68511	uniprotkb		Ywhah	western blot	MI:0113	true	Ywhah	Rattus norvegicus (Rat),rat	10116	protein	MI:0326			DIP-299N	ENSRNOG00000055471,ENSRNOP00000075701,ENSRNOT00000085735
	1433e_rat,Ywhae	Mitochondrial import stimulation factor L subunit,Ywhae						EBI-356462								P29360,P42655,Q63631		unspecified role	MI:0499	Ywhae			prey	MI:0498	Ywhae							P62260		P62260	uniprotkb		Ywhae	western blot	MI:0113	true	Ywhae	Rattus norvegicus (Rat),rat	10116	protein	MI:0326			DIP-37260N	ENSRNOG00000005290,ENSRNOP00000007100,ENSRNOT00000007100
	1433g_rat,Ywhag	Ywhag						EBI-359821								A0JPM0,O70457,P35214,Q9UDP2,Q9UN99		unspecified role	MI:0499	Ywhag			prey	MI:0498	Ywhag							P61983		P61983	uniprotkb		Ywhag	western blot	MI:0113	true	Ywhag	Rattus norvegicus (Rat),rat	10116	protein	MI:0326				ENSRNOG00000001436,ENSRNOP00000001954,ENSRNOP00000069671,ENSRNOT00000001954,ENSRNOT00000084730
	EBI-7974451,flna						149029878	MINT-6594144										unspecified role	MI:0499	EBI-7974451			prey	MI:0498					EBI-7974451								EBI-7974451	nucleotide sequence identification	MI:0078	false	EBI-7974451	Rattus norvegicus (Rat),rat	10116	protein	MI:0326
	Grm8,grm8_rat	Gprc1h,Grm8,Mglur8						EBI-7974461,MINT-235225										unspecified role	MI:0499	Grm8			bait	MI:0496	Grm8							P70579		P70579	uniprotkb		Grm8	predetermined participant	MI:0396	false	Grm8	Rattus norvegicus (Rat),rat	10116	protein	MI:0326
	Hipk1,a4l9p5-2	Hipk1						EBI-7974503										unspecified role	MI:0499	Hipk1			prey	MI:0498	Hipk1							A4L9P5-2		A4L9P5-2	uniprotkb		Hipk1	nucleotide sequence identification	MI:0078	false	Hipk1	Rattus norvegicus (Rat),rat	10116	protein	MI:0326
	mGluR8b,p97555_rat	mGluR8b						EBI-7974515,MINT-6594129										unspecified role	MI:0499	mGluR8b			bait	MI:0496	mGluR8b							P97555		P97555	uniprotkb		mGluR8b	predetermined participant	MI:0396	false	mGluR8b	Rattus norvegicus (Rat),rat	10116	protein	MI:0326
	Cbx7,cbx7_rat	Cbx7						EBI-7974536,MINT-6594215										unspecified role	MI:0499	Cbx7			prey	MI:0498	Cbx7							P60889		P60889	uniprotkb		Cbx7	nucleotide sequence identification	MI:0078	false	Cbx7	Rattus norvegicus (Rat),rat	10116	protein	MI:0326				ENSRNOG00000016875,ENSRNOP00000022631,ENSRNOP00000074584,ENSRNOT00000022631,ENSRNOT00000077731
	Pias1,a9uk05_rat	Pias1						EBI-7974593,MINT-6594236										unspecified role	MI:0499	Pias1			prey	MI:0498	Pias1							A9UK05		A9UK05	uniprotkb		Pias1	nucleotide sequence identification	MI:0078	false	Pias1	Rattus norvegicus (Rat),rat	10116	protein	MI:0326
	Pias3,pias3_rat	E3 SUMO-protein transferase PIAS3,KChAP,Pias3,Potassium channel-associated protein,Protein inhibitor of activated STAT protein 3						EBI-7974636,UNK-5365098										unspecified role	MI:0499	Pias3			prey	MI:0498	Pias3							O70260		O70260	uniprotkb		Pias3	nucleotide sequence identification	MI:0078	false	Pias3	Rattus norvegicus (Rat),rat	10116	protein	MI:0326			DIP-47656N	ENSRNOG00000021218,ENSRNOP00000028814,ENSRNOT00000028814
	Ube2m,d3znq6_rat	Ube2m,Ube2m_predicted,rCG_27455						EBI-7974778,MINT-6594364										unspecified role	MI:0499	Ube2m			prey	MI:0498	Ube2m							D3ZNQ6		D3ZNQ6	uniprotkb		Ube2m	nucleotide sequence identification	MI:0078	false	Ube2m	Rattus norvegicus (Rat),rat	10116	protein	MI:0326				ENSRNOG00000027514,ENSRNOP00000034271,ENSRNOT00000031007
	Ube2i,ubc9_rat	RING-type E3 SUMO transferase UBC9,SUMO-protein ligase,Ubce9,Ube2i,Ubiquitin carrier protein 9,Ubiquitin carrier protein I,Ubiquitin-conjugating enzyme E2 I,Ubiquitin-conjugating enzyme UbcE2A,Ubiquitin-protein ligase I						EBI-7974723,MINT-4568236								P50550,Q15698,Q86VB3		unspecified role	MI:0499	Ube2i			prey	MI:0498	Ube2i							P63281		P63281	uniprotkb		Ube2i	nucleotide sequence identification	MI:0078	false	Ube2i	Rattus norvegicus (Rat),rat	10116	protein	MI:0326			DIP-47657N	ENSRNOG00000017907,ENSRNOP00000024406,ENSRNOT00000024406
	Cast,ical_rat	Calpain inhibitor,Cast		DIP-44338N				EBI-7441624,MINT-4820577								A5GXY4,A5GXY5,A5GXY6,A5GXY7,A5GXY8,A5GXY9,A5GXZ7,O55151,O55152,O55153,Q5BK19,Q99MG1,Q99MG2		unspecified role	MI:0499	Cast			bait	MI:0496	Cast							P27321		P27321	uniprotkb		Cast	predetermined participant	MI:0396	false	Cast	Rattus norvegicus (Rat),rat	10116	protein	MI:0326			DIP-44338N
	Capn2,can2_rat	Calcium-activated neutral proteinase 2,Calpain M-type,Calpain-2 large subunit,Capn2,Millimolar-calpain						EBI-1040438										unspecified role	MI:0499	Capn2			prey	MI:0498	Capn2							Q07009		Q07009	uniprotkb		Capn2	predetermined participant	MI:0396	false	Capn2	Rattus norvegicus (Rat),rat	10116	protein	MI:0326			DIP-6139N	ENSRNOG00000034015,ENSRNOP00000046509,ENSRNOT00000045326
	Rab7a,rab7a_rat	Rab7,Rab7a,Ras-related protein BRL-RAS,Ras-related protein p23						EBI-916225								Q4AEF6		unspecified role	MI:0499	Rab7a			neutral component	MI:0497	Rab7a							P09527		P09527	uniprotkb		Rab7a	predetermined participant	MI:0396	true	Rab7a	Rattus norvegicus (Rat),rat	10116	protein	MI:0326				ENSRNOG00000012247,ENSRNOP00000016432,ENSRNOT00000016432
	Lamtor1,ltor1_rat	Lamtor1,Late endosomal/lysosomal adaptor and MAPK and MTOR activator 1,Lipid raft adaptor protein p18						EBI-919067										unspecified role	MI:0499	Lamtor1			neutral component	MI:0497	Lamtor1							Q6P791		Q6P791	uniprotkb		Lamtor1	immunostaining	MI:0422	false	Lamtor1	Rattus norvegicus (Rat),rat	10116	protein	MI:0326				ENSRNOG00000020016,ENSRNOP00000027150,ENSRNOT00000027150
	Abcc2,mrp2_rat	ATP-binding cassette sub-family C member 2,Abcc2,Canalicular multidrug resistance protein,Cmoat,Cmrp,Mrp2,Multidrug resistance-associated protein 2						EBI-7617092,MINT-7138043								Q63145		unspecified role	MI:0499	Abcc2	1	ENSRNOG00000046727	prey	MI:0498	Abcc2							Q63120		Q63120	uniprotkb	-3.50098366923166	Abcc2	peptide massfingerprinting	MI:0082	true	Abcc2	Rattus norvegicus (Rat),rat	10116	protein	MI:0326				ENSRNOG00000046727,ENSRNOP00000064799,ENSRNOT00000070861
	Mapk3,mk03_rat	ERT2,Erk1,Extracellular signal-regulated kinase 1,Insulin-stimulated MAP2 kinase,MAP kinase isoform p44,MNK1,Mapk3,Microtubule-associated protein 2 kinase,Prkm3,p44-ERK1						EBI-916853								Q4PIY8,Q62686,Q9JJ13		unspecified role	MI:0499	Mapk3	35	ENSRNOG00000053583	bait	MI:0496	Mapk3							P21708		P21708	uniprotkb	-1.67155281253915	Mapk3	predetermined participant	MI:0396	true	Mapk3	Rattus norvegicus (Rat),rat	10116	protein	MI:0326			DIP-487N	ENSRNOG00000053583,ENSRNOP00000070784,ENSRNOT00000087625
	Actn2,d3zcv0_rat	Actn2,rCG_30552						EBI-6257410										unspecified role	MI:0499	Actn2			prey	MI:0498	Actn2							D3ZCV0		D3ZCV0	uniprotkb		Actn2	peptide massfingerprinting	MI:0082	true	Actn2	Rattus norvegicus (Rat),rat	10116	protein	MI:0326				ENSRNOG00000017833,ENSRNOP00000024098,ENSRNOT00000024098
	Actn3,b2gvb3_rat	Actn3						EBI-7617210,MINT-7138078										unspecified role	MI:0499	Actn3			prey	MI:0498	Actn3							B2GVB3		B2GVB3	uniprotkb		Actn3	peptide massfingerprinting	MI:0082	true	Actn3	Rattus norvegicus (Rat),rat	10116	protein	MI:0326
	Actn4,actn4_rat	Actn4,Non-muscle alpha-actinin 4						EBI-919056,EBI-923355								Q6P786		unspecified role	MI:0499	Actn4			prey	MI:0498	Actn4							Q9QXQ0		Q9QXQ0	uniprotkb		Actn4	peptide massfingerprinting	MI:0082	true	Actn4	Rattus norvegicus (Rat),rat	10116	protein	MI:0326				ENSRNOG00000020433,ENSRNOP00000027773,ENSRNOT00000027773
	Agap3,b0bn79_rat	Agap3						EBI-7617340,MINT-7138112										unspecified role	MI:0499	Agap3			prey	MI:0498	Agap3							B0BN79		B0BN79	uniprotkb		Agap3	peptide massfingerprinting	MI:0082	true	Agap3	Rattus norvegicus (Rat),rat	10116	protein	MI:0326
	EBI-7617291,actr3b							MINT-7138095	IPI00567113									unspecified role	MI:0499	EBI-7617291			prey	MI:0498					EBI-7617291								EBI-7617291	peptide massfingerprinting	MI:0082	true	EBI-7617291	Rattus norvegicus (Rat),rat	10116	protein	MI:0326
	Tubgcp2,b2ryp8_rat	Adam8_predicted,Tubgcp2,rCG_47540						EBI-7617311,MINT-7138097										unspecified role	MI:0499	Tubgcp2			prey	MI:0498	Tubgcp2							B2RYP8		B2RYP8	uniprotkb		Tubgcp2	peptide massfingerprinting	MI:0082	true	Tubgcp2	Rattus norvegicus (Rat),rat	10116	protein	MI:0326				ENSRNOG00000018137,ENSRNOP00000024573,ENSRNOT00000024573
	ANX2,q8r514_rat	ANX2						EBI-7617431,MINT-7138127										unspecified role	MI:0499	ANX2			prey	MI:0498	ANX2							Q8R514		Q8R514	uniprotkb		ANX2	peptide massfingerprinting	MI:0082	true	ANX2	Rattus norvegicus (Rat),rat	10116	protein	MI:0326
	q38pg0_rat							EBI-7617400,MINT-7138123										unspecified role	MI:0499	Q38PG0			prey	MI:0498								Q38PG0					Q38PG0	peptide massfingerprinting	MI:0082	true	Q38PG0	Rattus norvegicus (Rat),rat	10116	protein	MI:0326
	Aldoa,aldoa_rat	Aldoa,Muscle-type aldolase						EBI-522118								Q63038		unspecified role	MI:0499	Aldoa			prey	MI:0498	Aldoa							P05065		P05065	uniprotkb		Aldoa	peptide massfingerprinting	MI:0082	true	Aldoa	Rattus norvegicus (Rat),rat	10116	protein	MI:0326				ENSRNOG00000052802,ENSRNOP00000068764,ENSRNOP00000069507,ENSRNOP00000069540,ENSRNOT00000080988,ENSRNOT00000087928,ENSRNOT00000088473
	Ap2s1,ap2s1_rat							EBI-7617461,MINT-2514729								P70626,P97626,Q00380		unspecified role	MI:0499	Ap2s1			prey	MI:0498	Ap2s1							P62744		P62744	uniprotkb		Ap2s1	peptide massfingerprinting	MI:0082	true	Ap2s1	Rattus norvegicus (Rat),rat	10116	protein	MI:0326				ENSRNOG00000015865,ENSRNOP00000021310,ENSRNOT00000021310
	Ap3m1,ap3m1_rat							EBI-7617505,MINT-7138135										unspecified role	MI:0499	Ap3m1			prey	MI:0498	Ap3m1							P53676		P53676	uniprotkb		Ap3m1	peptide massfingerprinting	MI:0082	true	Ap3m1	Rattus norvegicus (Rat),rat	10116	protein	MI:0326
	Apex,q99pf3_rat	Apex						EBI-7617549,MINT-4613115										unspecified role	MI:0499	Apex			prey	MI:0498	Apex							Q99PF3		Q99PF3	uniprotkb		Apex	peptide massfingerprinting	MI:0082	true	Apex	Rattus norvegicus (Rat),rat	10116	protein	MI:0326
	Aprt,apt_rat	Aprt						EBI-917389										unspecified role	MI:0499	Aprt			prey	MI:0498	Aprt							P36972		P36972	uniprotkb		Aprt	peptide massfingerprinting	MI:0082	true	Aprt	Rattus norvegicus (Rat),rat	10116	protein	MI:0326				ENSRNOG00000014405,ENSRNOP00000061449,ENSRNOT00000064180
	Arpc3,b2gv73_rat	Arpc3,Arpc3_predicted,rCG_21863						EBI-7617619,MINT-7138161								F1LRL8		unspecified role	MI:0499	Arpc3			prey	MI:0498	Arpc3							B2GV73		B2GV73	uniprotkb		Arpc3	peptide massfingerprinting	MI:0082	true	Arpc3	Rattus norvegicus (Rat),rat	10116	protein	MI:0326				ENSRNOG00000008673,ENSRNOP00000011499,ENSRNOT00000011499
	Arpc4,b2rz72_rat	Arpc4,Arpc4_predicted,rCG_56555						EBI-7617645,MINT-4572292,MINT-7138173										unspecified role	MI:0499	Arpc4			prey	MI:0498	Arpc4							B2RZ72		B2RZ72	uniprotkb		Arpc4	peptide massfingerprinting	MI:0082	true	Arpc4	Rattus norvegicus (Rat),rat	10116	protein	MI:0326				ENSRNOG00000008994,ENSRNOP00000011937,ENSRNOT00000011937
	Arpc5l,a1l108-1	Arp2/3 complex 16 kDa subunit 2,Arpc5l						EBI-7617734,MINT-4571088										unspecified role	MI:0499	Arpc5l			prey	MI:0498	Arpc5l							A1L108-1		A1L108-1	uniprotkb		Arpc5l	peptide massfingerprinting	MI:0082	true	Arpc5l	Rattus norvegicus (Rat),rat	10116	protein	MI:0326
	q64608_rat							EBI-7617763,MINT-7138183										unspecified role	MI:0499	Q64608			prey	MI:0498								Q64608					Q64608	peptide massfingerprinting	MI:0082	true	Q64608	Rattus norvegicus (Rat),rat	10116	protein	MI:0326
	o88773_rat							EBI-7617790,MINT-7138196										unspecified role	MI:0499	O88773			prey	MI:0498								O88773					O88773	peptide massfingerprinting	MI:0082	true	O88773	Rattus norvegicus (Rat),rat	10116	protein	MI:0326
	Atp1a3,at1a3_rat	Atp1a3,Na(+)/K(+) ATPase alpha(III) subunit,Sodium pump subunit alpha-3						EBI-7617807,MINT-7138201								Q16732,Q9Z1G6		unspecified role	MI:0499	Atp1a3			prey	MI:0498	Atp1a3							P06687		P06687	uniprotkb		Atp1a3	peptide massfingerprinting	MI:0082	true	Atp1a3	Rattus norvegicus (Rat),rat	10116	protein	MI:0326				ENSRNOG00000020263,ENSRNOP00000027497,ENSRNOT00000027497
	Atp5f1d,atpd_rat	ATP synthase F1 subunit delta,Atp5d,Atp5f1d,F-ATPase delta subunit						EBI-917347										unspecified role	MI:0499	Atp5f1d			prey	MI:0498	Atp5f1d							P35434		P35434	uniprotkb		Atp5f1d	peptide massfingerprinting	MI:0082	true	Atp5f1d	Rattus norvegicus (Rat),rat	10116	protein	MI:0326
	Btf3,q5u3y8_rat	Btf3,rCG_44623						EBI-7618036,MINT-4577547,UNK-5455515					NP_001008310.1					unspecified role	MI:0499	Btf3			prey	MI:0498	Btf3							Q5U3Y8		Q5U3Y8	uniprotkb		Btf3	peptide massfingerprinting	MI:0082	true	Btf3	Rattus norvegicus (Rat),rat	10116	protein	MI:0326				ENSRNOG00000016912,ENSRNOP00000022864,ENSRNOT00000022864
	q156j1_rat							EBI-7617973,UNK-5393357										unspecified role	MI:0499	Q156J1			prey	MI:0498								Q156J1					Q156J1	peptide massfingerprinting	MI:0082	true	Q156J1	Rattus norvegicus (Rat),rat	10116	protein	MI:0326
	C4,co4_rat	C4,C4a						EBI-6372987								Q62895,Q8R403		unspecified role	MI:0499	C4			prey	MI:0498	C4							P08649		P08649	uniprotkb		C4	peptide massfingerprinting	MI:0082	true	C4	Rattus norvegicus (Rat),rat	10116	protein	MI:0326
	Bysl,byst_rat	Bysl						EBI-7618064,MINT-7138243								Q6AYI7		unspecified role	MI:0499	Bysl			prey	MI:0498	Bysl							Q80WL2		Q80WL2	uniprotkb		Bysl	peptide massfingerprinting	MI:0082	true	Bysl	Rattus norvegicus (Rat),rat	10116	protein	MI:0326
	Calhm2,cahm2_rat	Calhm2,Fam26b,Protein FAM26B						EBI-7618144,MINT-7138255										unspecified role	MI:0499	Calhm2	1	ENSRNOG00000020325	prey	MI:0498	Calhm2							Q5RJQ8		Q5RJQ8	uniprotkb	-1.93864514300378	Calhm2	peptide massfingerprinting	MI:0082	true	Calhm2	Rattus norvegicus (Rat),rat	10116	protein	MI:0326				ENSRNOG00000020325,ENSRNOP00000027526,ENSRNOT00000027526
	EBI-7618173,camsap1l1							MINT-7138266	IPI00371562									unspecified role	MI:0499	EBI-7618173			prey	MI:0498					EBI-7618173								EBI-7618173	peptide massfingerprinting	MI:0082	true	EBI-7618173	Rattus norvegicus (Rat),rat	10116	protein	MI:0326
	Caprin1,capr1_rat	Caprin1,Cytoplasmic activation- and proliferation-associated protein 1,GPI-anchored protein p137,Gpiap1,RNA granule protein 105,Rng105						EBI-919277								A9ZSZ9,Q6YF16		unspecified role	MI:0499	Caprin1			prey	MI:0498	Caprin1							Q5M9G3		Q5M9G3	uniprotkb		Caprin1	peptide massfingerprinting	MI:0082	true	Caprin1	Rattus norvegicus (Rat),rat	10116	protein	MI:0326				ENSRNOG00000009152,ENSRNOP00000012428,ENSRNOT00000012428
	Ccdc124,d3zul1_rat	Ccdc124,RGD1310931_predicted,rCG_38658						EBI-7618290,MINT-7138282										unspecified role	MI:0499	Ccdc124			prey	MI:0498	Ccdc124							D3ZUL1		D3ZUL1	uniprotkb		Ccdc124	peptide massfingerprinting	MI:0082	true	Ccdc124	Rattus norvegicus (Rat),rat	10116	protein	MI:0326				ENSRNOG00000018932,ENSRNOP00000025626,ENSRNOT00000025626
	Cc2d1a,q66ha5-1	Cc2d1a,Five prime repressor element under dual repression-binding protein 1						EBI-7618220										unspecified role	MI:0499	Cc2d1a	1	ENSRNOG00000006747	prey	MI:0498	Cc2d1a							Q66HA5-1		Q66HA5-1	uniprotkb	-1.96756535577933	Cc2d1a	peptide massfingerprinting	MI:0082	true	Cc2d1a	Rattus norvegicus (Rat),rat	10116	protein	MI:0326
	Cct2,tcpb_rat	CCT-beta,Cct2,Cctb						EBI-920517										unspecified role	MI:0499	Cct2			prey	MI:0498	Cct2							Q5XIM9		Q5XIM9	uniprotkb		Cct2	peptide massfingerprinting	MI:0082	true	Cct2	Rattus norvegicus (Rat),rat	10116	protein	MI:0326				ENSRNOG00000021317,ENSRNOP00000029234,ENSRNOT00000037946
	Cct6a,q3mhs9_rat	Cct6a,rCG_21714						EBI-2696854										unspecified role	MI:0499	Cct6a			prey	MI:0498	Cct6a							Q3MHS9		Q3MHS9	uniprotkb		Cct6a	peptide massfingerprinting	MI:0082	true	Cct6a	Rattus norvegicus (Rat),rat	10116	protein	MI:0326				ENSRNOG00000000923,ENSRNOP00000001227,ENSRNOT00000001227
	Cct3,tcpg_rat	CCT-gamma,Cct3						EBI-918953										unspecified role	MI:0499	Cct3			prey	MI:0498	Cct3							Q6P502		Q6P502	uniprotkb		Cct3	peptide massfingerprinting	MI:0082	true	Cct3	Rattus norvegicus (Rat),rat	10116	protein	MI:0326				ENSRNOG00000019090,ENSRNOP00000025824,ENSRNOT00000025824
	Cct4,tcpd_rat	CCT-delta,Cct4						EBI-919426										unspecified role	MI:0499	Cct4			prey	MI:0498	Cct4							Q7TPB1		Q7TPB1	uniprotkb		Cct4	peptide massfingerprinting	MI:0082	true	Cct4	Rattus norvegicus (Rat),rat	10116	protein	MI:0326				ENSRNOG00000009642,ENSRNOP00000012847,ENSRNOT00000012847
	Cct8,d4acb8_rat	Cct8,Cct8_predicted,rCG_58706						EBI-7618526,MINT-4573499,MINT-7138286										unspecified role	MI:0499	Cct8	1	ENSRNOG00000001592	prey	MI:0498	Cct8							D4ACB8		D4ACB8	uniprotkb	-1.73053523059982	Cct8	peptide massfingerprinting	MI:0082	true	Cct8	Rattus norvegicus (Rat),rat	10116	protein	MI:0326				ENSRNOG00000001592,ENSRNOP00000002169,ENSRNOT00000002169
	Cct7,d4ac23_rat	CCT-eta,Cct7,rCG_55994						EBI-6250159										unspecified role	MI:0499	Cct7			prey	MI:0498	Cct7							D4AC23		D4AC23	uniprotkb		Cct7	peptide massfingerprinting	MI:0082	true	Cct7	Rattus norvegicus (Rat),rat	10116	protein	MI:0326				ENSRNOG00000015630,ENSRNOP00000021030,ENSRNOT00000021030
	Cdk9,cdk9_rat	Cdk9,Cell division protein kinase 9						EBI-7618576,UNK-5465749										unspecified role	MI:0499	Cdk9			prey	MI:0498	Cdk9							Q641Z4		Q641Z4	uniprotkb		Cdk9	peptide massfingerprinting	MI:0082	true	Cdk9	Rattus norvegicus (Rat),rat	10116	protein	MI:0326				ENSRNOG00000022586,ENSRNOP00000037778,ENSRNOT00000032893
	Centg2,b0bnd8_rat	Centg2						EBI-7618630,MINT-7138288										unspecified role	MI:0499	Centg2			prey	MI:0498	Centg2							B0BND8		B0BND8	uniprotkb		Centg2	peptide massfingerprinting	MI:0082	true	Centg2	Rattus norvegicus (Rat),rat	10116	protein	MI:0326
	Chgb,scg1_rat	Chgb,Chromogranin-B,Glucagonoma peptide,Secretogranin-I						EBI-7618671,UNK-5360363								A1A5N9,Q9QVG8,Q9QVH1		unspecified role	MI:0499	Chgb			prey	MI:0498	Chgb							O35314		O35314	uniprotkb		Chgb	peptide massfingerprinting	MI:0082	true	Chgb	Rattus norvegicus (Rat),rat	10116	protein	MI:0326				ENSRNOG00000021269,ENSRNOP00000028892,ENSRNOT00000028892
	Clu,clus_rat	Clu,Dimeric acid glycoprotein,Sulfated glycoprotein 2,Testosterone repressed prostate message 2						EBI-7618723,MINT-4586114										unspecified role	MI:0499	Clu			prey	MI:0498	Clu							P05371		P05371	uniprotkb		Clu	peptide massfingerprinting	MI:0082	true	Clu	Rattus norvegicus (Rat),rat	10116	protein	MI:0326
	Nelfb,d4acv0_rat	Nelfb,RGD1307832_predicted,rCG_45379						EBI-7618822,MINT-7138299										unspecified role	MI:0499	Nelfb			prey	MI:0498	Nelfb							D4ACV0		D4ACV0	uniprotkb		Nelfb	peptide massfingerprinting	MI:0082	true	Nelfb	Rattus norvegicus (Rat),rat	10116	protein	MI:0326				ENSRNOG00000009377,ENSRNOP00000012978,ENSRNOT00000012978
	Copg1,copg1_rat	Copg,Copg1,Gamma-1-coat protein						EBI-920458										unspecified role	MI:0499	Copg1			prey	MI:0498	Copg1							Q4AEF8		Q4AEF8	uniprotkb		Copg1	peptide massfingerprinting	MI:0082	true	Copg1	Rattus norvegicus (Rat),rat	10116	protein	MI:0326				ENSRNOG00000010474,ENSRNOP00000016137,ENSRNOT00000016137
	Crmp1,dpyl1_rat	Collapsin response mediator protein 1,Crmp1,Dpysl1,Inactive dihydropyrimidinase						EBI-7109419,MINT-4051102								P70546		unspecified role	MI:0499	Crmp1	1	ENSRNOG00000004781	prey	MI:0498	Crmp1							Q62950		Q62950	uniprotkb	-2.30052510826131	Crmp1	peptide massfingerprinting	MI:0082	true	Crmp1	Rattus norvegicus (Rat),rat	10116	protein	MI:0326				ENSRNOG00000004781,ENSRNOP00000063671,ENSRNOT00000065334
	Cpt1a,cpt1a_rat	Carnitine O-palmitoyltransferase I, liver isoform,Carnitine palmitoyltransferase 1A,Cpt-1,Cpt1,Cpt1a						EBI-7618864,MINT-4590667								P97780,Q6IMZ4		unspecified role	MI:0499	Cpt1a			prey	MI:0498	Cpt1a							P32198		P32198	uniprotkb		Cpt1a	peptide massfingerprinting	MI:0082	true	Cpt1a	Rattus norvegicus (Rat),rat	10116	protein	MI:0326				ENSRNOG00000014254,ENSRNOP00000019652,ENSRNOT00000019652
	Cs,cisy_rat	Citrate (Si)-synthase,Cs						EBI-349285										unspecified role	MI:0499	Cs			prey	MI:0498	Cs							Q8VHF5		Q8VHF5	uniprotkb		Cs	peptide massfingerprinting	MI:0082	true	Cs	Rattus norvegicus (Rat),rat	10116	protein	MI:0326
	Ybx3,q62764-1	Cold shock domain-containing protein A,Csda,DNA-binding protein A,Dbpa,Muscle Y-box protein YB2,RYB-A,Y-box-binding protein A,Yb2,Ybx3						EBI-7618990,MINT-4597741										unspecified role	MI:0499	Ybx3			prey	MI:0498	Ybx3							Q62764-1		Q62764-1	uniprotkb		Ybx3	peptide massfingerprinting	MI:0082	true	Ybx3	Rattus norvegicus (Rat),rat	10116	protein	MI:0326
	Dad1,dad1_rat	Dad1,Defender against cell death 1						EBI-917918								O08552,O70364,P46966,P46968,Q96GB7		unspecified role	MI:0499	Dad1			prey	MI:0498	Dad1							P61805		P61805	uniprotkb		Dad1	peptide massfingerprinting	MI:0082	true	Dad1	Rattus norvegicus (Rat),rat	10116	protein	MI:0326				ENSRNOG00000009090,ENSRNOP00000012233,ENSRNOT00000012233
	Cux1,cux1_rat	CCAAT displacement protein,CDP2,Cdpl1,Cutl1,Cux1,Homeobox protein cux-1						EBI-7619025,MINT-4573965								F1LRC5		unspecified role	MI:0499	Cux1			prey	MI:0498	Cux1							P53565		P53565	uniprotkb		Cux1	peptide massfingerprinting	MI:0082	true	Cux1	Rattus norvegicus (Rat),rat	10116	protein	MI:0326				ENSRNOG00000001424,ENSRNOP00000056243,ENSRNOT00000059486
	Ddx3y,d3zn21_rat	Ddx3y,RGD1309586,rCG_20177						EBI-7619064,MINT-7138303										unspecified role	MI:0499	Ddx3y			prey	MI:0498	Ddx3y							D3ZN21		D3ZN21	uniprotkb		Ddx3y	peptide massfingerprinting	MI:0082	true	Ddx3y	Rattus norvegicus (Rat),rat	10116	protein	MI:0326				ENSRNOG00000002501,ENSRNOP00000003378,ENSRNOT00000003378
	Dcp1a,d4ae80_rat	Dcp1a						EBI-7619144,MINT-7138305										unspecified role	MI:0499	Dcp1a			prey	MI:0498	Dcp1a							D4AE80		D4AE80	uniprotkb		Dcp1a	peptide massfingerprinting	MI:0082	true	Dcp1a	Rattus norvegicus (Rat),rat	10116	protein	MI:0326				ENSRNOG00000016015,ENSRNOP00000021473,ENSRNOT00000021475
	Dap3,q5u2t0_rat	Dap3						EBI-7619114,UNK-5455104										unspecified role	MI:0499	Dap3			prey	MI:0498	Dap3							Q5U2T0		Q5U2T0	uniprotkb		Dap3	peptide massfingerprinting	MI:0082	true	Dap3	Rattus norvegicus (Rat),rat	10116	protein	MI:0326
	o54745_rat,p65	p65						EBI-7619281,MINT-7138317										unspecified role	MI:0499	p65			prey	MI:0498	p65							O54745		O54745	uniprotkb		p65	peptide massfingerprinting	MI:0082	true	p65	Rattus norvegicus (Rat),rat	10116	protein	MI:0326
	Dhps,dhys_rat	Dhps						EBI-7619193,UNK-5471187										unspecified role	MI:0499	Dhps			prey	MI:0498	Dhps							Q6AY53		Q6AY53	uniprotkb		Dhps	peptide massfingerprinting	MI:0082	true	Dhps	Rattus norvegicus (Rat),rat	10116	protein	MI:0326				ENSRNOG00000004219,ENSRNOP00000005656,ENSRNOT00000005656
	q5rjy4-2	Dhrs7b.2						EBI-7619224,UNK-5447289										unspecified role	MI:0499	Q5RJY4-2			prey	MI:0498								Q5RJY4-2					Q5RJY4-2	peptide massfingerprinting	MI:0082	true	Q5RJY4-2	Rattus norvegicus (Rat),rat	10116	protein	MI:0326
	Dpysl3,q62952-1	Collapsin response mediator protein 4,Crmp4,Dpysl3,TOAD-64/Ulip/CRMP,TUC-4b						EBI-7619335,MINT-4598105										unspecified role	MI:0499	Dpysl3			prey	MI:0498	Dpysl3							Q62952-1		Q62952-1	uniprotkb		Dpysl3	peptide massfingerprinting	MI:0082	true	Dpysl3	Rattus norvegicus (Rat),rat	10116	protein	MI:0326
	EBI-7619362,dst							MINT-7138331	IPI00563501									unspecified role	MI:0499	EBI-7619362			prey	MI:0498					EBI-7619362								EBI-7619362	peptide massfingerprinting	MI:0082	true	EBI-7619362	Rattus norvegicus (Rat),rat	10116	protein	MI:0326
	Dusp9,q2ydv1_rat	Dusp9,rCG_43817						EBI-7619382,UNK-5907561										unspecified role	MI:0499	Dusp9	1	ENSRNOG00000055185	prey	MI:0498	Dusp9							Q2YDV1		Q2YDV1	uniprotkb	-4.67991505874164	Dusp9	peptide massfingerprinting	MI:0082	true	Dusp9	Rattus norvegicus (Rat),rat	10116	protein	MI:0326				ENSRNOG00000055185,ENSRNOP00000070655,ENSRNOT00000087962
	Dynll1,dyl1_rat	8 kDa dynein light chain,Dncl1,Dnclc1,Dynein light chain LC8-type 1,Dynll1,Pin,Protein inhibitor of neuronal nitric oxide synthase						EBI-349137								Q15701		unspecified role	MI:0499	Dynll1			prey	MI:0498	Dynll1							P63170		P63170	uniprotkb		Dynll1	peptide massfingerprinting	MI:0082	true	Dynll1	Rattus norvegicus (Rat),rat	10116	protein	MI:0326				ENSRNOG00000011222,ENSRNOP00000061342,ENSRNOT00000014910
	Dync1h1,dyhc1_rat	Cytoplasmic dynein heavy chain 1,Dhc1,Dnch1,Dnchc1,Dnec1,Dyhc,Dync1h1,Dynein heavy chain, cytosolic,MAP 1C,Map1c						EBI-349489								Q63178		unspecified role	MI:0499	Dync1h1			prey	MI:0498	Dync1h1							P38650		P38650	uniprotkb		Dync1h1	peptide massfingerprinting	MI:0082	true	Dync1h1	Rattus norvegicus (Rat),rat	10116	protein	MI:0326
	Dynll2,dyl2_rat	Dlc2,Dynein light chain LC8-type 2,Dynll2						EBI-7619533,MINT-4577592										unspecified role	MI:0499	Dynll2			prey	MI:0498	Dynll2							Q78P75		Q78P75	uniprotkb		Dynll2	peptide massfingerprinting	MI:0082	true	Dynll2	Rattus norvegicus (Rat),rat	10116	protein	MI:0326				ENSRNOG00000008921,ENSRNOP00000012279,ENSRNOT00000012279
	Ech1,ech1_rat	Ech1						EBI-7619569,MINT-4597589										unspecified role	MI:0499	Ech1			prey	MI:0498	Ech1							Q62651		Q62651	uniprotkb		Ech1	peptide massfingerprinting	MI:0082	true	Ech1	Rattus norvegicus (Rat),rat	10116	protein	MI:0326				ENSRNOG00000020308,ENSRNOP00000027537,ENSRNOT00000027537
	Ecpas,f1m446_rat	Ecpas						EBI-7619610,MINT-7138333										unspecified role	MI:0499	Ecpas			prey	MI:0498	Ecpas							F1M446		F1M446	uniprotkb		Ecpas	peptide massfingerprinting	MI:0082	true	Ecpas	Rattus norvegicus (Rat),rat	10116	protein	MI:0326				ENSRNOG00000025076,ENSRNOP00000019959,ENSRNOT00000019959
	Edf1,edf1_rat	Calmodulin-associated peptide 19,Edf1,Multiprotein-bridging factor 1						EBI-7619630,MINT-4578369										unspecified role	MI:0499	Edf1			prey	MI:0498	Edf1							P69736		P69736	uniprotkb		Edf1	peptide massfingerprinting	MI:0082	true	Edf1	Rattus norvegicus (Rat),rat	10116	protein	MI:0326				ENSRNOG00000016272,ENSRNOP00000022196,ENSRNOT00000022196
	q9wun0_rat							EBI-7619752,UNK-5559452										unspecified role	MI:0499	Q9WUN0			prey	MI:0498								Q9WUN0					Q9WUN0	peptide massfingerprinting	MI:0082	true	Q9WUN0	Rattus norvegicus (Rat),rat	10116	protein	MI:0326
	Eef1a2,ef1a2_rat	Eef1a2,Eef1al,Eukaryotic elongation factor 1 A-2,Statin-S1,Stn,Stnl						EBI-7619686,MINT-4094027								P27706		unspecified role	MI:0499	Eef1a2			prey	MI:0498	Eef1a2							P62632		P62632	uniprotkb		Eef1a2	peptide massfingerprinting	MI:0082	true	Eef1a2	Rattus norvegicus (Rat),rat	10116	protein	MI:0326				ENSRNOG00000012477,ENSRNOP00000016947,ENSRNOT00000016947
	Eef2,ef2_rat	Eef2						EBI-915895								P97619		unspecified role	MI:0499	Eef2			prey	MI:0498	Eef2							P05197		P05197	uniprotkb		Eef2	peptide massfingerprinting	MI:0082	true	Eef2	Rattus norvegicus (Rat),rat	10116	protein	MI:0326				ENSRNOG00000020266,ENSRNOP00000041821,ENSRNOT00000047450
	Eef1g,ef1g_rat	Eef1g,eEF-1B gamma						EBI-7619783,UNK-5423025								Q4FZZ5		unspecified role	MI:0499	Eef1g			prey	MI:0498	Eef1g							Q68FR6		Q68FR6	uniprotkb		Eef1g	peptide massfingerprinting	MI:0082	true	Eef1g	Rattus norvegicus (Rat),rat	10116	protein	MI:0326				ENSRNOG00000020075,ENSRNOP00000027305,ENSRNOT00000027305
	Eif4a1,q6p3v8_rat	Eif4a1,rCG_33100						EBI-7619873,UNK-5480324										unspecified role	MI:0499	Eif4a1			prey	MI:0498	Eif4a1							Q6P3V8		Q6P3V8	uniprotkb		Eif4a1	peptide massfingerprinting	MI:0082	true	Eif4a1	Rattus norvegicus (Rat),rat	10116	protein	MI:0326				ENSRNOG00000030628,ENSRNOP00000049419,ENSRNOT00000049048
	Eef1b2,b5den5_rat	Eef1b2,rCG_22471						EBI-2640627										unspecified role	MI:0499	Eef1b2			prey	MI:0498	Eef1b2							B5DEN5		B5DEN5	uniprotkb		Eef1b2	peptide massfingerprinting	MI:0082	true	Eef1b2	Rattus norvegicus (Rat),rat	10116	protein	MI:0326				ENSRNOG00000024186,ENSRNOP00000036882,ENSRNOT00000034740
	Eif2a,d3zuv3_rat	Eif2a						EBI-7619843,MINT-7138350										unspecified role	MI:0499	Eif2a			prey	MI:0498	Eif2a							D3ZUV3		D3ZUV3	uniprotkb		Eif2a	peptide massfingerprinting	MI:0082	true	Eif2a	Rattus norvegicus (Rat),rat	10116	protein	MI:0326				ENSRNOG00000013393,ENSRNOP00000018022,ENSRNOT00000018022
	Eny2,d3zwf5_rat	ENY2,Enhancer of yellow 2 transcription factor homolog,Eny2,rCG_59696						EBI-7619908,MINT-7138352										unspecified role	MI:0499	Eny2			prey	MI:0498	Eny2							D3ZWF5		D3ZWF5	uniprotkb		Eny2	peptide massfingerprinting	MI:0082	true	Eny2	Rattus norvegicus (Rat),rat	10116	protein	MI:0326				ENSRNOG00000004681,ENSRNOP00000006402,ENSRNOT00000006402
	Erf,d3zjw0_rat	Erf						EBI-7619957,MINT-7138354										unspecified role	MI:0499	Erf	2	ENSRNOG00000020426	prey	MI:0498	Erf							D3ZJW0		D3ZJW0	uniprotkb	2.04347621064839	Erf	peptide massfingerprinting	MI:0082	true	Erf	Rattus norvegicus (Rat),rat	10116	protein	MI:0326				ENSRNOG00000020426,ENSRNOP00000027684,ENSRNOT00000027684
	Etv3,b5dex5_rat	Etv3						EBI-7620017,MINT-7138357										unspecified role	MI:0499	Etv3			prey	MI:0498	Etv3							B5DEX5		B5DEX5	uniprotkb		Etv3	peptide massfingerprinting	MI:0082	true	Etv3	Rattus norvegicus (Rat),rat	10116	protein	MI:0326				ENSRNOG00000043095,ENSRNOP00000076075,ENSRNOT00000093312
	Mzt2b,d4aa02_rat	Mzt2b,RGD1308126_predicted,rCG_36510						EBI-7620038,MINT-7138368										unspecified role	MI:0499	Mzt2b			prey	MI:0498	Mzt2b							D4AA02		D4AA02	uniprotkb		Mzt2b	peptide massfingerprinting	MI:0082	true	Mzt2b	Rattus norvegicus (Rat),rat	10116	protein	MI:0326				ENSRNOG00000001834,ENSRNOP00000002511,ENSRNOT00000002511
	Fam98a,fa98a_rat	Fam98a						EBI-920789										unspecified role	MI:0499	Fam98a			prey	MI:0498	Fam98a							Q5FWT1		Q5FWT1	uniprotkb		Fam98a	peptide massfingerprinting	MI:0082	true	Fam98a	Rattus norvegicus (Rat),rat	10116	protein	MI:0326				ENSRNOG00000030328,ENSRNOP00000042004,ENSRNOT00000052131
	EBI-7620081,fam98b							MINT-7138370	IPI00367796									unspecified role	MI:0499	EBI-7620081			prey	MI:0498					EBI-7620081								EBI-7620081	peptide massfingerprinting	MI:0082	true	EBI-7620081	Rattus norvegicus (Rat),rat	10116	protein	MI:0326
	Fbxo2,q9z1x8_rat	Fbxo2						EBI-7620177,UNK-5561631										unspecified role	MI:0499	Fbxo2	1	ENSRNOG00000009409	prey	MI:0498	Fbxo2							Q9Z1X8		Q9Z1X8	uniprotkb	2.55421840351419	Fbxo2	peptide massfingerprinting	MI:0082	true	Fbxo2	Rattus norvegicus (Rat),rat	10116	protein	MI:0326
	Farsa,syfa_rat	Farsa,Farsla,Phenylalanyl-tRNA synthetase alpha subunit						EBI-7620107,MINT-4579145										unspecified role	MI:0499	Farsa			prey	MI:0498	Farsa							Q505J8		Q505J8	uniprotkb		Farsa	peptide massfingerprinting	MI:0082	true	Farsa	Rattus norvegicus (Rat),rat	10116	protein	MI:0326				ENSRNOG00000003149,ENSRNOP00000004370,ENSRNOT00000004370
	Farsb,q68ft7_rat	Farsb,Farslb						EBI-920636										unspecified role	MI:0499	Farsb			prey	MI:0498	Farsb							Q68FT7		Q68FT7	uniprotkb		Farsb	peptide massfingerprinting	MI:0082	true	Farsb	Rattus norvegicus (Rat),rat	10116	protein	MI:0326				ENSRNOG00000014119,ENSRNOP00000019685,ENSRNOT00000019685
	Fen1,fen1_rat	Fen1,Flap structure-specific endonuclease 1						EBI-7620200,UNK-5459637								Q9JHW7		unspecified role	MI:0499	Fen1			prey	MI:0498	Fen1							Q5XIP6		Q5XIP6	uniprotkb		Fen1	peptide massfingerprinting	MI:0082	true	Fen1	Rattus norvegicus (Rat),rat	10116	protein	MI:0326				ENSRNOG00000020531,ENSRNOP00000027842,ENSRNOT00000027842
	Fkbp5,q5u2t9_rat	Fkbp5,rCG_60597						EBI-7620247,UNK-5455138										unspecified role	MI:0499	Fkbp5			prey	MI:0498	Fkbp5							Q5U2T9		Q5U2T9	uniprotkb		Fkbp5	peptide massfingerprinting	MI:0082	true	Fkbp5	Rattus norvegicus (Rat),rat	10116	protein	MI:0326				ENSRNOG00000022523,ENSRNOP00000034024,ENSRNOT00000033119
	Flt1,vgfr1_rat	Flt-1,Flt1,Fms-like tyrosine kinase 1,Tyrosine-protein kinase receptor FLT,Vegfr1						EBI-7620289,MINT-4593147										unspecified role	MI:0499	Flt1	1	ENSRNOG00000000940	prey	MI:0498	Flt1							P53767		P53767	uniprotkb	1.93879001539792	Flt1	peptide massfingerprinting	MI:0082	true	Flt1	Rattus norvegicus (Rat),rat	10116	protein	MI:0326
	q8k553_rat							EBI-7620352,MINT-7138372										unspecified role	MI:0499	Q8K553			prey	MI:0498								Q8K553					Q8K553	peptide massfingerprinting	MI:0082	true	Q8K553	Rattus norvegicus (Rat),rat	10116	protein	MI:0326
	Flt4,q91zt1-2	Flt-4,Flt4,Fms-like tyrosine kinase 4,Tyrosine-protein kinase receptor FLT4,VEGFR3-kt,Vegfr3						EBI-7620383,MINT-5103167										unspecified role	MI:0499	Flt4	1	ENSRNOG00000002511	prey	MI:0498	Flt4							Q91ZT1-2		Q91ZT1-2	uniprotkb	-2.52425123359569	Flt4	peptide massfingerprinting	MI:0082	true	Flt4	Rattus norvegicus (Rat),rat	10116	protein	MI:0326
	G3bp2,q6ay21_rat	G3bp2,RGD1309571,rCG_60442						EBI-7620483,MINT-7138399										unspecified role	MI:0499	G3bp2			prey	MI:0498	G3bp2							Q6AY21		Q6AY21	uniprotkb		G3bp2	peptide massfingerprinting	MI:0082	true	G3bp2	Rattus norvegicus (Rat),rat	10116	protein	MI:0326				ENSRNOG00000002433,ENSRNOP00000003346,ENSRNOT00000003346
	f1m2m6_rat							EBI-7620428,MINT-7138390										unspecified role	MI:0499	F1M2M6			prey	MI:0498								F1M2M6					F1M2M6	peptide massfingerprinting	MI:0082	true	F1M2M6	Rattus norvegicus (Rat),rat	10116	protein	MI:0326				ENSRNOG00000032820,ENSRNOP00000047902,ENSRNOT00000048672
	q9r0j9_rat							EBI-7620459,MINT-7138392										unspecified role	MI:0499	Q9R0J9			prey	MI:0498								Q9R0J9					Q9R0J9	peptide massfingerprinting	MI:0082	true	Q9R0J9	Rattus norvegicus (Rat),rat	10116	protein	MI:0326
	Gab2,gab2_rat	GRB2-associated binder 2,Gab2,Growth factor receptor bound protein 2-associated protein 2						EBI-7620518,MINT-7138417										unspecified role	MI:0499	Gab2			prey	MI:0498	Gab2							Q9EQH1		Q9EQH1	uniprotkb		Gab2	peptide massfingerprinting	MI:0082	true	Gab2	Rattus norvegicus (Rat),rat	10116	protein	MI:0326
	Gapdhs,b1wbq8_rat	Gapdhs,rCG_54229						EBI-7620592,MINT-7138432										unspecified role	MI:0499	Gapdhs			prey	MI:0498	Gapdhs							B1WBQ8		B1WBQ8	uniprotkb		Gapdhs	peptide massfingerprinting	MI:0082	true	Gapdhs	Rattus norvegicus (Rat),rat	10116	protein	MI:0326				ENSRNOG00000021009,ENSRNOP00000059802,ENSRNOT00000067813
	Ralgapa1,o55007-1	GAP-related-interacting partner to E12,GTPase-activating RapGAP domain-like 1,Garnl1,Ralgapa1,Tuberin-like protein 1,Tulip 1,Tulip1,p240						EBI-7620626,MINT-5022810										unspecified role	MI:0499	Ralgapa1			prey	MI:0498	Ralgapa1							O55007-1		O55007-1	uniprotkb		Ralgapa1	peptide massfingerprinting	MI:0082	true	Ralgapa1	Rattus norvegicus (Rat),rat	10116	protein	MI:0326
	Gcn1l1,b5dfk9_rat	Gcn1l1						EBI-7620687,MINT-7138442										unspecified role	MI:0499	Gcn1l1			prey	MI:0498	Gcn1l1							B5DFK9		B5DFK9	uniprotkb		Gcn1l1	peptide massfingerprinting	MI:0082	true	Gcn1l1	Rattus norvegicus (Rat),rat	10116	protein	MI:0326
	Rack1,rack1_rat	Gnb2l1,Guanine nucleotide-binding protein subunit beta-2-like 1,Rack1,Receptor for activated C kinase,Receptor of activated protein kinase C 1						EBI-296759								P25388,P99049		unspecified role	MI:0499	Rack1			prey	MI:0498	Rack1							P63245		P63245	uniprotkb		Rack1	peptide massfingerprinting	MI:0082	true	Rack1	Rattus norvegicus (Rat),rat	10116	protein	MI:0326				ENSRNOG00000049070,ENSRNOG00000052620,ENSRNOP00000068758,ENSRNOP00000074147,ENSRNOT00000072179,ENSRNOT00000084232
	Gstk1,gstk1_rat	GST 13-13,GST class-kappa,GSTK1-1,Glutathione S-transferase subunit 13,Gstk1						EBI-7620782,MINT-4589693								O09034		unspecified role	MI:0499	Gstk1			prey	MI:0498	Gstk1							P24473		P24473	uniprotkb		Gstk1	peptide massfingerprinting	MI:0082	true	Gstk1	Rattus norvegicus (Rat),rat	10116	protein	MI:0326				ENSRNOG00000016484,ENSRNOP00000022275,ENSRNOT00000022275
	EBI-7620824,h3f3							MINT-7138453	IPI00189519									unspecified role	MI:0499	EBI-7620824			prey	MI:0498					EBI-7620824								EBI-7620824	peptide massfingerprinting	MI:0082	true	EBI-7620824	Rattus norvegicus (Rat),rat	10116	protein	MI:0326
	H3-3b,h33_rat	H3-3b,H3.3b,H3f3b						EBI-7620838,UNK-5383748								P06351,P33155,Q5RJM5,Q9V3W4		unspecified role	MI:0499	H3-3b			prey	MI:0498	H3-3b							P84245		P84245	uniprotkb		H3-3b	peptide massfingerprinting	MI:0082	true	H3-3b	Rattus norvegicus (Rat),rat	10116	protein	MI:0326				ENSRNOG00000003220,ENSRNOG00000006532,ENSRNOP00000004329,ENSRNOP00000040434,ENSRNOT00000004329,ENSRNOT00000050223
	Hadha,echa_rat	Hadha,Monolysocardiolipin acyltransferase,TP-alpha						EBI-299533								Q5BIZ5		unspecified role	MI:0499	Hadha			prey	MI:0498	Hadha							Q64428		Q64428	uniprotkb		Hadha	peptide massfingerprinting	MI:0082	true	Hadha	Rattus norvegicus (Rat),rat	10116	protein	MI:0326				ENSRNOG00000024629,ENSRNOP00000038073,ENSRNOT00000038649
	Hadhb,echb_rat	Hadhb,TP-beta						EBI-918320										unspecified role	MI:0499	Hadhb			prey	MI:0498	Hadhb							Q60587		Q60587	uniprotkb		Hadhb	peptide massfingerprinting	MI:0082	true	Hadhb	Rattus norvegicus (Rat),rat	10116	protein	MI:0326				ENSRNOG00000010800,ENSRNOP00000014637,ENSRNOT00000014637
	Rsf1,d3zgq8_rat	Rsf1						EBI-7620985,MINT-7138455										unspecified role	MI:0499	Rsf1			prey	MI:0498	Rsf1							D3ZGQ8		D3ZGQ8	uniprotkb		Rsf1	peptide massfingerprinting	MI:0082	true	Rsf1	Rattus norvegicus (Rat),rat	10116	protein	MI:0326				ENSRNOG00000024194,ENSRNOP00000031549,ENSRNOT00000037050
	Hdac2,b1wby8_rat	Hdac2						EBI-6249973										unspecified role	MI:0499	Hdac2			prey	MI:0498	Hdac2							B1WBY8		B1WBY8	uniprotkb		Hdac2	peptide massfingerprinting	MI:0082	true	Hdac2	Rattus norvegicus (Rat),rat	10116	protein	MI:0326
	EBI-7621079,hist1h4c							MINT-7138468	IPI00559188									unspecified role	MI:0499	EBI-7621079			prey	MI:0498					EBI-7621079								EBI-7621079	peptide massfingerprinting	MI:0082	true	EBI-7621079	Rattus norvegicus (Rat),rat	10116	protein	MI:0326
	Hmmr,hmmr_rat	Hmmr,Ihabp,Intracellular hyaluronic acid-binding protein,Receptor for hyaluronan-mediated motility,Rhamm						EBI-7621112,MINT-7138470										unspecified role	MI:0499	Hmmr			prey	MI:0498	Hmmr							P97779		P97779	uniprotkb		Hmmr	peptide massfingerprinting	MI:0082	true	Hmmr	Rattus norvegicus (Rat),rat	10116	protein	MI:0326
	pRM10,q9z0u8_rat	pRM10						EBI-920231										unspecified role	MI:0499	pRM10			prey	MI:0498	pRM10							Q9Z0U8		Q9Z0U8	uniprotkb		pRM10	peptide massfingerprinting	MI:0082	true	pRM10	Rattus norvegicus (Rat),rat	10116	protein	MI:0326
	Hnrnpc,hnrpc_rat	Hnrnpc,Hnrpc,hnRNP core protein C						EBI-7621160,MINT-7138494								D4ACR0,Q4V8K6		unspecified role	MI:0499	Hnrnpc			prey	MI:0498	Hnrnpc							G3V9R8		G3V9R8	uniprotkb		Hnrnpc	peptide massfingerprinting	MI:0082	true	Hnrnpc	Rattus norvegicus (Rat),rat	10116	protein	MI:0326
	Hnrnpr,q566e4_rat	Hnrnpr,Hnrpr						EBI-6096643								F1LUZ6		unspecified role	MI:0499	Hnrnpr			prey	MI:0498	Hnrnpr							Q566E4		Q566E4	uniprotkb		Hnrnpr	peptide massfingerprinting	MI:0082	true	Hnrnpr	Rattus norvegicus (Rat),rat	10116	protein	MI:0326				ENSRNOG00000011910,ENSRNOP00000015971,ENSRNOT00000015971
	Hs2st1,q5bjx3_rat	Hs2st1						EBI-7621302,UNK-5436591										unspecified role	MI:0499	Hs2st1			prey	MI:0498	Hs2st1							Q5BJX3		Q5BJX3	uniprotkb		Hs2st1	peptide massfingerprinting	MI:0082	true	Hs2st1	Rattus norvegicus (Rat),rat	10116	protein	MI:0326
	Hspa1a,Hspa1b,hsp71_rat	Heat shock 70 kDa protein 1/2,Hsp70-1,Hsp70-2,Hspa1,Hspa1a,Hspa1b,Hspa2						EBI-7621383,MINT-240978								P0DMW1,P42853,Q07439,Q63256		unspecified role	MI:0499	Hspa1a			prey	MI:0498	Hspa1a							P0DMW0		P0DMW0	uniprotkb		Hspa1a	peptide massfingerprinting	MI:0082	true	Hspa1a	Rattus norvegicus (Rat),rat	10116	protein	MI:0326				ENSRNOG00000045654,ENSRNOG00000050647,ENSRNOP00000050605,ENSRNOP00000067749,ENSRNOP00000075599,ENSRNOT00000049667,ENSRNOT00000061950,ENSRNOT00000081924
	Hsp90aa1,hs90a_rat	Heat shock 86 kDa,Hsp86,Hsp90aa1,Hspca						EBI-919629								Q91XW0		unspecified role	MI:0499	Hsp90aa1			prey	MI:0498	Hsp90aa1							P82995		P82995	uniprotkb		Hsp90aa1	peptide massfingerprinting	MI:0082	true	Hsp90aa1	Rattus norvegicus (Rat),rat	10116	protein	MI:0326				ENSRNOG00000007219,ENSRNOG00000059714,ENSRNOP00000009556,ENSRNOP00000075715,ENSRNOT00000009556,ENSRNOT00000086310
	Hsp90ab1,hs90b_rat	Heat shock 84 kDa,Hsp84,Hsp90ab1,Hspcb						EBI-917279								Q1PSW2,Q66H55,Q68GV5,Q9QWC6		unspecified role	MI:0499	Hsp90ab1			prey	MI:0498	Hsp90ab1							P34058		P34058	uniprotkb		Hsp90ab1	peptide massfingerprinting	MI:0082	true	Hsp90ab1	Rattus norvegicus (Rat),rat	10116	protein	MI:0326				ENSRNOG00000019834,ENSRNOP00000026920,ENSRNOT00000026920
	Hspa1l,hs71l_rat	Heat shock 70 kDa protein 3,Hsp70-3,Hspa1l						EBI-918863								Q32P36,Q6MG67		unspecified role	MI:0499	Hspa1l	1	ENSRNOG00000047966	prey	MI:0498	Hspa1l							P55063		P55063	uniprotkb	1.98356505965256	Hspa1l	peptide massfingerprinting	MI:0082	true	Hspa1l	Rattus norvegicus (Rat),rat	10116	protein	MI:0326				ENSRNOG00000047966,ENSRNOP00000063974,ENSRNOT00000074223
	Hspa2,hsp72_rat	Hspa2,Hst70,Testis-specific heat shock protein-related						EBI-6122748								Q66HL1		unspecified role	MI:0499	Hspa2			prey	MI:0498	Hspa2							P14659		P14659	uniprotkb		Hspa2	peptide massfingerprinting	MI:0082	true	Hspa2	Rattus norvegicus (Rat),rat	10116	protein	MI:0326				ENSRNOG00000006472,ENSRNOP00000008504,ENSRNOT00000008504
	Hspa4,hsp74_rat	Hspa4,Irp94,Ischemia responsive 94 kDa protein						EBI-7621473,MINT-4566747										unspecified role	MI:0499	Hspa4			prey	MI:0498	Hspa4							O88600		O88600	uniprotkb		Hspa4	peptide massfingerprinting	MI:0082	true	Hspa4	Rattus norvegicus (Rat),rat	10116	protein	MI:0326
	Hspb1,hspb1_rat	Heat shock 27 kDa protein,Hsp27,Hspb1						EBI-917489								Q63922,Q9QWA8		unspecified role	MI:0499	Hspb1			prey	MI:0498	Hspb1							P42930		P42930	uniprotkb		Hspb1	peptide massfingerprinting	MI:0082	true	Hspb1	Rattus norvegicus (Rat),rat	10116	protein	MI:0326
	Il1rap,il1ap_rat	Il1rap						EBI-7621607,MINT-7138533										unspecified role	MI:0499	Il1rap			prey	MI:0498	Il1rap							Q63621		Q63621	uniprotkb		Il1rap	peptide massfingerprinting	MI:0082	true	Il1rap	Rattus norvegicus (Rat),rat	10116	protein	MI:0326
	Ilf2,b2rzc6_rat	Ilf2,rCG_62739						EBI-7621638,MINT-7138552										unspecified role	MI:0499	Ilf2			prey	MI:0498	Ilf2							B2RZC6		B2RZC6	uniprotkb		Ilf2	peptide massfingerprinting	MI:0082	true	Ilf2	Rattus norvegicus (Rat),rat	10116	protein	MI:0326				ENSRNOG00000014154,ENSRNOP00000072520,ENSRNOT00000077362
	Ina,ainx_rat	Ina,Inexa						EBI-6899875										unspecified role	MI:0499	Ina			prey	MI:0498	Ina							P23565		P23565	uniprotkb		Ina	peptide massfingerprinting	MI:0082	true	Ina	Rattus norvegicus (Rat),rat	10116	protein	MI:0326
	Iqgap1,b5dfh1_rat	Iqgap1						EBI-7621721,MINT-7138564										unspecified role	MI:0499	Iqgap1			prey	MI:0498	Iqgap1							B5DFH1		B5DFH1	uniprotkb		Iqgap1	peptide massfingerprinting	MI:0082	true	Iqgap1	Rattus norvegicus (Rat),rat	10116	protein	MI:0326
	Iqgap3,d3zcs4_rat	Iqgap3						EBI-7621768,MINT-7138578										unspecified role	MI:0499	Iqgap3			prey	MI:0498	Iqgap3							D3ZCS4		D3ZCS4	uniprotkb		Iqgap3	peptide massfingerprinting	MI:0082	true	Iqgap3	Rattus norvegicus (Rat),rat	10116	protein	MI:0326				ENSRNOG00000027894,ENSRNOP00000029108,ENSRNOT00000038589
	Kcnn1,kcnn1_rat	KCa2.1,Kcnn1,Sk1						EBI-7621816,MINT-7138580										unspecified role	MI:0499	Kcnn1	1	ENSRNOG00000029264	prey	MI:0498	Kcnn1							P70606		P70606	uniprotkb	3.25940917950543	Kcnn1	peptide massfingerprinting	MI:0082	true	Kcnn1	Rattus norvegicus (Rat),rat	10116	protein	MI:0326				ENSRNOG00000029264,ENSRNOP00000042517,ENSRNOT00000044291
	Kdr,vgfr2_rat	Fetal liver kinase 1,Flk1,Kdr,Protein-tyrosine kinase receptor flk-1						EBI-7621857,MINT-7138598										unspecified role	MI:0499	Kdr	1	ENSRNOG00000046829	prey	MI:0498	Kdr							O08775		O08775	uniprotkb	2.09393636860818	Kdr	peptide massfingerprinting	MI:0082	true	Kdr	Rattus norvegicus (Rat),rat	10116	protein	MI:0326
	Kif5c,kif5c_rat	Kif5c,Kinesin heavy chain neuron-specific 2,Nkhc2						EBI-994504										unspecified role	MI:0499	Kif5c			prey	MI:0498	Kif5c							P56536		P56536	uniprotkb		Kif5c	peptide massfingerprinting	MI:0082	true	Kif5c	Rattus norvegicus (Rat),rat	10116	protein	MI:0326
	q9eq23_rat							EBI-7621950,MINT-7138629										unspecified role	MI:0499	Q9EQ23			prey	MI:0498								Q9EQ23					Q9EQ23	peptide massfingerprinting	MI:0082	true	Q9EQ23	Rattus norvegicus (Rat),rat	10116	protein	MI:0326
	Kpnb1,imb1_rat	Karyopherin subunit beta-1,Kpnb1,Nuclear factor p97,Pore targeting complex 97 kDa subunit						EBI-11702595,EBI-917731										unspecified role	MI:0499	Kpnb1			prey	MI:0498	Kpnb1							P52296		P52296	uniprotkb		Kpnb1	peptide massfingerprinting	MI:0082	true	Kpnb1	Rattus norvegicus (Rat),rat	10116	protein	MI:0326			DIP-37024N
	Krt8,k2c8_rat	Cytokeratin endo A,Cytokeratin-8,Keratin-8,Krt2-8,Krt8,Type-II keratin Kb8						EBI-877046								Q5WPB3		unspecified role	MI:0499	Krt8			prey	MI:0498	Krt8							Q10758		Q10758	uniprotkb		Krt8	peptide massfingerprinting	MI:0082	true	Krt8	Rattus norvegicus (Rat),rat	10116	protein	MI:0326				ENSRNOG00000009779,ENSRNOP00000029068,ENSRNOT00000038480
	p97598_rat							EBI-7622001,MINT-7138636										unspecified role	MI:0499	P97598			prey	MI:0498								P97598					P97598	peptide massfingerprinting	MI:0082	true	P97598	Rattus norvegicus (Rat),rat	10116	protein	MI:0326
	Lancl1,lanc1_rat	40 kDa erythrocyte membrane protein,Gpr69a,LanC-like protein 1,Lancl1						EBI-7622040,MINT-4567443								Q9ER29		unspecified role	MI:0499	Lancl1			prey	MI:0498	Lancl1							Q9QX69		Q9QX69	uniprotkb		Lancl1	peptide massfingerprinting	MI:0082	true	Lancl1	Rattus norvegicus (Rat),rat	10116	protein	MI:0326				ENSRNOG00000013557,ENSRNOP00000018293,ENSRNOT00000018293
	Lman1,lman1_rat	ER-Golgi intermediate compartment 53 kDa protein,Ergic53,Lectin mannose-binding 1,Lman1,p58						EBI-918417										unspecified role	MI:0499	Lman1	1	ENSRNOG00000024470	prey	MI:0498	Lman1							Q62902		Q62902	uniprotkb	-1.55004909489005	Lman1	peptide massfingerprinting	MI:0082	true	Lman1	Rattus norvegicus (Rat),rat	10116	protein	MI:0326
	Rtcb,rtcb_rat	3'-phosphate/5'-hydroxy nucleic acid ligase,Rtcb,p55						EBI-7622129,MINT-4576391								Q6PX76		unspecified role	MI:0499	Rtcb			prey	MI:0498	Rtcb							Q6AYT3		Q6AYT3	uniprotkb		Rtcb	peptide massfingerprinting	MI:0082	true	Rtcb	Rattus norvegicus (Rat),rat	10116	protein	MI:0326				ENSRNOG00000004813,ENSRNOP00000006570,ENSRNOT00000006570
	Thegl,thegl_rat	Thegl						EBI-7622169,MINT-7138641										unspecified role	MI:0499	Thegl	1	ENSRNOG00000002085	prey	MI:0498	Thegl							Q5PQR6		Q5PQR6	uniprotkb	1.56298834549969	Thegl	peptide massfingerprinting	MI:0082	true	Thegl	Rattus norvegicus (Rat),rat	10116	protein	MI:0326				ENSRNOG00000002085,ENSRNOP00000002860,ENSRNOT00000002860
	Uqcr10,b2ryx1_rat	LOC685322,Uqcr10,rCG_36127						EBI-7622195,MINT-7138650										unspecified role	MI:0499	Uqcr10			prey	MI:0498	Uqcr10							B2RYX1		B2RYX1	uniprotkb		Uqcr10	peptide massfingerprinting	MI:0082	true	Uqcr10	Rattus norvegicus (Rat),rat	10116	protein	MI:0326
	Pramef20,a0a0g2k364_rat	Pramef20						EBI-7622223,MINT-7138662										unspecified role	MI:0499	Pramef20			prey	MI:0498	Pramef20							A0A0G2K364		A0A0G2K364	uniprotkb		Pramef20	peptide massfingerprinting	MI:0082	true	Pramef20	Rattus norvegicus (Rat),rat	10116	protein	MI:0326				ENSRNOG00000053942,ENSRNOP00000072516,ENSRNOT00000091592
	EBI-7622299,lyg2							MINT-7138664	IPI00563400									unspecified role	MI:0499	EBI-7622299			prey	MI:0498					EBI-7622299								EBI-7622299	peptide massfingerprinting	MI:0082	true	EBI-7622299	Rattus norvegicus (Rat),rat	10116	protein	MI:0326
	Lrpap1,amrp_rat	Gp330-binding 45 kDa protein,Low density lipoprotein receptor-related protein-associated protein 1,Lrpap1						EBI-919734								Q4FZX8,Q642A1,Q64723		unspecified role	MI:0499	Lrpap1			prey	MI:0498	Lrpap1							Q99068		Q99068	uniprotkb		Lrpap1	peptide massfingerprinting	MI:0082	true	Lrpap1	Rattus norvegicus (Rat),rat	10116	protein	MI:0326				ENSRNOG00000009313,ENSRNOP00000012665,ENSRNOT00000012665
	Pam16,d3zzv1_rat	Magmas,Pam16,rCG_49810						EBI-7622325,MINT-7138666										unspecified role	MI:0499	Pam16			prey	MI:0498	Pam16							D3ZZV1		D3ZZV1	uniprotkb		Pam16	peptide massfingerprinting	MI:0082	true	Pam16	Rattus norvegicus (Rat),rat	10116	protein	MI:0326				ENSRNOG00000004608,ENSRNOP00000006314,ENSRNOT00000006314
	q9z298_rat							EBI-7622355,MINT-7138668										unspecified role	MI:0499	Q9Z298			prey	MI:0498								Q9Z298					Q9Z298	peptide massfingerprinting	MI:0082	true	Q9Z298	Rattus norvegicus (Rat),rat	10116	protein	MI:0326
	Map3k3,b5df98_rat	Map3k3,Map3k3_predicted,rCG_32739						EBI-7622378,MINT-7138673										unspecified role	MI:0499	Map3k3			prey	MI:0498	Map3k3							B5DF98		B5DF98	uniprotkb		Map3k3	peptide massfingerprinting	MI:0082	true	Map3k3	Rattus norvegicus (Rat),rat	10116	protein	MI:0326				ENSRNOG00000061424,ENSRNOP00000074780,ENSRNOT00000088656
	Mapk1,mk01_rat	ERT1,Erk2,Extracellular signal-regulated kinase 2,MAP kinase isoform p42,Mapk,Mapk1,Mitogen-activated protein kinase 2,Prkm1						EBI-397710								P27703		unspecified role	MI:0499	Mapk1			prey	MI:0498	Mapk1							P63086		P63086	uniprotkb		Mapk1	peptide massfingerprinting	MI:0082	true	Mapk1	Rattus norvegicus (Rat),rat	10116	protein	MI:0326			DIP-29117N	ENSRNOG00000001849,ENSRNOP00000002533,ENSRNOT00000002533
	q5m7w5-1							EBI-7622426,MINT-7138690										unspecified role	MI:0499	Q5M7W5-1			prey	MI:0498								Q5M7W5-1					Q5M7W5-1	peptide massfingerprinting	MI:0082	true	Q5M7W5-1	Rattus norvegicus (Rat),rat	10116	protein	MI:0326
	Mapk15,mk15_rat	Erk7,Erk8,Extracellular signal-regulated kinase 7,Extracellular signal-regulated kinase 8,Mapk15						EBI-7622463,UNK-5561785										unspecified role	MI:0499	Mapk15	1	ENSRNOG00000009336	prey	MI:0498	Mapk15							Q9Z2A6		Q9Z2A6	uniprotkb	5.09357021508936	Mapk15	peptide massfingerprinting	MI:0082	true	Mapk15	Rattus norvegicus (Rat),rat	10116	protein	MI:0326				ENSRNOG00000009336,ENSRNOP00000012460,ENSRNOT00000012461
	Mapk4,mk04_rat	Extracellular signal-regulated kinase 4,MAP kinase isoform p63,MNK2,Mapk4,Prkm4						EBI-7622542,MINT-7138709										unspecified role	MI:0499	Mapk4			prey	MI:0498	Mapk4							Q63454		Q63454	uniprotkb		Mapk4	peptide massfingerprinting	MI:0082	true	Mapk4	Rattus norvegicus (Rat),rat	10116	protein	MI:0326
	Mapre1,mare1_rat	APC-binding protein EB1,End-binding protein 1,Mapre1						EBI-7622639,UNK-5467757										unspecified role	MI:0499	Mapre1			prey	MI:0498	Mapre1							Q66HR2		Q66HR2	uniprotkb		Mapre1	peptide massfingerprinting	MI:0082	true	Mapre1	Rattus norvegicus (Rat),rat	10116	protein	MI:0326				ENSRNOG00000011798,ENSRNOP00000016220,ENSRNOT00000016220
	Mcm3,d3zfp4_rat	Mcm3						EBI-7622695,MINT-7894411										unspecified role	MI:0499	Mcm3			prey	MI:0498	Mcm3							D3ZFP4		D3ZFP4	uniprotkb		Mcm3	peptide massfingerprinting	MI:0082	true	Mcm3	Rattus norvegicus (Rat),rat	10116	protein	MI:0326				ENSRNOG00000012543,ENSRNOP00000017081,ENSRNOT00000017081
	Mest,mest_rat	Mest						EBI-7622783,MINT-7138732										unspecified role	MI:0499	Mest			prey	MI:0498	Mest							Q6P5P5		Q6P5P5	uniprotkb		Mest	peptide massfingerprinting	MI:0082	true	Mest	Rattus norvegicus (Rat),rat	10116	protein	MI:0326
	Morf4l2,mo4l2_rat	Liver regeneration-related protein LRRG00119,MORF-related gene X protein,Morf4l2,Transcription factor-like protein MRGX						EBI-7622849,MINT-7138743										unspecified role	MI:0499	Morf4l2			prey	MI:0498	Morf4l2							Q6QI89		Q6QI89	uniprotkb		Morf4l2	peptide massfingerprinting	MI:0082	true	Morf4l2	Rattus norvegicus (Rat),rat	10116	protein	MI:0326				ENSRNOG00000002389,ENSRNOP00000003247,ENSRNOT00000003247
	Tkt,tkt_rat	Tkt						EBI-917670										unspecified role	MI:0499	Tkt			prey	MI:0498	Tkt							P50137		P50137	uniprotkb		Tkt	peptide massfingerprinting	MI:0082	true	Tkt	Rattus norvegicus (Rat),rat	10116	protein	MI:0326
	Mthfd1l,b2guz3_rat	Mthfd1l						EBI-7622943,MINT-7138761										unspecified role	MI:0499	Mthfd1l			prey	MI:0498	Mthfd1l							B2GUZ3		B2GUZ3	uniprotkb		Mthfd1l	peptide massfingerprinting	MI:0082	true	Mthfd1l	Rattus norvegicus (Rat),rat	10116	protein	MI:0326				ENSRNOG00000019582,ENSRNOP00000026564,ENSRNOT00000026564
	Myo5a,myo5a_rat	Dilute myosin heavy chain, non-muscle,Myo5a						EBI-7622981,MINT-7138773										unspecified role	MI:0499	Myo5a	1	ENSRNOG00000058866	prey	MI:0498	Myo5a							Q9QYF3		Q9QYF3	uniprotkb	-2.06028708084194	Myo5a	peptide massfingerprinting	MI:0082	true	Myo5a	Rattus norvegicus (Rat),rat	10116	protein	MI:0326
	Naca,b2ryx0_rat	Naca,Naca_predicted,rCG_42451						EBI-6249848										unspecified role	MI:0499	Naca			prey	MI:0498	Naca							B2RYX0		B2RYX0	uniprotkb		Naca	peptide massfingerprinting	MI:0082	true	Naca	Rattus norvegicus (Rat),rat	10116	protein	MI:0326				ENSRNOG00000002632,ENSRNOP00000003550,ENSRNOP00000075523,ENSRNOT00000003550,ENSRNOT00000085092
	Nek4,q5m813_rat	Nek4						EBI-7623107,MINT-7138816										unspecified role	MI:0499	Nek4			prey	MI:0498	Nek4							Q5M813		Q5M813	uniprotkb		Nek4	peptide massfingerprinting	MI:0082	true	Nek4	Rattus norvegicus (Rat),rat	10116	protein	MI:0326				ENSRNOG00000017997,ENSRNOP00000070463,ENSRNOT00000084977
	EBI-7623165,nek9							MINT-7138830	IPI00365866									unspecified role	MI:0499	EBI-7623165			prey	MI:0498					EBI-7623165								EBI-7623165	peptide massfingerprinting	MI:0082	true	EBI-7623165	Rattus norvegicus (Rat),rat	10116	protein	MI:0326
	Nisch,nisch_rat	Imidazoline receptor 1,Imidazoline-1 receptor,Nisch						EBI-7623255,UNK-5423065										unspecified role	MI:0499	Nisch			prey	MI:0498	Nisch							Q4G017		Q4G017	uniprotkb		Nisch	peptide massfingerprinting	MI:0082	true	Nisch	Rattus norvegicus (Rat),rat	10116	protein	MI:0326				ENSRNOG00000018823,ENSRNOP00000032758,ENSRNOT00000036910
	EBI-7623327,oact1							MINT-7138832	IPI00358982									unspecified role	MI:0499	EBI-7623327			prey	MI:0498					EBI-7623327								EBI-7623327	peptide massfingerprinting	MI:0082	true	EBI-7623327	Rattus norvegicus (Rat),rat	10116	protein	MI:0326
	Pabpc1,pabp1_rat	Pabp1,Pabpc1						EBI-919825										unspecified role	MI:0499	Pabpc1			prey	MI:0498	Pabpc1							Q9EPH8		Q9EPH8	uniprotkb		Pabpc1	peptide massfingerprinting	MI:0082	true	Pabpc1	Rattus norvegicus (Rat),rat	10116	protein	MI:0326				ENSRNOG00000008639,ENSRNOP00000012775,ENSRNOT00000012775
	Pabpc6,b5df80_rat	Pabpc3,Pabpc6,RGD1311201_predicted,rCG_44913						EBI-7623362,MINT-7138834										unspecified role	MI:0499	Pabpc6	1	ENSRNOG00000017367	prey	MI:0498	Pabpc6							B5DF80		B5DF80	uniprotkb	4.42609073615806	Pabpc6	peptide massfingerprinting	MI:0082	true	Pabpc6	Rattus norvegicus (Rat),rat	10116	protein	MI:0326				ENSRNOG00000017367,ENSRNOP00000023319,ENSRNOT00000023319
	Pabpc4,g3v9n0_rat	Pabpc4						EBI-7623414,MINT-7138849								B2GUY3		unspecified role	MI:0499	Pabpc4			prey	MI:0498	Pabpc4							G3V9N0		G3V9N0	uniprotkb		Pabpc4	peptide massfingerprinting	MI:0082	true	Pabpc4	Rattus norvegicus (Rat),rat	10116	protein	MI:0326				ENSRNOG00000015642,ENSRNOP00000053432,ENSRNOT00000056592
	Pc,pyc_rat	Pc,Pyruvic carboxylase						EBI-7623445,MINT-4592965								Q5RKM0,Q64555		unspecified role	MI:0499	Pc			prey	MI:0498	Pc							P52873		P52873	uniprotkb		Pc	peptide massfingerprinting	MI:0082	true	Pc	Rattus norvegicus (Rat),rat	10116	protein	MI:0326				ENSRNOG00000019372,ENSRNOP00000026316,ENSRNOP00000075317,ENSRNOT00000026316,ENSRNOT00000082388
	Pcbp3,q6ay48_rat	Pcbp3						EBI-920396										unspecified role	MI:0499	Pcbp3			prey	MI:0498	Pcbp3							Q6AY48		Q6AY48	uniprotkb		Pcbp3	peptide massfingerprinting	MI:0082	true	Pcbp3	Rattus norvegicus (Rat),rat	10116	protein	MI:0326				ENSRNOG00000001245,ENSRNOP00000001675,ENSRNOT00000001675
	Pcmt1,pimt_rat	L-isoaspartyl protein carboxyl methyltransferase,Pcmt1,Protein L-isoaspartyl/D-aspartyl methyltransferase,Protein-beta-aspartate methyltransferase						EBI-7623526,MINT-4589251								Q5M7V6		unspecified role	MI:0499	Pcmt1			prey	MI:0498	Pcmt1							P22062		P22062	uniprotkb		Pcmt1	peptide massfingerprinting	MI:0082	true	Pcmt1	Rattus norvegicus (Rat),rat	10116	protein	MI:0326
	Pcmtd2,b5df20_rat	Pcmtd2						EBI-7623555,MINT-7138873										unspecified role	MI:0499	Pcmtd2			prey	MI:0498	Pcmtd2							B5DF20		B5DF20	uniprotkb		Pcmtd2	peptide massfingerprinting	MI:0082	true	Pcmtd2	Rattus norvegicus (Rat),rat	10116	protein	MI:0326
	q9jid1-1							EBI-7623597,MINT-7138902										unspecified role	MI:0499	Q9JID1-1			prey	MI:0498								Q9JID1-1					Q9JID1-1	peptide massfingerprinting	MI:0082	true	Q9JID1-1	Rattus norvegicus (Rat),rat	10116	protein	MI:0326
	Pdgfra,pgfra_rat	Alpha platelet-derived growth factor receptor,Alpha-type platelet-derived growth factor receptor,CD140 antigen-like family member A,Pdgfra,Platelet-derived growth factor alpha receptor						EBI-7623652,MINT-4589125										unspecified role	MI:0499	Pdgfra	1	ENSRNOG00000002244	prey	MI:0498	Pdgfra							P20786		P20786	uniprotkb	-3.24738276387078	Pdgfra	peptide massfingerprinting	MI:0082	true	Pdgfra	Rattus norvegicus (Rat),rat	10116	protein	MI:0326
	Pdgfrb,pgfrb_rat	Beta platelet-derived growth factor receptor,Beta-type platelet-derived growth factor receptor,CD140 antigen-like family member B,Pdgfr,Pdgfr1,Pdgfrb,Platelet-derived growth factor receptor 1						EBI-7623728,UNK-5385923								Q8R406,Q925F7		unspecified role	MI:0499	Pdgfrb	1	ENSRNOG00000018461	prey	MI:0498	Pdgfrb							Q05030		Q05030	uniprotkb	-1.64959184640161	Pdgfrb	peptide massfingerprinting	MI:0082	true	Pdgfrb	Rattus norvegicus (Rat),rat	10116	protein	MI:0326				ENSRNOG00000018461,ENSRNOP00000060534,ENSRNOP00000069485,ENSRNOP00000070561,ENSRNOT00000068535,ENSRNOT00000078764,ENSRNOT00000086033
	Pdhb,odpb_rat	Pdhb						EBI-917663								Q6AY95		unspecified role	MI:0499	Pdhb			prey	MI:0498	Pdhb							P49432		P49432	uniprotkb		Pdhb	peptide massfingerprinting	MI:0082	true	Pdhb	Rattus norvegicus (Rat),rat	10116	protein	MI:0326				ENSRNOG00000007895,ENSRNOP00000010545,ENSRNOT00000010545
	Pea15,pea15_rat	15 kDa phosphoprotein enriched in astrocytes,Pea15						EBI-7623853,UNK-5455362								Q78ZC9		unspecified role	MI:0499	Pea15	2	ENSRNOG00000046996	prey	MI:0498	Pea15							Q5U318		Q5U318	uniprotkb	-1.95567602544463	Pea15	peptide massfingerprinting	MI:0082	true	Pea15	Rattus norvegicus (Rat),rat	10116	protein	MI:0326			DIP-57338N	ENSRNOG00000046996,ENSRNOP00000064962,ENSRNOT00000070812
	Pfn1,prof1_rat	Pfn1,Profilin I						EBI-916295								P10924		unspecified role	MI:0499	Pfn1			prey	MI:0498	Pfn1							P62963		P62963	uniprotkb		Pfn1	peptide massfingerprinting	MI:0082	true	Pfn1	Rattus norvegicus (Rat),rat	10116	protein	MI:0326				ENSRNOG00000003975,ENSRNOP00000005370,ENSRNOT00000005370
	Pgk1,pgk1_rat	Pgk-1,Pgk1						EBI-6998149,MINT-4577521								Q5M945,Q6P508		unspecified role	MI:0499	Pgk1			prey	MI:0498	Pgk1							P16617		P16617	uniprotkb		Pgk1	peptide massfingerprinting	MI:0082	true	Pgk1	Rattus norvegicus (Rat),rat	10116	protein	MI:0326				ENSRNOG00000058249,ENSRNOP00000073523,ENSRNOT00000077604
	Phb2,phb2_rat	B-cell receptor-associated protein BAP37,Bcap37,Phb2						EBI-918041								P70629,P70630		unspecified role	MI:0499	Phb2			prey	MI:0498	Phb2							Q5XIH7		Q5XIH7	uniprotkb		Phb2	peptide massfingerprinting	MI:0082	true	Phb2	Rattus norvegicus (Rat),rat	10116	protein	MI:0326				ENSRNOG00000012999,ENSRNOP00000017472,ENSRNOT00000017472
	Pih1d1,pihd1_rat	Pih1d1						EBI-7623946,UNK-5427093										unspecified role	MI:0499	Pih1d1			prey	MI:0498	Pih1d1							Q4V7F5		Q4V7F5	uniprotkb		Pih1d1	peptide massfingerprinting	MI:0082	true	Pih1d1	Rattus norvegicus (Rat),rat	10116	protein	MI:0326				ENSRNOG00000020634,ENSRNOP00000028022,ENSRNOT00000028022
	Pkm,p11980-1	PKM1,Pkm,Pkm2,Pykm,Pyruvate kinase muscle isozyme						EBI-7623993,MINT-4587516										unspecified role	MI:0499	Pkm			prey	MI:0498	Pkm							P11980-1		P11980-1	uniprotkb		Pkm	peptide massfingerprinting	MI:0082	true	Pkm	Rattus norvegicus (Rat),rat	10116	protein	MI:0326
	Ppib,ppib_rat	CYP-S1,Cyclophilin B,Ppib,Rotamase B,S-cyclophilin						EBI-916926								O88541		unspecified role	MI:0499	Ppib			prey	MI:0498	Ppib							P24368		P24368	uniprotkb		Ppib	peptide massfingerprinting	MI:0082	true	Ppib	Rattus norvegicus (Rat),rat	10116	protein	MI:0326				ENSRNOG00000016781,ENSRNOP00000022828,ENSRNOT00000022828
	Plat,tpa_rat	Plat						EBI-7624045,MINT-7138910										unspecified role	MI:0499	Plat			prey	MI:0498	Plat							P19637		P19637	uniprotkb		Plat	peptide massfingerprinting	MI:0082	true	Plat	Rattus norvegicus (Rat),rat	10116	protein	MI:0326				ENSRNOG00000019018,ENSRNOP00000025764,ENSRNOT00000025763
	Ppm1a,ppm1a_rat	Pp2c1,Ppm1a,Pppm1a,Protein phosphatase 2C isoform alpha,Protein phosphatase IA						EBI-7491743,MINT-4588994										unspecified role	MI:0499	Ppm1a			prey	MI:0498	Ppm1a							P20650		P20650	uniprotkb		Ppm1a	peptide massfingerprinting	MI:0082	true	Ppm1a	Rattus norvegicus (Rat),rat	10116	protein	MI:0326
	Ppm1b,q99nd8_rat	Ppm1b,ppm1b2,rCG_62356						EBI-7624147,MINT-4612939										unspecified role	MI:0499	Ppm1b			prey	MI:0498	Ppm1b							Q99ND8		Q99ND8	uniprotkb		Ppm1b	peptide massfingerprinting	MI:0082	true	Ppm1b	Rattus norvegicus (Rat),rat	10116	protein	MI:0326				ENSRNOG00000030667,ENSRNOP00000074301,ENSRNOT00000079279
	PP2A ARa,o35511_rat	PP2A ARa						EBI-915525										unspecified role	MI:0499	PP2A ARa			prey	MI:0498	PP2A ARa							O35511		O35511	uniprotkb		PP2A ARa	peptide massfingerprinting	MI:0082	true	PP2A ARa	Rattus norvegicus (Rat),rat	10116	protein	MI:0326
	Prph,peri_rat	Prph,Prph1						EBI-446227										unspecified role	MI:0499	Prph	1	ENSRNOG00000052880	prey	MI:0498	Prph							P21807		P21807	uniprotkb	2.96364224189852	Prph	peptide massfingerprinting	MI:0082	true	Prph	Rattus norvegicus (Rat),rat	10116	protein	MI:0326
	Pwwp2b,b1wc60_rat	Pwwp2_predicted,Pwwp2b,rCG_47426						EBI-7624279,MINT-7138952										unspecified role	MI:0499	Pwwp2b			prey	MI:0498	Pwwp2b							B1WC60		B1WC60	uniprotkb		Pwwp2b	peptide massfingerprinting	MI:0082	true	Pwwp2b	Rattus norvegicus (Rat),rat	10116	protein	MI:0326				ENSRNOG00000036649,ENSRNOP00000023619,ENSRNOT00000023619
	Pycr2,p5cr2_rat	Pycr2						EBI-7624306,UNK-5471122										unspecified role	MI:0499	Pycr2			prey	MI:0498	Pycr2							Q6AY23		Q6AY23	uniprotkb		Pycr2	peptide massfingerprinting	MI:0082	true	Pycr2	Rattus norvegicus (Rat),rat	10116	protein	MI:0326				ENSRNOG00000003267,ENSRNOP00000004379,ENSRNOT00000004379
	Rbm3,rbm3_rat	RNA-binding motif protein 3,Rbm3						EBI-7624345,MINT-4611770										unspecified role	MI:0499	Rbm3			prey	MI:0498	Rbm3							Q925G0		Q925G0	uniprotkb		Rbm3	peptide massfingerprinting	MI:0082	true	Rbm3	Rattus norvegicus (Rat),rat	10116	protein	MI:0326
	Rtraf,q6qi16_rat	RGD1304704,Rtraf						EBI-919221										unspecified role	MI:0499	Rtraf			prey	MI:0498	Rtraf							Q6QI16		Q6QI16	uniprotkb		Rtraf	peptide massfingerprinting	MI:0082	true	Rtraf	Rattus norvegicus (Rat),rat	10116	protein	MI:0326				ENSRNOG00000000340,ENSRNOP00000070052,ENSRNOT00000092002
	Sh3d21,b1wc96_rat	RGD1305090,Sh3d21						EBI-7624420,MINT-7138961										unspecified role	MI:0499	Sh3d21			prey	MI:0498	Sh3d21							B1WC96		B1WC96	uniprotkb		Sh3d21	peptide massfingerprinting	MI:0082	true	Sh3d21	Rattus norvegicus (Rat),rat	10116	protein	MI:0326
	Elmsan1,d4aca6_rat	Elmsan1						EBI-7624471,MINT-7138968										unspecified role	MI:0499	Elmsan1	1	ENSRNOG00000010653	prey	MI:0498	Elmsan1							D4ACA6		D4ACA6	uniprotkb	2.29454421093344	Elmsan1	peptide massfingerprinting	MI:0082	true	Elmsan1	Rattus norvegicus (Rat),rat	10116	protein	MI:0326				ENSRNOG00000010653,ENSRNOP00000014158,ENSRNOP00000075492,ENSRNOT00000014158,ENSRNOT00000088712
	Ripor2,ripr2_rat	Fam65b,Ripor2						EBI-919395										unspecified role	MI:0499	Ripor2			prey	MI:0498	Ripor2							Q7TP54		Q7TP54	uniprotkb		Ripor2	peptide massfingerprinting	MI:0082	true	Ripor2	Rattus norvegicus (Rat),rat	10116	protein	MI:0326				ENSRNOG00000018804,ENSRNOP00000048390,ENSRNOT00000048298
	Cip2a,d3zf50_rat	Cip2a,RGD1310335						EBI-7624515,MINT-7138986										unspecified role	MI:0499	Cip2a			prey	MI:0498	Cip2a							D3ZF50		D3ZF50	uniprotkb		Cip2a	peptide massfingerprinting	MI:0082	true	Cip2a	Rattus norvegicus (Rat),rat	10116	protein	MI:0326				ENSRNOG00000039183,ENSRNOP00000031394,ENSRNOT00000033837
	Rock1,q63644-1	Ac2-154,Liver regeneration-related protein LRRG199,Rho-associated, coiled-coil-containing protein kinase 1,Rho-associated, coiled-coil-containing protein kinase I,Rock1,p150 RhoA-binding kinase ROK beta,p160 ROCK-1						EBI-7624545,MINT-4599097										unspecified role	MI:0499	Rock1			prey	MI:0498	Rock1							Q63644-1		Q63644-1	uniprotkb		Rock1	peptide massfingerprinting	MI:0082	true	Rock1	Rattus norvegicus (Rat),rat	10116	protein	MI:0326
	Rpn1,rpn1_rat	Dolichyl-diphosphooligosaccharide--protein glycosyltransferase 67 kDa subunit,Ribophorin I,Ribophorin-1,Rpn1						EBI-916056										unspecified role	MI:0499	Rpn1			prey	MI:0498	Rpn1							P07153		P07153	uniprotkb		Rpn1	peptide massfingerprinting	MI:0082	true	Rpn1	Rattus norvegicus (Rat),rat	10116	protein	MI:0326
	Rpap3,rpap3_rat	Rpap3						EBI-7624598,UNK-5468990										unspecified role	MI:0499	Rpap3			prey	MI:0498	Rpap3							Q68FQ7		Q68FQ7	uniprotkb		Rpap3	peptide massfingerprinting	MI:0082	true	Rpap3	Rattus norvegicus (Rat),rat	10116	protein	MI:0326				ENSRNOG00000053405,ENSRNOP00000074251,ENSRNOT00000083926
	Rpn2,rpn2_rat	Dolichyl-diphosphooligosaccharide--protein glycosyltransferase 63 kDa subunit,Ribophorin II,Ribophorin-2,Rpn2						EBI-916932								Q6P9X0		unspecified role	MI:0499	Rpn2			prey	MI:0498	Rpn2							P25235		P25235	uniprotkb		Rpn2	peptide massfingerprinting	MI:0082	true	Rpn2	Rattus norvegicus (Rat),rat	10116	protein	MI:0326				ENSRNOG00000007492,ENSRNOP00000063207,ENSRNOT00000068135
	Rps6ka1,ks6a1_rat	90 kDa ribosomal protein S6 kinase 1,MAP kinase-activated protein kinase 1a,Mapkapk1a,Ribosomal S6 kinase 1,Rps6ka1,Rsk1						EBI-7624720,MINT-234305										unspecified role	MI:0499	Rps6ka1			prey	MI:0498	Rps6ka1							Q63531		Q63531	uniprotkb		Rps6ka1	peptide massfingerprinting	MI:0082	true	Rps6ka1	Rattus norvegicus (Rat),rat	10116	protein	MI:0326
	q9z1i2_rat,rsk	rsk						EBI-7624768,UNK-5561428										unspecified role	MI:0499	rsk			prey	MI:0498	rsk							Q9Z1I2		Q9Z1I2	uniprotkb		rsk	peptide massfingerprinting	MI:0082	true	rsk	Rattus norvegicus (Rat),rat	10116	protein	MI:0326
	Rps6ka3,d3z8e0_rat	RGD1563860_predicted,Rps6ka3,rCG_36295						EBI-7624808,MINT-7138988										unspecified role	MI:0499	Rps6ka3			prey	MI:0498	Rps6ka3							D3Z8E0		D3Z8E0	uniprotkb		Rps6ka3	peptide massfingerprinting	MI:0082	true	Rps6ka3	Rattus norvegicus (Rat),rat	10116	protein	MI:0326			DIP-61137N	ENSRNOG00000006632,ENSRNOP00000008938,ENSRNOT00000008938
	EBI-7624846,rps6ka5							MINT-7138990	IPI00368061									unspecified role	MI:0499	EBI-7624846			prey	MI:0498					EBI-7624846								EBI-7624846	peptide massfingerprinting	MI:0082	true	EBI-7624846	Rattus norvegicus (Rat),rat	10116	protein	MI:0326
	Rps6ka6,f1lyl8_rat	Rps6ka6						EBI-7624890,MINT-7138992										unspecified role	MI:0499	Rps6ka6	1	ENSRNOG00000002592	prey	MI:0498	Rps6ka6							F1LYL8		F1LYL8	uniprotkb	4.4292420791101	Rps6ka6	peptide massfingerprinting	MI:0082	true	Rps6ka6	Rattus norvegicus (Rat),rat	10116	protein	MI:0326				ENSRNOG00000002592,ENSRNOP00000003512,ENSRNOT00000003512
	Ruvbl1,ruvb1_rat	49 kDa TATA box-binding protein-interacting protein,DNA helicase p50,Pontin 52,Ruvbl1,TIP49a,Tip49,Tip49a						EBI-917815								O35753		unspecified role	MI:0499	Ruvbl1			prey	MI:0498	Ruvbl1							P60123		P60123	uniprotkb		Ruvbl1	peptide massfingerprinting	MI:0082	true	Ruvbl1	Rattus norvegicus (Rat),rat	10116	protein	MI:0326				ENSRNOG00000013195,ENSRNOP00000018339,ENSRNOP00000075190,ENSRNOT00000018339,ENSRNOT00000090875
	Ruvbl2,q4qqs4_rat	Ruvbl2						EBI-7624984,UNK-5426223										unspecified role	MI:0499	Ruvbl2	3	ENSRNOG00000020793	prey	MI:0498	Ruvbl2							Q4QQS4		Q4QQS4	uniprotkb	-1.58548721342517	Ruvbl2	peptide massfingerprinting	MI:0082	true	Ruvbl2	Rattus norvegicus (Rat),rat	10116	protein	MI:0326
	Sec61b,b2rzd1_rat	Sec61b,Sec61b_predicted,rCG_60372						EBI-7625037,MINT-4571147,MINT-7138994										unspecified role	MI:0499	Sec61b	1	ENSRNOG00000006345	prey	MI:0498	Sec61b							B2RZD1		B2RZD1	uniprotkb	-2.05995574985608	Sec61b	peptide massfingerprinting	MI:0082	true	Sec61b	Rattus norvegicus (Rat),rat	10116	protein	MI:0326				ENSRNOG00000006345,ENSRNOP00000008329,ENSRNOT00000008329
	Set,q63945-1	Ab1-115,Liver regeneration-related protein LRRGR00002,Phosphatase 2A inhibitor I2PP2A,Set,TAF-I alpha,Template-activating factor I						EBI-7625076,MINT-5070582										unspecified role	MI:0499	Set			prey	MI:0498	Set							Q63945-1		Q63945-1	uniprotkb		Set	peptide massfingerprinting	MI:0082	true	Set	Rattus norvegicus (Rat),rat	10116	protein	MI:0326
	Sf3a3,q4kli7_rat	Sf3a3						EBI-7625103,UNK-5425137										unspecified role	MI:0499	Sf3a3			prey	MI:0498	Sf3a3							Q4KLI7		Q4KLI7	uniprotkb		Sf3a3	peptide massfingerprinting	MI:0082	true	Sf3a3	Rattus norvegicus (Rat),rat	10116	protein	MI:0326				ENSRNOG00000007629,ENSRNOP00000010373,ENSRNOT00000010373
	q9et34_rat							EBI-7625130,MINT-4617391										unspecified role	MI:0499	Q9ET34			prey	MI:0498								Q9ET34					Q9ET34	peptide massfingerprinting	MI:0082	true	Q9ET34	Rattus norvegicus (Rat),rat	10116	protein	MI:0326
	EBI-7625173,sfn							MINT-7139005	IPI00475480									unspecified role	MI:0499	EBI-7625173			prey	MI:0498					EBI-7625173								EBI-7625173	peptide massfingerprinting	MI:0082	true	EBI-7625173	Rattus norvegicus (Rat),rat	10116	protein	MI:0326
	Slc25a5,adt2_rat	ADP,ATP carrier protein 2,Adenine nucleotide translocator 2,Ant2,Slc25a5,Solute carrier family 25 member 5						EBI-918254										unspecified role	MI:0499	Slc25a5			prey	MI:0498	Slc25a5							Q09073		Q09073	uniprotkb		Slc25a5	peptide massfingerprinting	MI:0082	true	Slc25a5	Rattus norvegicus (Rat),rat	10116	protein	MI:0326				ENSRNOG00000039980,ENSRNOP00000015913,ENSRNOT00000015085
	q6qix3-2							EBI-7625256,MINT-7139030										unspecified role	MI:0499	Q6QIX3-2			prey	MI:0498								Q6QIX3-2					Q6QIX3-2	peptide massfingerprinting	MI:0082	true	Q6QIX3-2	Rattus norvegicus (Rat),rat	10116	protein	MI:0326
	Slc5a4b,q4tvn8_rat	Slc5a4b						EBI-7625295,UNK-5426792										unspecified role	MI:0499	Slc5a4b			prey	MI:0498	Slc5a4b							Q4TVN8		Q4TVN8	uniprotkb		Slc5a4b	peptide massfingerprinting	MI:0082	true	Slc5a4b	Rattus norvegicus (Rat),rat	10116	protein	MI:0326
	EBI-7625325,snx18							MINT-7139033	IPI00393991									unspecified role	MI:0499	EBI-7625325			prey	MI:0498					EBI-7625325								EBI-7625325	peptide massfingerprinting	MI:0082	true	EBI-7625325	Rattus norvegicus (Rat),rat	10116	protein	MI:0326
	Sod1,sodc_rat	Sod1						EBI-7625351,MINT-6612994										unspecified role	MI:0499	Sod1			prey	MI:0498	Sod1							P07632		P07632	uniprotkb		Sod1	peptide massfingerprinting	MI:0082	true	Sod1	Rattus norvegicus (Rat),rat	10116	protein	MI:0326				ENSRNOG00000002115,ENSRNOP00000002885,ENSRNOT00000002885
	Ssr1,q4v7d1_rat	Ssr1,rCG_43983						EBI-7625452,MINT-7139037										unspecified role	MI:0499	Ssr1			prey	MI:0498	Ssr1							Q4V7D1		Q4V7D1	uniprotkb		Ssr1	peptide massfingerprinting	MI:0082	true	Ssr1	Rattus norvegicus (Rat),rat	10116	protein	MI:0326				ENSRNOG00000014165,ENSRNOP00000019040,ENSRNOT00000019040
	Stip1,stip1_rat	Hop,Hsc70/Hsp90-organizing protein,Stip1						EBI-7625474,MINT-4576943										unspecified role	MI:0499	Stip1			prey	MI:0498	Stip1							O35814		O35814	uniprotkb		Stip1	peptide massfingerprinting	MI:0082	true	Stip1	Rattus norvegicus (Rat),rat	10116	protein	MI:0326				ENSRNOG00000021164,ENSRNOP00000028743,ENSRNOT00000028743
	Stub1,d4a4t0_rat	Stub1,rCG_34526						EBI-7625514,MINT-7139046										unspecified role	MI:0499	Stub1			prey	MI:0498	Stub1							D4A4T0		D4A4T0	uniprotkb		Stub1	peptide massfingerprinting	MI:0082	true	Stub1	Rattus norvegicus (Rat),rat	10116	protein	MI:0326				ENSRNOG00000019798,ENSRNOP00000026921,ENSRNOT00000026921
	Sub1,tcp4_rat	Pc4,Positive cofactor 4,Rpo2tc1,SUB1 homolog,Sub1,p14						EBI-5747768								Q5M805		unspecified role	MI:0499	Sub1			prey	MI:0498	Sub1							Q63396		Q63396	uniprotkb		Sub1	peptide massfingerprinting	MI:0082	true	Sub1	Rattus norvegicus (Rat),rat	10116	protein	MI:0326				ENSRNOG00000050563,ENSRNOP00000067467,ENSRNOT00000074446
	Sycp1,sycp1_rat	Scp1,Sycp1						EBI-7625607,MINT-7139048										unspecified role	MI:0499	Sycp1			prey	MI:0498	Sycp1							Q03410		Q03410	uniprotkb		Sycp1	peptide massfingerprinting	MI:0082	true	Sycp1	Rattus norvegicus (Rat),rat	10116	protein	MI:0326
	Tagln2,tagl2_rat	Tagln2						EBI-7625638,UNK-5458556										unspecified role	MI:0499	Tagln2			prey	MI:0498	Tagln2							Q5XFX0		Q5XFX0	uniprotkb		Tagln2	peptide massfingerprinting	MI:0082	true	Tagln2	Rattus norvegicus (Rat),rat	10116	protein	MI:0326				ENSRNOG00000008301,ENSRNOP00000011208,ENSRNOT00000011208
	Elob,elob_rat	Elob,Elongin 18 kDa subunit,RNA polymerase II transcription factor SIII subunit B,SIII p18,Tceb2,Transcription elongation factor B polypeptide 2						EBI-918620								Q63529,Q80W20		unspecified role	MI:0499	Elob			prey	MI:0498	Elob							P62870		P62870	uniprotkb		Elob	peptide massfingerprinting	MI:0082	true	Elob	Rattus norvegicus (Rat),rat	10116	protein	MI:0326				ENSRNOG00000004814,ENSRNOP00000072621,ENSRNOT00000087768
	Th,ty3h_rat	Th,Tyrosine 3-hydroxylase						EBI-7507216,MINT-4585867										unspecified role	MI:0499	Th			prey	MI:0498	Th							P04177		P04177	uniprotkb		Th	peptide massfingerprinting	MI:0082	true	Th	Rattus norvegicus (Rat),rat	10116	protein	MI:0326				ENSRNOG00000020410,ENSRNOP00000027682,ENSRNOT00000027682
	Tcp1,tcpa_rat	CCT-alpha,Cct1,Ccta,Tcp1						EBI-917100										unspecified role	MI:0499	Tcp1			prey	MI:0498	Tcp1							P28480		P28480	uniprotkb		Tcp1	peptide massfingerprinting	MI:0082	true	Tcp1	Rattus norvegicus (Rat),rat	10116	protein	MI:0326				ENSRNOG00000014160,ENSRNOP00000019531,ENSRNOT00000019531
	Tpr,tpr_rat	Megator,NPC-associated intranuclear protein,Tpr,Translocated promoter region protein						EBI-7625731,UNK-5402920								Q3T1J7		unspecified role	MI:0499	Tpr			prey	MI:0498	Tpr							F1MA98		F1MA98	uniprotkb		Tpr	peptide massfingerprinting	MI:0082	true	Tpr	Rattus norvegicus (Rat),rat	10116	protein	MI:0326				ENSRNOG00000002394,ENSRNOP00000062172,ENSRNOT00000063833
	q66hd0-2							EBI-7625807,MINT-7139086										unspecified role	MI:0499	Q66HD0-2			prey	MI:0498								Q66HD0-2					Q66HD0-2	peptide massfingerprinting	MI:0082	true	Q66HD0-2	Rattus norvegicus (Rat),rat	10116	protein	MI:0326
	Trap1,trap1_rat	Hsp75,TNFR-associated protein 1,Trap1,Tumor necrosis factor type 1 receptor-associated protein						EBI-7625900,UNK-5458669										unspecified role	MI:0499	Trap1			prey	MI:0498	Trap1							Q5XHZ0		Q5XHZ0	uniprotkb		Trap1	peptide massfingerprinting	MI:0082	true	Trap1	Rattus norvegicus (Rat),rat	10116	protein	MI:0326				ENSRNOG00000005418,ENSRNOP00000008966,ENSRNOT00000008966
	Trim32,q66h79_rat	Trim32,rCG_55173						EBI-7625961,UNK-5467170										unspecified role	MI:0499	Trim32			prey	MI:0498	Trim32							Q66H79		Q66H79	uniprotkb		Trim32	peptide massfingerprinting	MI:0082	true	Trim32	Rattus norvegicus (Rat),rat	10116	protein	MI:0326				ENSRNOG00000010303,ENSRNOP00000013675,ENSRNOT00000013675
	EBI-7626046,trps1							MINT-7139089	IPI00360492									unspecified role	MI:0499	EBI-7626046			prey	MI:0498					EBI-7626046								EBI-7626046	peptide massfingerprinting	MI:0082	true	EBI-7626046	Rattus norvegicus (Rat),rat	10116	protein	MI:0326
	Tsn,q71sy3_rat	Tsn,rCG_37601						EBI-919283								F7EM24		unspecified role	MI:0499	Tsn			prey	MI:0498	Tsn							Q71SY3		Q71SY3	uniprotkb		Tsn	peptide massfingerprinting	MI:0082	true	Tsn	Rattus norvegicus (Rat),rat	10116	protein	MI:0326				ENSRNOG00000002319,ENSRNOP00000063499,ENSRNOT00000068524
	Ttc39a,b5dek2_rat	LOC100910316,LOC108348114,Ttc39a						EBI-7626288,MINT-7139093										unspecified role	MI:0499	Ttc39a			prey	MI:0498	Ttc39a							B5DEK2		B5DEK2	uniprotkb		Ttc39a	peptide massfingerprinting	MI:0082	true	Ttc39a	Rattus norvegicus (Rat),rat	10116	protein	MI:0326				ENSRNOG00000009519,ENSRNOG00000047573,ENSRNOP00000013459,ENSRNOP00000067106,ENSRNOT00000013459,ENSRNOT00000072396
	Tuba8,tba8_rat	Alpha-tubulin 8,Tuba8						EBI-7626417,MINT-7139102										unspecified role	MI:0499	Tuba8			prey	MI:0498	Tuba8							Q6AY56		Q6AY56	uniprotkb		Tuba8	peptide massfingerprinting	MI:0082	true	Tuba8	Rattus norvegicus (Rat),rat	10116	protein	MI:0326				ENSRNOG00000048169,ENSRNOP00000065108,ENSRNOT00000074096
	Tubb1,m0r8b6_rat	LOC679312,Tubb1,rCG_40913						EBI-7626452,MINT-7139122										unspecified role	MI:0499	Tubb1			prey	MI:0498	Tubb1							M0R8B6		M0R8B6	uniprotkb		Tubb1	peptide massfingerprinting	MI:0082	true	Tubb1	Rattus norvegicus (Rat),rat	10116	protein	MI:0326				ENSRNOG00000046151,ENSRNOP00000065711,ENSRNOT00000075148
	Tubb2a,tbb2a_rat	Tubb2a						EBI-2696554										unspecified role	MI:0499	Tubb2a			prey	MI:0498	Tubb2a							P85108		P85108	uniprotkb		Tubb2a	peptide massfingerprinting	MI:0082	true	Tubb2a	Rattus norvegicus (Rat),rat	10116	protein	MI:0326				ENSRNOG00000017558,ENSRNOP00000023611,ENSRNOP00000071729,ENSRNOT00000023611,ENSRNOT00000086264
	p69897-1							EBI-7626560,MINT-5279396										unspecified role	MI:0499	P69897-1			prey	MI:0498								P69897-1					P69897-1	peptide massfingerprinting	MI:0082	true	P69897-1	Rattus norvegicus (Rat),rat	10116	protein	MI:0326
	Tubg2,f1luw9_rat	LOC688197,Tubg2						EBI-7626581,MINT-7139124										unspecified role	MI:0499	Tubg2			prey	MI:0498	Tubg2							F1LUW9		F1LUW9	uniprotkb		Tubg2	peptide massfingerprinting	MI:0082	true	Tubg2	Rattus norvegicus (Rat),rat	10116	protein	MI:0326				ENSRNOG00000006494,ENSRNOP00000008576,ENSRNOT00000008576
	Tubgcp3,q5u3x6_rat	Tubgcp3						EBI-7626619,UNK-5455488										unspecified role	MI:0499	Tubgcp3			prey	MI:0498	Tubgcp3							Q5U3X6		Q5U3X6	uniprotkb		Tubgcp3	peptide massfingerprinting	MI:0082	true	Tubgcp3	Rattus norvegicus (Rat),rat	10116	protein	MI:0326
	Tubgcp4,d3zvr0_rat	Tubgcp4,rCG_27015						EBI-7626648,MINT-7139126										unspecified role	MI:0499	Tubgcp4			prey	MI:0498	Tubgcp4							D3ZVR0		D3ZVR0	uniprotkb		Tubgcp4	peptide massfingerprinting	MI:0082	true	Tubgcp4	Rattus norvegicus (Rat),rat	10116	protein	MI:0326				ENSRNOG00000012798,ENSRNOP00000018460,ENSRNOT00000018460
	EBI-7626700,tubgcp6							MINT-7139128	IPI00366458									unspecified role	MI:0499	EBI-7626700			prey	MI:0498					EBI-7626700								EBI-7626700	peptide massfingerprinting	MI:0082	true	EBI-7626700	Rattus norvegicus (Rat),rat	10116	protein	MI:0326
	Tufm,eftu_rat	Tufm						EBI-2640608										unspecified role	MI:0499	Tufm			prey	MI:0498	Tufm							P85834		P85834	uniprotkb		Tufm	peptide massfingerprinting	MI:0082	true	Tufm	Rattus norvegicus (Rat),rat	10116	protein	MI:0326				ENSRNOG00000018604,ENSRNOP00000025203,ENSRNOT00000025203
	Txn,thio_rat	Txn,Txn1						EBI-916302										unspecified role	MI:0499	Txn			prey	MI:0498	Txn							P11232		P11232	uniprotkb		Txn	peptide massfingerprinting	MI:0082	true	Txn	Rattus norvegicus (Rat),rat	10116	protein	MI:0326
	Txnl1,txnl1_rat	Thioredoxin-related protein,Trp,Txnl1						EBI-919671										unspecified role	MI:0499	Txnl1			prey	MI:0498	Txnl1							Q920J4		Q920J4	uniprotkb		Txnl1	peptide massfingerprinting	MI:0082	true	Txnl1	Rattus norvegicus (Rat),rat	10116	protein	MI:0326				ENSRNOG00000018818,ENSRNOP00000025510,ENSRNOT00000025510
	Uqcrq,qcr8_rat	Complex III subunit 8,Complex III subunit VIII,Low molecular mass ubiquinone-binding protein,Qpc,Ubiquinol-cytochrome c reductase complex 9.5 kDa protein,Ubiquinol-cytochrome c reductase complex ubiquinone-binding protein QP-C,Uqcrq						EBI-7626900,UNK-5495741										unspecified role	MI:0499	Uqcrq			prey	MI:0498	Uqcrq							Q7TQ16		Q7TQ16	uniprotkb		Uqcrq	peptide massfingerprinting	MI:0082	true	Uqcrq	Rattus norvegicus (Rat),rat	10116	protein	MI:0326				ENSRNOG00000048174,ENSRNOP00000065074,ENSRNOT00000073964
	Vapa,vapa_rat	33 kDa VAMP-associated protein,Vap33,Vapa						EBI-2909425								Q6P723		unspecified role	MI:0499	Vapa			prey	MI:0498	Vapa							Q9Z270		Q9Z270	uniprotkb		Vapa	peptide massfingerprinting	MI:0082	true	Vapa	Rattus norvegicus (Rat),rat	10116	protein	MI:0326			DIP-48448N	ENSRNOG00000014765,ENSRNOP00000020681,ENSRNOT00000020681
	Vapb,vapb_rat	Vapb						EBI-7626990,MINT-4566897										unspecified role	MI:0499	Vapb			prey	MI:0498	Vapb							Q9Z269		Q9Z269	uniprotkb		Vapb	peptide massfingerprinting	MI:0082	true	Vapb	Rattus norvegicus (Rat),rat	10116	protein	MI:0326				ENSRNOG00000005331,ENSRNOP00000007554,ENSRNOT00000007554
	Vars1,syvc_rat	Valyl-tRNA synthetase,Vars,Vars1,Vars2						EBI-918152								Q6MG65		unspecified role	MI:0499	Vars1			prey	MI:0498	Vars1							Q04462		Q04462	uniprotkb		Vars1	peptide massfingerprinting	MI:0082	true	Vars1	Rattus norvegicus (Rat),rat	10116	protein	MI:0326				ENSRNOG00000000867,ENSRNOP00000001160,ENSRNOP00000072696,ENSRNOT00000001160,ENSRNOT00000087861
	Vat1,vat1_rat	Mitofusin-binding protein,Vat1						EBI-6096357										unspecified role	MI:0499	Vat1			prey	MI:0498	Vat1							Q3MIE4		Q3MIE4	uniprotkb		Vat1	peptide massfingerprinting	MI:0082	true	Vat1	Rattus norvegicus (Rat),rat	10116	protein	MI:0326				ENSRNOG00000020684,ENSRNOP00000028084,ENSRNOT00000028084
	Vdac2,vdac2_rat	B36-VDAC,Outer mitochondrial membrane protein porin 2,Vdac2						EBI-918064								Q9JI32		unspecified role	MI:0499	Vdac2			prey	MI:0498	Vdac2							P81155		P81155	uniprotkb		Vdac2	peptide massfingerprinting	MI:0082	true	Vdac2	Rattus norvegicus (Rat),rat	10116	protein	MI:0326				ENSRNOG00000013505,ENSRNOP00000018462,ENSRNOP00000074839,ENSRNOT00000018462,ENSRNOT00000086864
	Vgf,vgf_rat	VGF8a protein,Vgf						EBI-7627142,MINT-7139146										unspecified role	MI:0499	Vgf	2	ENSRNOG00000001416	prey	MI:0498	Vgf							P20156		P20156	uniprotkb	3.57234377528767	Vgf	peptide massfingerprinting	MI:0082	true	Vgf	Rattus norvegicus (Rat),rat	10116	protein	MI:0326
	Yme1l1,ymel1_rat	ATP-dependent metalloprotease FtsH1,Meg-4,YME1-like protein 1,Yme1l1						EBI-7627188,MINT-4611841										unspecified role	MI:0499	Yme1l1			prey	MI:0498	Yme1l1							Q925S8		Q925S8	uniprotkb		Yme1l1	peptide massfingerprinting	MI:0082	true	Yme1l1	Rattus norvegicus (Rat),rat	10116	protein	MI:0326
	1433t_rat,Ywhaq	14-3-3 protein tau,Ywhaq						EBI-400680								P35216		unspecified role	MI:0499	Ywhaq			prey	MI:0498	Ywhaq							P68255		P68255	uniprotkb		Ywhaq	peptide massfingerprinting	MI:0082	true	Ywhaq	Rattus norvegicus (Rat),rat	10116	protein	MI:0326			DIP-947N	ENSRNOG00000051650,ENSRNOP00000072011,ENSRNOT00000077786
	1433z_rat,Ywhaz	Mitochondrial import stimulation factor S1 subunit,Msfs1,Protein kinase C inhibitor protein 1,Ywhaz						EBI-354758								P35215,P70197,P97286,Q52KK1,Q6IRF4		unspecified role	MI:0499	Ywhaz			prey	MI:0498	Ywhaz							P63102		P63102	uniprotkb		Ywhaz	peptide massfingerprinting	MI:0082	true	Ywhaz	Rattus norvegicus (Rat),rat	10116	protein	MI:0326			DIP-36916N	ENSRNOG00000008195,ENSRNOP00000030885,ENSRNOT00000035628
	Zfp189,d3zrx1_rat	Zfp189,Zfp189_predicted,rCG_60330						EBI-7627357,MINT-7139240										unspecified role	MI:0499	Zfp189			prey	MI:0498	Zfp189							D3ZRX1		D3ZRX1	uniprotkb		Zfp189	peptide massfingerprinting	MI:0082	true	Zfp189	Rattus norvegicus (Rat),rat	10116	protein	MI:0326				ENSRNOG00000006972,ENSRNOP00000009584,ENSRNOT00000009584
	Shank1,shan1_rat	GKAP/SAPAP-interacting protein,SPANK-1,Shank1,Somatostatin receptor-interacting protein,Synamon						EBI-80909								Q9QZZ8,Q9WU13,Q9WUE8		unspecified role	MI:0499	Shank1			neutral component	MI:0497	Shank1							Q9WV48		Q9WV48	uniprotkb		Shank1	molecular weight estimation by coomasie staining	MI:0818	true	Shank1	Rattus norvegicus (Rat),rat	10116	protein	MI:0326				ENSRNOG00000019207,ENSRNOP00000026100,ENSRNOP00000039860,ENSRNOP00000075838,ENSRNOT00000026100,ENSRNOT00000044257,ENSRNOT00000092327
	Homer1,q9z214-2	1b,Homer,Homer1,PSD-Zip45,VASP/Ena-related gene up-regulated during seizure and LTP 1,Vesl						EBI-2338999										unspecified role	MI:0499	Homer1			neutral component	MI:0497	Homer1							Q9Z214-2		Q9Z214-2	uniprotkb		Homer1	molecular weight estimation by coomasie staining	MI:0818	true	Homer1	Rattus norvegicus (Rat),rat	10116	protein	MI:0326
	Gkap1,gkap1_rat	Gkap1						EBI-2339050										unspecified role	MI:0499	Gkap1			neutral component	MI:0497	Gkap1							Q5XIG5		Q5XIG5	uniprotkb		Gkap1	molecular weight estimation by coomasie staining	MI:0818	false	Gkap1	Rattus norvegicus (Rat),rat	10116	protein	MI:0326				ENSRNOG00000019272,ENSRNOP00000026070,ENSRNOP00000075132,ENSRNOT00000026070,ENSRNOT00000083408
	Prkaa1,aapk1_rat	Acetyl-CoA carboxylase kinase,Ampk1,Hydroxymethylglutaryl-CoA reductase kinase,Prkaa1,Tau-protein kinase PRKAA1						EBI-7596967,MINT-4566241										unspecified role	MI:0499	Prkaa1			bait	MI:0496	Prkaa1							P54645		P54645	uniprotkb		Prkaa1	predetermined participant	MI:0396	true	Prkaa1	Rattus norvegicus (Rat),rat	10116	protein	MI:0326			DIP-57168N	ENSRNOG00000012799,ENSRNOP00000017626,ENSRNOT00000017626
	Prkag1,aakg1_rat	Prkag1						EBI-918056								Q4QQW6		unspecified role	MI:0499	Prkag1			prey	MI:0498	Prkag1							P80385		P80385	uniprotkb		Prkag1	predetermined participant	MI:0396	false	Prkag1	Rattus norvegicus (Rat),rat	10116	protein	MI:0326			DIP-37278N	ENSRNOG00000061499,ENSRNOP00000070458,ENSRNOT00000083354
	Prkab1,aakb1_rat	5'-AMP-activated protein kinase 40 kDa subunit,Prkab1						EBI-15921823								Q63048		unspecified role	MI:0499	Prkab1			prey	MI:0498	Prkab1							P80386		P80386	uniprotkb		Prkab1	predetermined participant	MI:0396	true	Prkab1	Rattus norvegicus (Rat),rat	10116	protein	MI:0326			DIP-59127N	ENSRNOG00000001142,ENSRNOP00000001508,ENSRNOT00000001508
	Grik2,grik2_rat	Glur6,Glutamate receptor 6,Grik2						EBI-7809795,MINT-8359884										unspecified role	MI:0499	Grik2			unspecified role	MI:0499	Grik2							P42260		P42260	uniprotkb		Grik2	predetermined participant	MI:0396	false	Grik2	Rattus norvegicus (Rat),rat	10116	protein	MI:0326			DIP-29256N	ENSRNOG00000000368,ENSRNOP00000068172,ENSRNOT00000076234
	Mapk12,mk12_rat	Extracellular signal-regulated kinase 6,Mapk12,Mitogen-activated protein kinase p38 gamma,Sapk3,Stress-activated protein kinase 3						EBI-783937										unspecified role	MI:0499	Mapk12			prey	MI:0498	Mapk12							Q63538		Q63538	uniprotkb		Mapk12	western blot	MI:0113	false	Mapk12	Rattus norvegicus (Rat),rat	10116	protein	MI:0326			DIP-37835N	ENSRNOG00000031233,ENSRNOP00000046455,ENSRNOT00000044376
	Dlg1,dlg1_rat	Dlg1,Dlgh1,Synapse-associated protein 97						EBI-389325										unspecified role	MI:0499	Dlg1			bait	MI:0496	Dlg1							Q62696		Q62696	uniprotkb		Dlg1	western blot	MI:0113	true	Dlg1	Rattus norvegicus (Rat),rat	10116	protein	MI:0326			DIP-31527N
	Gphn,q03555-6	GE26,Gph,Gphn,Putative glycine receptor-tubulin linker protein						EBI-5273276										unspecified role	MI:0499	Gphn			unspecified role	MI:0499	Gphn							Q03555-6		Q03555-6	uniprotkb		Gphn	predetermined participant	MI:0396	false	Gphn	Rattus norvegicus (Rat),rat	10116	protein	MI:0326
	Grin1,nmdz1_rat	Glutamate [NMDA] receptor subunit zeta-1,Grin1,N-methyl-D-aspartate receptor subunit NR1,Nmdar1		DIP-674N				EBI-877897								Q62646		unspecified role	MI:0499	Grin1	8	ENSRNOG00000011726	unspecified role	MI:0499	Grin1							P35439		P35439	uniprotkb	2.00472629889667	Grin1	predetermined participant	MI:0396	true	Grin1	Rattus norvegicus (Rat),rat	10116	protein	MI:0326			DIP-674N	ENSRNOG00000011726,ENSRNOP00000043301,ENSRNOP00000049198,ENSRNOT00000044246,ENSRNOT00000049297
	Trpv1,trpv1_rat	Capsaicin receptor,Osm-9-like TRP channel 1,Trpv1,Vanilloid receptor 1,Vanilloid receptor type 1-like,Vr1,Vr1l						EBI-2794004								Q920B3,Q920B4,Q9JLM0,Q9JM56,Q9JM57		unspecified role	MI:0499	Trpv1		ENSRNOG00000019486	unspecified role	MI:0499	Trpv1							O35433		O35433	uniprotkb	2.27898944859755	Trpv1	predetermined participant	MI:0396	true	Trpv1	Rattus norvegicus (Rat),rat	10116	protein	MI:0326			DIP-56949N	ENSRNOG00000019486,ENSRNOP00000026493,ENSRNOT00000026493
	Trpv6,trpv6_rat	Calcium transport protein 1,Epithelial calcium channel 2,Trpv6						EBI-7198720,UNK-5555281										unspecified role	MI:0499	Trpv6			unspecified role	MI:0499	Trpv6							Q9R186		Q9R186	uniprotkb		Trpv6	predetermined participant	MI:0396	false	Trpv6	Rattus norvegicus (Rat),rat	10116	protein	MI:0326			DIP-47769N
	Fntb,fntb_rat	CAAX farnesyltransferase subunit beta,Fntb,Ras proteins prenyltransferase subunit beta						EBI-602454										unspecified role	MI:0499	Fntb			unspecified role	MI:0499	Fntb							Q02293		Q02293	uniprotkb		Fntb	predetermined participant	MI:0396	false	Fntb	Rattus norvegicus (Rat),rat	10116	protein	MI:0326			DIP-6132N	ENSRNOG00000007660,ENSRNOP00000010588,ENSRNOT00000010588
	Fnta,fnta_rat	CAAX farnesyltransferase subunit alpha,FTase-alpha,Fnta,Ras proteins prenyltransferase subunit alpha,Type I protein geranyl-geranyltransferase subunit alpha						EBI-602447										unspecified role	MI:0499	Fnta			unspecified role	MI:0499	Fnta							Q04631		Q04631	uniprotkb		Fnta	predetermined participant	MI:0396	false	Fnta	Rattus norvegicus (Rat),rat	10116	protein	MI:0326			DIP-6131N
	St13,f10a1_rat	Fam10a1,Hip,Protein FAM10A1,Protein ST13 homolog,St13						EBI-917694										unspecified role	MI:0499	St13			unspecified role	MI:0499	St13							P50503		P50503	uniprotkb		St13	predetermined participant	MI:0396	true	St13	Rattus norvegicus (Rat),rat	10116	protein	MI:0326			DIP-37019N	ENSRNOG00000019070,ENSRNOP00000025925,ENSRNOT00000025925
	Arrb1,arrb1_rat	Arrb1,Arrestin beta-1						EBI-4303019										unspecified role	MI:0499	Arrb1			neutral component	MI:0497	Arrb1							P29066		P29066	uniprotkb		Arrb1	tag visualisation by fluorescence	MI:0867	false	Arrb1	Rattus norvegicus (Rat),rat	10116	protein	MI:0326			DIP-40808N	ENSRNOG00000030404,ENSRNOP00000046069,ENSRNOT00000043554
	F2rl1,par2_rat	Coagulation factor II receptor-like 1,F2rl1,Par2,Thrombin receptor-like 1						EBI-4303358								Q499T9		unspecified role	MI:0499	F2rl1			neutral component	MI:0497	F2rl1							Q63645		Q63645	uniprotkb		F2rl1	western blot	MI:0113	false	F2rl1	Rattus norvegicus (Rat),rat	10116	protein	MI:0326				ENSRNOG00000018003,ENSRNOP00000058298,ENSRNOT00000061580
	Ptk2b,fak2_rat	Calcium-dependent tyrosine kinase,Calcium-regulated non-receptor proline-rich tyrosine kinase,Cell adhesion kinase beta,Fak2,Focal adhesion kinase 2,Proline-rich tyrosine kinase 2,Ptk2b,Pyk2						EBI-8651342,MINT-266266								O88489,Q3T1H4,Q63201		unspecified role	MI:0499	Ptk2b		ENSRNOG00000027839	prey	MI:0498	Ptk2b							P70600		P70600	uniprotkb	-2.91371184119479	Ptk2b	western blot	MI:0113	true	Ptk2b	Rattus norvegicus (Rat),rat	10116	protein	MI:0326				ENSRNOG00000027839,ENSRNOP00000031615,ENSRNOP00000036813,ENSRNOT00000030007,ENSRNOT00000030036
	Src,src_rat	Proto-oncogene c-Src,Src,pp60c-src						EBI-7784541,EBI-8633267,MINT-1488989,MINT-264632								G3V776,Q45QJ2,Q9JJ10		unspecified role	MI:0499	Src			bait	MI:0496	Src							Q9WUD9		Q9WUD9	uniprotkb		Src	western blot	MI:0113	true	Src	Rattus norvegicus (Rat),rat	10116	protein	MI:0326			DIP-42731N	ENSRNOG00000009495,ENSRNOP00000012739,ENSRNOP00000071837,ENSRNOT00000012739,ENSRNOT00000080516
	Slc8a1,nac1_rat	Na(+)/Ca(2+)-exchange protein 1,Ncx1,Slc8a1,Solute carrier family 8 member 1						EBI-7400598,MINT-4563844								Q924Y2,Q9QW49,Q9R238,Q9R239,Q9WU29,Q9WU30		unspecified role	MI:0499	Slc8a1			bait	MI:0496	Slc8a1							Q01728		Q01728	uniprotkb		Slc8a1	sequence tag identification	MI:0102	true	Slc8a1	Rattus norvegicus (Rat),rat	10116	protein	MI:0326				ENSRNOG00000008479,ENSRNOP00000040751,ENSRNOP00000040765,ENSRNOP00000043539,ENSRNOP00000044094,ENSRNOP00000050918,ENSRNOT00000042230,ENSRNOT00000042251,ENSRNOT00000043870,ENSRNOT00000046246,ENSRNOT00000052367
	Dyrk1a,dyr1a_rat	Dual specificity YAK1-related kinase,Dyrk,Dyrk1a,Protein kinase minibrain homolog,RP86						EBI-7796229,MINT-2790195										unspecified role	MI:0499	Dyrk1a			prey	MI:0498	Dyrk1a							Q63470		Q63470	uniprotkb		Dyrk1a	sequence tag identification	MI:0102	false	Dyrk1a	Rattus norvegicus (Rat),rat	10116	protein	MI:0326				ENSRNOG00000001662,ENSRNOP00000042446,ENSRNOT00000050342
	Upf1,a0a0u1rs25_rat	Upf1						EBI-16423836										unspecified role	MI:0499	Upf1			prey	MI:0498	Upf1							A0A0U1RS25		A0A0U1RS25	uniprotkb		Upf1	sequence tag identification	MI:0102	false	Upf1	Rattus norvegicus (Rat),rat	10116	protein	MI:0326				ENSRNOG00000020134,ENSRNOP00000075905,ENSRNOT00000092446
	Ssb,la_rat	La autoantigen homolog,La ribonucleoprotein,Ss-b,Ssb						EBI-15649175										unspecified role	MI:0499	Ssb			prey	MI:0498	Ssb							P38656		P38656	uniprotkb		Ssb	sequence tag identification	MI:0102	false	Ssb	Rattus norvegicus (Rat),rat	10116	protein	MI:0326			DIP-46500N
	Sntb1,d3zwc6_rat	Sntb1,Sntb1_predicted,rCG_60073						EBI-16423816										unspecified role	MI:0499	Sntb1			prey	MI:0498	Sntb1							D3ZWC6		D3ZWC6	uniprotkb		Sntb1	sequence tag identification	MI:0102	false	Sntb1	Rattus norvegicus (Rat),rat	10116	protein	MI:0326				ENSRNOG00000004821,ENSRNOP00000006423,ENSRNOT00000006423
	Rbpms2,b5dff2_rat	Rbpms2						EBI-16423798								F1M9N3		unspecified role	MI:0499	Rbpms2			prey	MI:0498	Rbpms2							B5DFF2		B5DFF2	uniprotkb		Rbpms2	sequence tag identification	MI:0102	false	Rbpms2	Rattus norvegicus (Rat),rat	10116	protein	MI:0326				ENSRNOG00000015896,ENSRNOP00000021337,ENSRNOP00000070734,ENSRNOT00000021337,ENSRNOT00000081375
	2aba_rat,Ppp2r2a	PP2A subunit B isoform B55-alpha,PP2A subunit B isoform BRA,PP2A subunit B isoform PR55-alpha,PP2A subunit B isoform R2-alpha,PP2A subunit B isoform alpha,Ppp2r2a						EBI-16120980								A1A5M9,O35512,P36878		unspecified role	MI:0499	Ppp2r2a			prey	MI:0498	Ppp2r2a							P36876		P36876	uniprotkb		Ppp2r2a	sequence tag identification	MI:0102	false	Ppp2r2a	Rattus norvegicus (Rat),rat	10116	protein	MI:0326			DIP-40819N	ENSRNOG00000011158,ENSRNOP00000015318,ENSRNOT00000015318
	Pank4,pank4_rat	Fang1,Inactive pantothenic acid kinase 4,Pank4						EBI-16423784										unspecified role	MI:0499	Pank4			prey	MI:0498	Pank4							Q923S8		Q923S8	uniprotkb		Pank4	sequence tag identification	MI:0102	false	Pank4	Rattus norvegicus (Rat),rat	10116	protein	MI:0326
	Ntpcr,d4a478_rat	Ntpcr,RGD1306192_predicted,rCG_50896						EBI-16423767										unspecified role	MI:0499	Ntpcr			prey	MI:0498	Ntpcr							D4A478		D4A478	uniprotkb		Ntpcr	sequence tag identification	MI:0102	false	Ntpcr	Rattus norvegicus (Rat),rat	10116	protein	MI:0326				ENSRNOG00000019922,ENSRNOP00000026965,ENSRNOT00000026965
	Mycbp,d4a7f2_rat	Mycbp,rCG_31143						EBI-16423755										unspecified role	MI:0499	Mycbp			prey	MI:0498	Mycbp							D4A7F2		D4A7F2	uniprotkb		Mycbp	sequence tag identification	MI:0102	false	Mycbp	Rattus norvegicus (Rat),rat	10116	protein	MI:0326				ENSRNOG00000017166,ENSRNOP00000023354,ENSRNOT00000023354
	Matr3,matr3_rat	Matr3,Nuclear scaffold protein p130/MAT3						EBI-16220483								O35833,Q5DVW1		unspecified role	MI:0499	Matr3			prey	MI:0498	Matr3							P43244		P43244	uniprotkb		Matr3	sequence tag identification	MI:0102	false	Matr3	Rattus norvegicus (Rat),rat	10116	protein	MI:0326
	Gpx1,gpx1_rat	Cellular glutathione peroxidase,Gpx1						EBI-16423727								O08946,Q4PIY2,Q91WZ5		unspecified role	MI:0499	Gpx1			prey	MI:0498	Gpx1							P04041		P04041	uniprotkb		Gpx1	sequence tag identification	MI:0102	false	Gpx1	Rattus norvegicus (Rat),rat	10116	protein	MI:0326
	Fbln5,fbln5_rat	Dance,Developmental arteries and neural crest EGF-like protein,Embryonic vascular EGF repeat-containing protein,Fbln5						EBI-16423691								Q9R284		unspecified role	MI:0499	Fbln5		ENSRNOG00000050539	prey	MI:0498	Fbln5							Q9WVH8		Q9WVH8	uniprotkb	-3.60595137060745	Fbln5	sequence tag identification	MI:0102	true	Fbln5	Rattus norvegicus (Rat),rat	10116	protein	MI:0326				ENSRNOG00000050539,ENSRNOP00000007004,ENSRNOP00000069614,ENSRNOT00000007004,ENSRNOT00000084815
	Fam120a,d4ab03_rat	Fam120a						EBI-16219891										unspecified role	MI:0499	Fam120a			prey	MI:0498	Fam120a							D4AB03		D4AB03	uniprotkb		Fam120a	sequence tag identification	MI:0102	false	Fam120a	Rattus norvegicus (Rat),rat	10116	protein	MI:0326				ENSRNOG00000016779,ENSRNOP00000057305,ENSRNOT00000060568
	Dnajb5,a0a0g2k9h9_rat	Dnajb5						EBI-16423673										unspecified role	MI:0499	Dnajb5			prey	MI:0498	Dnajb5							A0A0G2K9H9		A0A0G2K9H9	uniprotkb		Dnajb5	sequence tag identification	MI:0102	false	Dnajb5	Rattus norvegicus (Rat),rat	10116	protein	MI:0326				ENSRNOG00000000130,ENSRNOP00000075003,ENSRNOT00000080082
	Dmd,dmd_rat	Dmd						EBI-706166								F1M705		unspecified role	MI:0499	Dmd			prey	MI:0498	Dmd							P11530		P11530	uniprotkb		Dmd	sequence tag identification	MI:0102	false	Dmd	Rattus norvegicus (Rat),rat	10116	protein	MI:0326				ENSRNOG00000046366,ENSRNOP00000029969,ENSRNOT00000035692
	Atxn2l,a0a0g2jye0_rat	Atxn2l						EBI-16423613										unspecified role	MI:0499	Atxn2l			prey	MI:0498	Atxn2l							A0A0G2JYE0		A0A0G2JYE0	uniprotkb		Atxn2l	sequence tag identification	MI:0102	false	Atxn2l	Rattus norvegicus (Rat),rat	10116	protein	MI:0326				ENSRNOG00000018686,ENSRNOP00000070616,ENSRNOT00000080605
	Rabggta,pgta_rat	Geranylgeranyl transferase type II subunit alpha,Ggta,Rab geranyl-geranyltransferase subunit alpha,Rab geranylgeranyltransferase subunit alpha,Rabggta						EBI-9010423										unspecified role	MI:0499	Rabggta			prey	MI:0498	Rabggta							Q08602		Q08602	uniprotkb		Rabggta	sequence tag identification	MI:0102	false	Rabggta	Rattus norvegicus (Rat),rat	10116	protein	MI:0326			DIP-6137N	ENSRNOG00000030483,ENSRNOP00000049261,ENSRNOT00000048455
	Ryr1,ryr1_rat	Ryr1,Skeletal muscle calcium release channel,Skeletal muscle ryanodine receptor,Skeletal muscle-type ryanodine receptor,Type 1 ryanodine receptor						EBI-7811804,MINT-195292								O35208,Q9R1G1,Q9R272		unspecified role	MI:0499	Ryr1			bait	MI:0496	Ryr1							F1LMY4		F1LMY4	uniprotkb		Ryr1	western blot	MI:0113	true	Ryr1	Rattus norvegicus (Rat),rat	10116	protein	MI:0326
	Pde4d,pde4d_rat	DPDE3,Pde4d						EBI-8333209,MINT-8432590								A1E347,A1EC59,F1M1H7,O35470,Q6TRI0,Q8CG04,Q8CG06		unspecified role	MI:0499	Pde4d			prey	MI:0498	Pde4d							P14270		P14270	uniprotkb		Pde4d	western blot	MI:0113	false	Pde4d	Rattus norvegicus (Rat),rat	10116	protein	MI:0326				ENSRNOG00000042536,ENSRNOP00000062384,ENSRNOP00000063446,ENSRNOT00000066384,ENSRNOT00000067546
	Akap6,akap6_rat	Akap6,Protein kinase A-anchoring protein 6,mAKAP						EBI-7559840,MINT-4998500										unspecified role	MI:0499	Akap6			prey	MI:0498	Akap6							Q9WVC7		Q9WVC7	uniprotkb		Akap6	western blot	MI:0113	false	Akap6	Rattus norvegicus (Rat),rat	10116	protein	MI:0326
	Fkbp1a,fkb1a_rat	12 kDa FK506-binding protein,FK506-binding protein 1A,Fkbp1,Fkbp1a,Immunophilin FKBP12,Rotamase						EBI-16420790								A0JN04,P97533		unspecified role	MI:0499	Fkbp1a		ENSRNOG00000008822	prey	MI:0498	Fkbp1a							Q62658		Q62658	uniprotkb	-1.90327262257223	Fkbp1a	western blot	MI:0113	true	Fkbp1a	Rattus norvegicus (Rat),rat	10116	protein	MI:0326				ENSRNOG00000008822,ENSRNOP00000012608,ENSRNOT00000012608
	Scarb2,scrb2_rat	85 kDa lysosomal membrane sialoglycoprotein,CD36 antigen-like 2,Cd36l2,Limpii,Lysosome membrane protein II,Scarb2,Scavenger receptor class B member 2						EBI-917015										unspecified role	MI:0499	Scarb2			bait	MI:0496	Scarb2							P27615		P27615	uniprotkb		Scarb2	tag visualisation	MI:0866	false	Scarb2	Rattus norvegicus (Rat),rat	10116	protein	MI:0326				ENSRNOG00000002225,ENSRNOP00000003052,ENSRNOT00000003052
	Insr,insr_rat	Insr						EBI-7472166,MINT-1348005								P97681		unspecified role	MI:0499	Insr			bait	MI:0496	Insr							P15127		P15127	uniprotkb		Insr	sequence tag identification	MI:0102	true	Insr	Rattus norvegicus (Rat),rat	10116	protein	MI:0326			DIP-42209N
	d3z8w1_rat							EBI-21295730										unspecified role	MI:0499	D3Z8W1			prey	MI:0498								D3Z8W1					D3Z8W1	sequence tag identification	MI:0102	false	D3Z8W1	Rattus norvegicus (Rat),rat	10116	protein	MI:0326				ENSRNOG00000029278,ENSRNOP00000046953,ENSRNOT00000047850
	Lman2,b0bng3_rat	Lman2,rCG_24303						EBI-21230227										unspecified role	MI:0499	Lman2			prey	MI:0498	Lman2							B0BNG3		B0BNG3	uniprotkb		Lman2	sequence tag identification	MI:0102	false	Lman2	Rattus norvegicus (Rat),rat	10116	protein	MI:0326				ENSRNOG00000016161,ENSRNOP00000021638,ENSRNOT00000021638
	Vps26b,b1wbs4_rat	LOC300472,Vps26b,rCG_22813						EBI-21230255										unspecified role	MI:0499	Vps26b			prey	MI:0498	Vps26b							B1WBS4		B1WBS4	uniprotkb		Vps26b	sequence tag identification	MI:0102	false	Vps26b	Rattus norvegicus (Rat),rat	10116	protein	MI:0326				ENSRNOG00000047235,ENSRNOP00000064289,ENSRNOT00000072851
	Commd5,g3v6k0_rat	Commd5,LOC100910472,LOC108348189,rCG_60097						EBI-21295639										unspecified role	MI:0499	Commd5			prey	MI:0498	Commd5							G3V6K0		G3V6K0	uniprotkb		Commd5	sequence tag identification	MI:0102	false	Commd5	Rattus norvegicus (Rat),rat	10116	protein	MI:0326				ENSRNOG00000004484,ENSRNOG00000050582,ENSRNOP00000005925,ENSRNOP00000065036,ENSRNOT00000005925,ENSRNOT00000075405
	d3ztk5_rat							EBI-21295625										unspecified role	MI:0499	D3ZTK5			prey	MI:0498								D3ZTK5					D3ZTK5	sequence tag identification	MI:0102	false	D3ZTK5	Rattus norvegicus (Rat),rat	10116	protein	MI:0326				ENSRNOG00000033603,ENSRNOP00000049416,ENSRNOT00000042756
	Napg,d4a0e2_rat	Napg,rCG_46917						EBI-21231258										unspecified role	MI:0499	Napg			prey	MI:0498	Napg							D4A0E2		D4A0E2	uniprotkb		Napg	sequence tag identification	MI:0102	false	Napg	Rattus norvegicus (Rat),rat	10116	protein	MI:0326				ENSRNOG00000018914,ENSRNOP00000061787,ENSRNOT00000065802
	A1cf,f1lnl0_rat	A1cf						EBI-21295600										unspecified role	MI:0499	A1cf			prey	MI:0498	A1cf							F1LNL0		F1LNL0	uniprotkb		A1cf	sequence tag identification	MI:0102	false	A1cf	Rattus norvegicus (Rat),rat	10116	protein	MI:0326				ENSRNOG00000033195,ENSRNOP00000062802,ENSRNOT00000067643
	Rab5c,b0bnk1_rat	Rab5c,rCG_32615						EBI-16220931										unspecified role	MI:0499	Rab5c		ENSRNOG00000018568	prey	MI:0498	Rab5c							B0BNK1		B0BNK1	uniprotkb	-1.6360491876221	Rab5c	sequence tag identification	MI:0102	true	Rab5c	Rattus norvegicus (Rat),rat	10116	protein	MI:0326				ENSRNOG00000018568,ENSRNOP00000031520,ENSRNOT00000030344
	Ephx1,hyep_rat	Eph-1,Ephx1,Epoxide hydratase,Microsomal epoxide hydrolase						EBI-2925400										unspecified role	MI:0499	Ephx1			prey	MI:0498	Ephx1							P07687		P07687	uniprotkb		Ephx1	sequence tag identification	MI:0102	false	Ephx1	Rattus norvegicus (Rat),rat	10116	protein	MI:0326				ENSRNOG00000003515,ENSRNOP00000004780,ENSRNOP00000074206,ENSRNOT00000004780,ENSRNOT00000085279
	f1lm19_rat							EBI-21295585										unspecified role	MI:0499	F1LM19			prey	MI:0498								F1LM19					F1LM19	sequence tag identification	MI:0102	false	F1LM19	Rattus norvegicus (Rat),rat	10116	protein	MI:0326				ENSRNOG00000038370,ENSRNOP00000055223,ENSRNOT00000058422
	Tecr,tecr_rat	Gpsn2,Synaptic glycoprotein SC2,Tecr,Trans-2,3-enoyl-CoA reductase						EBI-918695										unspecified role	MI:0499	Tecr			prey	MI:0498	Tecr							Q64232		Q64232	uniprotkb		Tecr	sequence tag identification	MI:0102	false	Tecr	Rattus norvegicus (Rat),rat	10116	protein	MI:0326				ENSRNOG00000021808,ENSRNOP00000035416,ENSRNOT00000037608
	Slc27a5,s27a5_rat	Acsb,Bile acid-CoA ligase,Cholate--CoA ligase,Fatp5,Fatty acid transport protein 5,Slc27a5,Solute carrier family 27 member 5,Very long-chain acyl-CoA synthetase-related protein,Vlacsr						EBI-2925539										unspecified role	MI:0499	Slc27a5			prey	MI:0498	Slc27a5							Q9ES38		Q9ES38	uniprotkb		Slc27a5	sequence tag identification	MI:0102	false	Slc27a5	Rattus norvegicus (Rat),rat	10116	protein	MI:0326				ENSRNOG00000019626,ENSRNOP00000026574,ENSRNOT00000026575
	Dnajc13,d3zn27_rat	Dnajc13						EBI-21295558										unspecified role	MI:0499	Dnajc13			prey	MI:0498	Dnajc13							D3ZN27		D3ZN27	uniprotkb		Dnajc13	sequence tag identification	MI:0102	false	Dnajc13	Rattus norvegicus (Rat),rat	10116	protein	MI:0326				ENSRNOG00000011491,ENSRNOP00000015344,ENSRNOT00000015344
	St6gal1,g3v680_rat	St6gal1,rCG_36561						EBI-21295532								D4ABR2		unspecified role	MI:0499	St6gal1			prey	MI:0498	St6gal1							G3V680		G3V680	uniprotkb		St6gal1	sequence tag identification	MI:0102	false	St6gal1	Rattus norvegicus (Rat),rat	10116	protein	MI:0326				ENSRNOG00000001823,ENSRNOP00000002496,ENSRNOP00000002499,ENSRNOT00000002496,ENSRNOT00000002499
	Rpl24,rl24_rat	L30,Rpl24						EBI-918070								P38663		unspecified role	MI:0499	Rpl24			prey	MI:0498	Rpl24							P83732		P83732	uniprotkb		Rpl24	sequence tag identification	MI:0102	false	Rpl24	Rattus norvegicus (Rat),rat	10116	protein	MI:0326
	Ddx43,m0r9c6_rat	Ddx43,LOC682138						EBI-21233084										unspecified role	MI:0499	Ddx43			prey	MI:0498	Ddx43							M0R9C6		M0R9C6	uniprotkb		Ddx43	sequence tag identification	MI:0102	false	Ddx43	Rattus norvegicus (Rat),rat	10116	protein	MI:0326				ENSRNOG00000050868,ENSRNOP00000066094,ENSRNOT00000072933
	Tmed2,tmed2_rat	COPI-coated vesicle membrane protein p24,Membrane protein p24A,RNP21.4,Rnp24,Tmed2,p24 family protein beta-1						EBI-918600										unspecified role	MI:0499	Tmed2			prey	MI:0498	Tmed2							Q63524		Q63524	uniprotkb		Tmed2	sequence tag identification	MI:0102	false	Tmed2	Rattus norvegicus (Rat),rat	10116	protein	MI:0326				ENSRNOG00000001053,ENSRNOP00000001397,ENSRNOT00000001397
	d3zil8_rat							EBI-21295515										unspecified role	MI:0499	D3ZIL8			prey	MI:0498								D3ZIL8					D3ZIL8	sequence tag identification	MI:0102	false	D3ZIL8	Rattus norvegicus (Rat),rat	10116	protein	MI:0326				ENSRNOG00000047920,ENSRNOG00000049049,ENSRNOP00000049721,ENSRNOP00000067116,ENSRNOT00000047620,ENSRNOT00000075709
	Igf2r,g3v824_rat	Igf2r,rCG_44907						EBI-21232604										unspecified role	MI:0499	Igf2r			prey	MI:0498	Igf2r							G3V824		G3V824	uniprotkb		Igf2r	sequence tag identification	MI:0102	false	Igf2r	Rattus norvegicus (Rat),rat	10116	protein	MI:0326				ENSRNOG00000014997,ENSRNOP00000021840,ENSRNOT00000021840
	Gtpbp4,nog1_rat	Chronic renal failure gene protein,Crfg,Gtpbp4,Nog1						EBI-21235202										unspecified role	MI:0499	Gtpbp4			prey	MI:0498	Gtpbp4							Q99P77		Q99P77	uniprotkb		Gtpbp4	sequence tag identification	MI:0102	false	Gtpbp4	Rattus norvegicus (Rat),rat	10116	protein	MI:0326
	Irgm,irgm_rat	Irgm						EBI-21234829										unspecified role	MI:0499	Irgm			prey	MI:0498	Irgm							Q6AYC2		Q6AYC2	uniprotkb		Irgm	sequence tag identification	MI:0102	false	Irgm	Rattus norvegicus (Rat),rat	10116	protein	MI:0326				ENSRNOG00000031138,ENSRNOP00000047579,ENSRNOT00000045545
	Rpl7,b0k031_rat	Rpl7,rCG_30479						EBI-21295495										unspecified role	MI:0499	Rpl7			prey	MI:0498	Rpl7							B0K031		B0K031	uniprotkb		Rpl7	sequence tag identification	MI:0102	false	Rpl7	Rattus norvegicus (Rat),rat	10116	protein	MI:0326				ENSRNOG00000006992,ENSRNOP00000009431,ENSRNOT00000009431
	Capn7,q499t5_rat	Capn7						EBI-21231753								E9PU30		unspecified role	MI:0499	Capn7			prey	MI:0498	Capn7							Q499T5		Q499T5	uniprotkb		Capn7	sequence tag identification	MI:0102	false	Capn7	Rattus norvegicus (Rat),rat	10116	protein	MI:0326				ENSRNOG00000019273,ENSRNOP00000026323,ENSRNOT00000026323
	Hcls1,q68fx4_rat	Hcls1,rCG_52681						EBI-21234719										unspecified role	MI:0499	Hcls1		ENSRNOG00000038881	prey	MI:0498	Hcls1							Q68FX4		Q68FX4	uniprotkb	-2.70730563133072	Hcls1	sequence tag identification	MI:0102	true	Hcls1	Rattus norvegicus (Rat),rat	10116	protein	MI:0326				ENSRNOG00000038881,ENSRNOP00000003326,ENSRNOT00000003326
	Nrde2,d3zdr9_rat	Nrde2						EBI-21230658										unspecified role	MI:0499	Nrde2			prey	MI:0498	Nrde2							D3ZDR9		D3ZDR9	uniprotkb		Nrde2	sequence tag identification	MI:0102	false	Nrde2	Rattus norvegicus (Rat),rat	10116	protein	MI:0326				ENSRNOG00000004004,ENSRNOP00000005369,ENSRNOT00000005369
	Slc37a4,q6irk4_rat	Slc37a4,rCG_58061						EBI-21234942										unspecified role	MI:0499	Slc37a4			prey	MI:0498	Slc37a4							Q6IRK4		Q6IRK4	uniprotkb		Slc37a4	sequence tag identification	MI:0102	false	Slc37a4	Rattus norvegicus (Rat),rat	10116	protein	MI:0326				ENSRNOG00000011361,ENSRNOP00000015810,ENSRNOT00000015810
	LOC100363782,g3v6h0_rat	LOC100363782,LOC102555167,Rab1b,rCG_48149,rCG_63295						EBI-21232437										unspecified role	MI:0499	LOC100363782			prey	MI:0498	LOC100363782							G3V6H0		G3V6H0	uniprotkb		LOC100363782	sequence tag identification	MI:0102	false	LOC100363782	Rattus norvegicus (Rat),rat	10116	protein	MI:0326				ENSRNOG00000050510,ENSRNOP00000067788,ENSRNOT00000042711
	Manf,manf_rat	Arginine-rich protein,Armet,Manf,Protein ARMET						EBI-21233453										unspecified role	MI:0499	Manf			prey	MI:0498	Manf							P0C5H9		P0C5H9	uniprotkb		Manf	sequence tag identification	MI:0102	false	Manf	Rattus norvegicus (Rat),rat	10116	protein	MI:0326				ENSRNOG00000014201,ENSRNOP00000019107,ENSRNOT00000019107
	RGD1310352,d3zq77_rat	RGD1310352,rCG_32986						EBI-21230963										unspecified role	MI:0499	RGD1310352			prey	MI:0498	RGD1310352							D3ZQ77		D3ZQ77	uniprotkb		RGD1310352	sequence tag identification	MI:0102	false	RGD1310352	Rattus norvegicus (Rat),rat	10116	protein	MI:0326				ENSRNOG00000006148,ENSRNOP00000008119,ENSRNOP00000074290,ENSRNOT00000008119,ENSRNOT00000087555
	Abcb1b,g3v9j6_rat	Abcb1b,Abcb4,rCG_41101						EBI-21295474										unspecified role	MI:0499	Abcb1b			prey	MI:0498	Abcb1b							G3V9J6		G3V9J6	uniprotkb		Abcb1b	sequence tag identification	MI:0102	false	Abcb1b	Rattus norvegicus (Rat),rat	10116	protein	MI:0326				ENSRNOG00000008012,ENSRNOP00000049952,ENSRNOT00000047126
	Hp,hpt_rat	Ba1-647,Hp,Liver regeneration-related protein LRRG173						EBI-15348208								Q5EBB4,Q7TP23		unspecified role	MI:0499	Hp			prey	MI:0498	Hp							P06866		P06866	uniprotkb		Hp	sequence tag identification	MI:0102	false	Hp	Rattus norvegicus (Rat),rat	10116	protein	MI:0326
	Snx2,b2ryp4_rat	Snx2						EBI-21230333										unspecified role	MI:0499	Snx2			prey	MI:0498	Snx2							B2RYP4		B2RYP4	uniprotkb		Snx2	sequence tag identification	MI:0102	false	Snx2	Rattus norvegicus (Rat),rat	10116	protein	MI:0326				ENSRNOG00000017832,ENSRNOP00000051352,ENSRNOT00000050631
	Cadps,f1llx6_rat	Cadps						EBI-21295453										unspecified role	MI:0499	Cadps			prey	MI:0498	Cadps							F1LLX6		F1LLX6	uniprotkb		Cadps	sequence tag identification	MI:0102	false	Cadps	Rattus norvegicus (Rat),rat	10116	protein	MI:0326				ENSRNOG00000008570,ENSRNOP00000012153,ENSRNOT00000012153
	Tns3,f1ln91_rat	Tns3						EBI-21231791										unspecified role	MI:0499	Tns3			prey	MI:0498	Tns3							F1LN91		F1LN91	uniprotkb		Tns3	sequence tag identification	MI:0102	false	Tns3	Rattus norvegicus (Rat),rat	10116	protein	MI:0326				ENSRNOG00000025695,ENSRNOP00000012661,ENSRNOT00000012661
	Tmem176b,t176b_rat	Lr8,Protein LR8,Tmem176b,Tolerance-related and induced transcript protein,Torid						EBI-21235177										unspecified role	MI:0499	Tmem176b			prey	MI:0498	Tmem176b							Q925D4		Q925D4	uniprotkb		Tmem176b	sequence tag identification	MI:0102	false	Tmem176b	Rattus norvegicus (Rat),rat	10116	protein	MI:0326				ENSRNOG00000008465,ENSRNOP00000011327,ENSRNOP00000074935,ENSRNOT00000011327,ENSRNOT00000078473
	Pigr,f1m7h2_rat	Pigr						EBI-21232209										unspecified role	MI:0499	Pigr			prey	MI:0498	Pigr							F1M7H2		F1M7H2	uniprotkb		Pigr	sequence tag identification	MI:0102	false	Pigr	Rattus norvegicus (Rat),rat	10116	protein	MI:0326				ENSRNOG00000004405,ENSRNOP00000005853,ENSRNOT00000005853
	Commd1,b0bnb1_rat	Commd1,rCG_23272						EBI-21230193										unspecified role	MI:0499	Commd1			prey	MI:0498	Commd1							B0BNB1		B0BNB1	uniprotkb		Commd1	sequence tag identification	MI:0102	false	Commd1	Rattus norvegicus (Rat),rat	10116	protein	MI:0326				ENSRNOG00000009281,ENSRNOP00000012751,ENSRNOT00000012750
	Gldn,g3v8x4_rat	Gldn,rCG_57987						EBI-21295436										unspecified role	MI:0499	Gldn		ENSRNOG00000024082	prey	MI:0498	Gldn							G3V8X4		G3V8X4	uniprotkb	1.50176116251477	Gldn	sequence tag identification	MI:0102	true	Gldn	Rattus norvegicus (Rat),rat	10116	protein	MI:0326				ENSRNOG00000024082,ENSRNOP00000029833,ENSRNOT00000033900
	Pdia3,pdia3_rat	58 kDa glucose-regulated protein,58 kDa microsomal protein,Disulfide isomerase ER-60,Endoplasmic reticulum resident protein 57,Endoplasmic reticulum resident protein 60,Erp60,Grp58,HIP-70,Pdia3,Q-2						EBI-916347										unspecified role	MI:0499	Pdia3			prey	MI:0498	Pdia3							P11598		P11598	uniprotkb		Pdia3	sequence tag identification	MI:0102	false	Pdia3	Rattus norvegicus (Rat),rat	10116	protein	MI:0326
	Rab6a,rab6a_rat	Rab6,Rab6a						EBI-920195										unspecified role	MI:0499	Rab6a			prey	MI:0498	Rab6a							Q9WVB1		Q9WVB1	uniprotkb		Rab6a	sequence tag identification	MI:0102	false	Rab6a	Rattus norvegicus (Rat),rat	10116	protein	MI:0326				ENSRNOG00000018176,ENSRNOP00000073670,ENSRNOT00000087534
	LOC100361854,d3z8d7_rat	LOC100361854						EBI-21230448										unspecified role	MI:0499	LOC100361854			prey	MI:0498	LOC100361854							D3Z8D7		D3Z8D7	uniprotkb		LOC100361854	sequence tag identification	MI:0102	false	LOC100361854	Rattus norvegicus (Rat),rat	10116	protein	MI:0326				ENSRNOG00000029512,ENSRNOP00000048116,ENSRNOT00000051134
	Pgrmc1,pgrc1_rat	25-DX,25dx,Acidic 25 kDa protein,Lewi,Pgrmc,Pgrmc1,Ventral midline antigen						EBI-21233850								O70606,Q549C4		unspecified role	MI:0499	Pgrmc1			prey	MI:0498	Pgrmc1							P70580		P70580	uniprotkb		Pgrmc1	sequence tag identification	MI:0102	false	Pgrmc1	Rattus norvegicus (Rat),rat	10116	protein	MI:0326				ENSRNOG00000012786,ENSRNOP00000071066,ENSRNOT00000079231
	Apob,apob_rat	Aa1064,Ac1-060,Apob						EBI-15185298										unspecified role	MI:0499	Apob			prey	MI:0498	Apob							Q7TMA5		Q7TMA5	uniprotkb		Apob	sequence tag identification	MI:0102	true	Apob	Rattus norvegicus (Rat),rat	10116	protein	MI:0326			DIP-29910N	ENSRNOG00000005542,ENSRNOP00000039779,ENSRNOT00000046811
	Cyp2a1,cp2a1_rat	CYPIIA1,Cyp2a-1,Cyp2a1,Cytochrome P450-UT-F,Steroid hormones 7-alpha-hydroxylase,Testosterone 7-alpha-hydroxylase						EBI-21233566								Q642C5		unspecified role	MI:0499	Cyp2a1			prey	MI:0498	Cyp2a1							P11711		P11711	uniprotkb		Cyp2a1	sequence tag identification	MI:0102	false	Cyp2a1	Rattus norvegicus (Rat),rat	10116	protein	MI:0326				ENSRNOG00000020817,ENSRNOP00000028237,ENSRNOT00000028237
	LOC108348101,e9pu32_rat	LOC100912455,LOC108348101						EBI-21295418										unspecified role	MI:0499	LOC108348101			prey	MI:0498	LOC108348101							E9PU32		E9PU32	uniprotkb		LOC108348101	sequence tag identification	MI:0102	false	LOC108348101	Rattus norvegicus (Rat),rat	10116	protein	MI:0326				ENSRNOG00000001742,ENSRNOG00000050854,ENSRNOP00000002376,ENSRNOP00000065970,ENSRNOT00000002376,ENSRNOT00000073435
	Hsd17b13,dhb13_rat	Hsd17b13,Scdr9,Short-chain dehydrogenase/reductase 9						EBI-15347680										unspecified role	MI:0499	Hsd17b13		ENSRNOG00000002212	prey	MI:0498	Hsd17b13							Q5M875		Q5M875	uniprotkb	1.87628350602118	Hsd17b13	sequence tag identification	MI:0102	true	Hsd17b13	Rattus norvegicus (Rat),rat	10116	protein	MI:0326				ENSRNOG00000002212,ENSRNOP00000029333,ENSRNOT00000038188
	Itih4,d3zfc6_rat	Itih4						EBI-21295404										unspecified role	MI:0499	Itih4			prey	MI:0498	Itih4							D3ZFC6		D3ZFC6	uniprotkb		Itih4	sequence tag identification	MI:0102	false	Itih4	Rattus norvegicus (Rat),rat	10116	protein	MI:0326				ENSRNOG00000017381,ENSRNOP00000048673,ENSRNOT00000048344
	Ergic1,f1lu48_rat	Ergic1						EBI-21231888										unspecified role	MI:0499	Ergic1			prey	MI:0498	Ergic1							F1LU48		F1LU48	uniprotkb		Ergic1	sequence tag identification	MI:0102	false	Ergic1	Rattus norvegicus (Rat),rat	10116	protein	MI:0326				ENSRNOG00000003508,ENSRNOP00000005273,ENSRNOT00000005273
	Cyp2d26,cp2dq_rat	CYPIID26,Cyp2d-26,Cyp2d2,Cyp2d26,Cytochrome P450-CMF2,Cytochrome P450-DB2,Debrisoquine 4-hydroxylase						EBI-2925350										unspecified role	MI:0499	Cyp2d26			prey	MI:0498	Cyp2d26							P10634		P10634	uniprotkb		Cyp2d26	sequence tag identification	MI:0102	false	Cyp2d26	Rattus norvegicus (Rat),rat	10116	protein	MI:0326				ENSRNOG00000008988,ENSRNOP00000012413,ENSRNOT00000012413
	Pigo,d3ztp8_rat	Pigo						EBI-21231120										unspecified role	MI:0499	Pigo			prey	MI:0498	Pigo							D3ZTP8		D3ZTP8	uniprotkb		Pigo	sequence tag identification	MI:0102	false	Pigo	Rattus norvegicus (Rat),rat	10116	protein	MI:0326				ENSRNOG00000009930,ENSRNOP00000013213,ENSRNOT00000013213
	Acsl1,acsl1_rat	Acs1,Acsl1,Acsl2,Arachidonate--CoA ligase,Facl2,Long-chain acyl-CoA synthetase 1,Long-chain-fatty-acid--CoA ligase, liver isozyme,Phytanate--CoA ligase						EBI-916732										unspecified role	MI:0499	Acsl1			prey	MI:0498	Acsl1							P18163		P18163	uniprotkb		Acsl1	sequence tag identification	MI:0102	true	Acsl1	Rattus norvegicus (Rat),rat	10116	protein	MI:0326				ENSRNOG00000010633,ENSRNOP00000014235,ENSRNOP00000072677,ENSRNOT00000014235,ENSRNOT00000089501
	Nck2,d4a3m8_rat	Nck2,Nck2_predicted,rCG_22432						EBI-21231408										unspecified role	MI:0499	Nck2			prey	MI:0498	Nck2							D4A3M8		D4A3M8	uniprotkb		Nck2	sequence tag identification	MI:0102	false	Nck2	Rattus norvegicus (Rat),rat	10116	protein	MI:0326				ENSRNOG00000017155,ENSRNOP00000023029,ENSRNOT00000023029
	Mgst1,mgst1_rat	Gst12,Mgst1,Microsomal GST-I						EBI-21294648										unspecified role	MI:0499	Mgst1			prey	MI:0498	Mgst1							P08011		P08011	uniprotkb		Mgst1	sequence tag identification	MI:0102	false	Mgst1	Rattus norvegicus (Rat),rat	10116	protein	MI:0326				ENSRNOG00000007743,ENSRNOP00000010579,ENSRNOT00000010579
	Ercc6l,d4a0g9_rat	Ercc6l,RGD1565734_predicted,rCG_36406						EBI-21231280										unspecified role	MI:0499	Ercc6l			prey	MI:0498	Ercc6l							D4A0G9		D4A0G9	uniprotkb		Ercc6l	sequence tag identification	MI:0102	false	Ercc6l	Rattus norvegicus (Rat),rat	10116	protein	MI:0326				ENSRNOG00000003208,ENSRNOP00000004310,ENSRNOT00000004310
	Rab10,q5rkj9_rat	Rab10,rCG_61836						EBI-21234282										unspecified role	MI:0499	Rab10			prey	MI:0498	Rab10							Q5RKJ9		Q5RKJ9	uniprotkb		Rab10	sequence tag identification	MI:0102	false	Rab10	Rattus norvegicus (Rat),rat	10116	protein	MI:0326				ENSRNOG00000047088,ENSRNOP00000065234,ENSRNOT00000071425
	Nsd3,d3zk47_rat	Nsd3,Whsc1l1,Whsc1l1_predicted,rCG_43389						EBI-21230814										unspecified role	MI:0499	Nsd3			prey	MI:0498	Nsd3							D3ZK47		D3ZK47	uniprotkb		Nsd3	sequence tag identification	MI:0102	false	Nsd3	Rattus norvegicus (Rat),rat	10116	protein	MI:0326				ENSRNOG00000015621,ENSRNOP00000060879,ENSRNOT00000066974
	Fn1,finc_rat	Fn1						EBI-6127274								Q6LDX9		unspecified role	MI:0499	Fn1			prey	MI:0498	Fn1							P04937		P04937	uniprotkb		Fn1	sequence tag identification	MI:0102	true	Fn1	Rattus norvegicus (Rat),rat	10116	protein	MI:0326
	Apoa1,apoa1_rat	Apoa1,Apolipoprotein A1						EBI-2925493								O08877,O09054,Q5EBB2		unspecified role	MI:0499	Apoa1		ENSRNOG00000045679	prey	MI:0498	Apoa1							P04639		P04639	uniprotkb	1.91019154300867	Apoa1	sequence tag identification	MI:0102	true	Apoa1	Rattus norvegicus (Rat),rat	10116	protein	MI:0326			DIP-29911N	ENSRNOG00000045679,ENSRNOP00000065206,ENSRNOT00000074357
	Rpl6-ps1,f1lqs3_rat	Rpl6-ps1						EBI-21295330										unspecified role	MI:0499	Rpl6-ps1			prey	MI:0498	Rpl6-ps1							F1LQS3		F1LQS3	uniprotkb		Rpl6-ps1	sequence tag identification	MI:0102	false	Rpl6-ps1	Rattus norvegicus (Rat),rat	10116	protein	MI:0326				ENSRNOG00000031889,ENSRNOP00000051135,ENSRNOT00000050204
	Nucb2,g3v8r1_rat	Nucb2,rCG_40412						EBI-21232738										unspecified role	MI:0499	Nucb2		ENSRNOG00000020456	prey	MI:0498	Nucb2							G3V8R1		G3V8R1	uniprotkb	-1.98817741766586	Nucb2	sequence tag identification	MI:0102	true	Nucb2	Rattus norvegicus (Rat),rat	10116	protein	MI:0326				ENSRNOG00000020456,ENSRNOP00000027753,ENSRNOT00000027752
	Hsp90b1,enpl_rat	94 kDa glucose-regulated protein,Grp94,Heat shock protein 90 kDa beta member 1,Hsp90b1,Tra1						EBI-6249734								A6IFJ6		unspecified role	MI:0499	Hsp90b1			prey	MI:0498	Hsp90b1							Q66HD0		Q66HD0	uniprotkb		Hsp90b1	sequence tag identification	MI:0102	true	Hsp90b1	Rattus norvegicus (Rat),rat	10116	protein	MI:0326
	Sec22b,sc22b_rat	ER-Golgi SNARE of 24 kDa,SEC22 vesicle-trafficking protein homolog B,SEC22 vesicle-trafficking protein-like 1,Sec22b,Sec22l1						EBI-920764										unspecified role	MI:0499	Sec22b			prey	MI:0498	Sec22b							Q4KM74		Q4KM74	uniprotkb		Sec22b	sequence tag identification	MI:0102	false	Sec22b	Rattus norvegicus (Rat),rat	10116	protein	MI:0326				ENSRNOG00000018673,ENSRNOP00000025327,ENSRNOT00000025327
	Vamp7,vamp7_rat	Sybl1,Synaptobrevin-like protein 1,Vamp7						EBI-919936										unspecified role	MI:0499	Vamp7			prey	MI:0498	Vamp7							Q9JHW5		Q9JHW5	uniprotkb		Vamp7	sequence tag identification	MI:0102	false	Vamp7	Rattus norvegicus (Rat),rat	10116	protein	MI:0326			DIP-37175N	ENSRNOG00000008372,ENSRNOP00000011065,ENSRNOT00000011065
	Clcnkb,e9pta8_rat	Clcnkb						EBI-21295316										unspecified role	MI:0499	Clcnkb		ENSRNOG00000009897	prey	MI:0498	Clcnkb							E9PTA8		E9PTA8	uniprotkb	1.83224755840816	Clcnkb	sequence tag identification	MI:0102	true	Clcnkb	Rattus norvegicus (Rat),rat	10116	protein	MI:0326				ENSRNOG00000009897,ENSRNOP00000049598,ENSRNOT00000050729
	Ppp1r12b,d3zic4_rat	Ppp1r12b,Ppp1r12b_predicted,rCG_46532						EBI-21230759										unspecified role	MI:0499	Ppp1r12b			prey	MI:0498	Ppp1r12b							D3ZIC4		D3ZIC4	uniprotkb		Ppp1r12b	sequence tag identification	MI:0102	false	Ppp1r12b	Rattus norvegicus (Rat),rat	10116	protein	MI:0326				ENSRNOG00000051440,ENSRNOP00000069748,ENSRNOT00000089068
	Serpina3k,spa3k_rat	CPI-21,Contrapsin-like protease inhibitor 1,GHR-P63,Growth hormone-regulated proteinase inhibitor,Kallikrein-binding protein,SPI-2.3,Serine protease inhibitor 2,Serpina3k,Spin2b,Thyroid hormone-regulated protein						EBI-5747806								P14281,Q64254,Q6P6G8		unspecified role	MI:0499	Serpina3k			prey	MI:0498	Serpina3k							P05545		P05545	uniprotkb		Serpina3k	sequence tag identification	MI:0102	false	Serpina3k	Rattus norvegicus (Rat),rat	10116	protein	MI:0326
	m0rcy2_rat							EBI-9526842										unspecified role	MI:0499	M0RCY2			prey	MI:0498								M0RCY2					M0RCY2	sequence tag identification	MI:0102	false	M0RCY2	Rattus norvegicus (Rat),rat	10116	protein	MI:0326				ENSRNOG00000048698,ENSRNOP00000067470,ENSRNOT00000073017
	Tmed7,tmed7_rat	Tmed7,p24 family protein gamma-3,p27						EBI-4400541										unspecified role	MI:0499	Tmed7			prey	MI:0498	Tmed7							D3ZTX0		D3ZTX0	uniprotkb		Tmed7	sequence tag identification	MI:0102	false	Tmed7	Rattus norvegicus (Rat),rat	10116	protein	MI:0326				ENSRNOG00000003691,ENSRNOP00000004942,ENSRNOT00000004942
	Fbxo41,d3zt20_rat	Fbxo41						EBI-21231076										unspecified role	MI:0499	Fbxo41			prey	MI:0498	Fbxo41							D3ZT20		D3ZT20	uniprotkb		Fbxo41	sequence tag identification	MI:0102	false	Fbxo41	Rattus norvegicus (Rat),rat	10116	protein	MI:0326				ENSRNOG00000033202,ENSRNOP00000042876,ENSRNOT00000043201
	Ccdc93,ccd93_rat	Ccdc93						EBI-920697										unspecified role	MI:0499	Ccdc93			prey	MI:0498	Ccdc93							Q5BJT7		Q5BJT7	uniprotkb		Ccdc93	sequence tag identification	MI:0102	false	Ccdc93	Rattus norvegicus (Rat),rat	10116	protein	MI:0326				ENSRNOG00000002514,ENSRNOP00000003435,ENSRNOT00000003435
	Tmem205,d3zjz0_rat	RGD1563250_predicted,Tmem205,rCG_31677						EBI-21230795										unspecified role	MI:0499	Tmem205			prey	MI:0498	Tmem205							D3ZJZ0		D3ZJZ0	uniprotkb		Tmem205	sequence tag identification	MI:0102	false	Tmem205	Rattus norvegicus (Rat),rat	10116	protein	MI:0326				ENSRNOG00000011747,ENSRNOP00000015684,ENSRNOT00000015684
	Cul3,cul3_rat	Cul3						EBI-21230367										unspecified role	MI:0499	Cul3			prey	MI:0498	Cul3							B5DF89		B5DF89	uniprotkb		Cul3	sequence tag identification	MI:0102	false	Cul3	Rattus norvegicus (Rat),rat	10116	protein	MI:0326
	Pecr,pecr_rat	PX-2,4-DCR1,Pecr,Peroxisomal 2,4-dienoyl-CoA reductase,RLF98						EBI-920213										unspecified role	MI:0499	Pecr			prey	MI:0498	Pecr							Q9WVK3		Q9WVK3	uniprotkb		Pecr	sequence tag identification	MI:0102	false	Pecr	Rattus norvegicus (Rat),rat	10116	protein	MI:0326
	Trpv4,trpv4_rat	Osm-9-like TRP channel 4,Trpv4,Vanilloid receptor-related osmotically-activated channel,Vroac						EBI-10095418										unspecified role	MI:0499	Trpv4			prey	MI:0498	Trpv4							Q9ERZ8		Q9ERZ8	uniprotkb		Trpv4	sequence tag identification	MI:0102	false	Trpv4	Rattus norvegicus (Rat),rat	10116	protein	MI:0326			DIP-59600N	ENSRNOG00000001195,ENSRNOP00000001586,ENSRNOT00000001586
	Plg,plmn_rat	Plg						EBI-6122390								Q5BKB6,Q9R0W3		unspecified role	MI:0499	Plg		ENSRNOG00000017223	prey	MI:0498	Plg							Q01177		Q01177	uniprotkb	2.10300995656207	Plg	sequence tag identification	MI:0102	true	Plg	Rattus norvegicus (Rat),rat	10116	protein	MI:0326				ENSRNOG00000017223,ENSRNOP00000023370,ENSRNOT00000023368
	LOC100910446,m0r930_rat	LOC100910446						EBI-21295296										unspecified role	MI:0499	LOC100910446			prey	MI:0498	LOC100910446							M0R930		M0R930	uniprotkb		LOC100910446	sequence tag identification	MI:0102	false	LOC100910446	Rattus norvegicus (Rat),rat	10116	protein	MI:0326				ENSRNOG00000048248,ENSRNOP00000065991,ENSRNOT00000072943
	Eea1,f1lua1_rat	Eea1						EBI-21231904										unspecified role	MI:0499	Eea1			prey	MI:0498	Eea1							F1LUA1		F1LUA1	uniprotkb		Eea1	sequence tag identification	MI:0102	false	Eea1	Rattus norvegicus (Rat),rat	10116	protein	MI:0326				ENSRNOG00000021681,ENSRNOP00000029575,ENSRNOT00000029764
	Uhrf1bp1,d3zmr2_rat	Uhrf1bp1						EBI-21230950										unspecified role	MI:0499	Uhrf1bp1			prey	MI:0498	Uhrf1bp1							D3ZMR2		D3ZMR2	uniprotkb		Uhrf1bp1	sequence tag identification	MI:0102	false	Uhrf1bp1	Rattus norvegicus (Rat),rat	10116	protein	MI:0326				ENSRNOG00000000495,ENSRNOP00000046054,ENSRNOT00000049592
	Arcn1,copd_rat	Archain,Arcn1,Copd,Delta-coat protein						EBI-10768774										unspecified role	MI:0499	Arcn1			prey	MI:0498	Arcn1							Q66H80		Q66H80	uniprotkb		Arcn1	sequence tag identification	MI:0102	false	Arcn1	Rattus norvegicus (Rat),rat	10116	protein	MI:0326				ENSRNOG00000061108,ENSRNOP00000072654,ENSRNOT00000082687
	Rab2a,f1lp82_rat	Rab2a						EBI-21295279										unspecified role	MI:0499	Rab2a			prey	MI:0498	Rab2a							F1LP82		F1LP82	uniprotkb		Rab2a	sequence tag identification	MI:0102	false	Rab2a	Rattus norvegicus (Rat),rat	10116	protein	MI:0326				ENSRNOG00000005963,ENSRNOP00000008522,ENSRNOT00000008522
	Fkbp15,d4ae06_rat	Fkbp15						EBI-21231642										unspecified role	MI:0499	Fkbp15			prey	MI:0498	Fkbp15							D4AE06		D4AE06	uniprotkb		Fkbp15	sequence tag identification	MI:0102	false	Fkbp15	Rattus norvegicus (Rat),rat	10116	protein	MI:0326				ENSRNOG00000024663,ENSRNOP00000002083,ENSRNOT00000002083
	Acsl5,acsl5_rat	Acs5,Acsl5,Arachidonate--CoA ligase,Facl5,Long-chain acyl-CoA synthetase 5						EBI-21233179										unspecified role	MI:0499	Acsl5			prey	MI:0498	Acsl5							O88813		O88813	uniprotkb		Acsl5	sequence tag identification	MI:0102	false	Acsl5	Rattus norvegicus (Rat),rat	10116	protein	MI:0326
	Dock3,f1m4n6_rat	Dock3						EBI-21232154										unspecified role	MI:0499	Dock3		ENSRNOG00000014576	prey	MI:0498	Dock3							F1M4N6		F1M4N6	uniprotkb	1.8768540011996	Dock3	sequence tag identification	MI:0102	true	Dock3	Rattus norvegicus (Rat),rat	10116	protein	MI:0326				ENSRNOG00000014576,ENSRNOP00000019867,ENSRNOT00000019867
	Asgr1,asgr1_rat	Asgr-1,Asgr1,Hepatic lectin 1						EBI-21233289										unspecified role	MI:0499	Asgr1		ENSRNOG00000018693	prey	MI:0498	Asgr1							P02706		P02706	uniprotkb	6.16619018020033	Asgr1	sequence tag identification	MI:0102	true	Asgr1	Rattus norvegicus (Rat),rat	10116	protein	MI:0326				ENSRNOG00000018693,ENSRNOP00000025254,ENSRNOP00000070316,ENSRNOT00000025254,ENSRNOT00000086919
	Copb1,copb_rat	Beta-coat protein,Copb,Copb1						EBI-620488										unspecified role	MI:0499	Copb1			prey	MI:0498	Copb1							P23514		P23514	uniprotkb		Copb1	sequence tag identification	MI:0102	false	Copb1	Rattus norvegicus (Rat),rat	10116	protein	MI:0326				ENSRNOG00000057623,ENSRNOP00000072797,ENSRNOT00000083293
	Itpr1,f1lnt1_rat	Itpr1						EBI-21295233										unspecified role	MI:0499	Itpr1			prey	MI:0498	Itpr1							F1LNT1		F1LNT1	uniprotkb		Itpr1	sequence tag identification	MI:0102	false	Itpr1	Rattus norvegicus (Rat),rat	10116	protein	MI:0326				ENSRNOG00000007104,ENSRNOP00000043615,ENSRNOT00000040255
	Washc4,d4a7i6_rat	RGD1309995,Washc4						EBI-21231508										unspecified role	MI:0499	Washc4			prey	MI:0498	Washc4							D4A7I6		D4A7I6	uniprotkb		Washc4	sequence tag identification	MI:0102	false	Washc4	Rattus norvegicus (Rat),rat	10116	protein	MI:0326				ENSRNOG00000008331,ENSRNOP00000011326,ENSRNOT00000011326
	Golga5,g3v6z7_rat	Golga5,rCG_20854						EBI-21295214										unspecified role	MI:0499	Golga5			prey	MI:0498	Golga5							G3V6Z7		G3V6Z7	uniprotkb		Golga5	sequence tag identification	MI:0102	false	Golga5	Rattus norvegicus (Rat),rat	10116	protein	MI:0326				ENSRNOG00000007699,ENSRNOP00000010385,ENSRNOT00000010385
	Ube3b,m0r8z5_rat	Ube3b						EBI-21233069										unspecified role	MI:0499	Ube3b			prey	MI:0498	Ube3b							M0R8Z5		M0R8Z5	uniprotkb		Ube3b	sequence tag identification	MI:0102	false	Ube3b	Rattus norvegicus (Rat),rat	10116	protein	MI:0326				ENSRNOG00000047219,ENSRNOP00000065953,ENSRNOT00000074000
	Tm9sf3,d3zud8_rat	Tm9sf3						EBI-21231155										unspecified role	MI:0499	Tm9sf3			prey	MI:0498	Tm9sf3							D3ZUD8		D3ZUD8	uniprotkb		Tm9sf3	sequence tag identification	MI:0102	false	Tm9sf3	Rattus norvegicus (Rat),rat	10116	protein	MI:0326				ENSRNOG00000013443,ENSRNOP00000018043,ENSRNOT00000018043
	Zscan5b,m0rb12_rat	LOC100912263,Zscan5b						EBI-21233106										unspecified role	MI:0499	Zscan5b			prey	MI:0498	Zscan5b							M0RB12		M0RB12	uniprotkb		Zscan5b	sequence tag identification	MI:0102	false	Zscan5b	Rattus norvegicus (Rat),rat	10116	protein	MI:0326				ENSRNOG00000049014,ENSRNOP00000066733,ENSRNOT00000071400
	Bfsp1,f1m8f1_rat	Bfsp1						EBI-21295201										unspecified role	MI:0499	Bfsp1		ENSRNOG00000005707	prey	MI:0498	Bfsp1							F1M8F1		F1M8F1	uniprotkb	2.28909906243954	Bfsp1	sequence tag identification	MI:0102	true	Bfsp1	Rattus norvegicus (Rat),rat	10116	protein	MI:0326				ENSRNOG00000005707,ENSRNOP00000007727,ENSRNOT00000007727
	Asgr2,asgr2_rat	Asgr-2,Asgr2,Hepatic lectin R2/3						EBI-21233427								Q5M8C9		unspecified role	MI:0499	Asgr2			prey	MI:0498	Asgr2							P08290		P08290	uniprotkb		Asgr2	sequence tag identification	MI:0102	false	Asgr2	Rattus norvegicus (Rat),rat	10116	protein	MI:0326				ENSRNOG00000030726,ENSRNOP00000060474,ENSRNOT00000065370
	Commd3,comd3_rat	Commd3						EBI-919123										unspecified role	MI:0499	Commd3			prey	MI:0498	Commd3							Q6P9U3		Q6P9U3	uniprotkb		Commd3	sequence tag identification	MI:0102	false	Commd3	Rattus norvegicus (Rat),rat	10116	protein	MI:0326				ENSRNOG00000016383,ENSRNOP00000022201,ENSRNOT00000022201
	Tfr2,tfr2_rat	Tfr2,Trfr2						EBI-15349629										unspecified role	MI:0499	Tfr2		ENSRNOG00000001407	prey	MI:0498	Tfr2							B2GUY2		B2GUY2	uniprotkb	3.25685925841908	Tfr2	sequence tag identification	MI:0102	true	Tfr2	Rattus norvegicus (Rat),rat	10116	protein	MI:0326				ENSRNOG00000001407,ENSRNOP00000001905,ENSRNOP00000072585,ENSRNOT00000001905,ENSRNOT00000082895
	LOC365791,e9psp8_rat	LOC365791						EBI-21231679										unspecified role	MI:0499	LOC365791			prey	MI:0498	LOC365791							E9PSP8		E9PSP8	uniprotkb		LOC365791	sequence tag identification	MI:0102	false	LOC365791	Rattus norvegicus (Rat),rat	10116	protein	MI:0326				ENSRNOG00000038242,ENSRNOP00000046477,ENSRNOT00000048546
	Vps35l,vp35l_rat	Vps35l						EBI-21234425										unspecified role	MI:0499	Vps35l			prey	MI:0498	Vps35l							Q5XI83		Q5XI83	uniprotkb		Vps35l	sequence tag identification	MI:0102	false	Vps35l	Rattus norvegicus (Rat),rat	10116	protein	MI:0326				ENSRNOG00000016063,ENSRNOP00000043528,ENSRNOT00000050393
	Nxpe4,nxpe4_rat	Fam55d,Nxpe4,Protein FAM55D						EBI-21234437										unspecified role	MI:0499	Nxpe4			prey	MI:0498	Nxpe4							Q5XI89		Q5XI89	uniprotkb		Nxpe4	sequence tag identification	MI:0102	false	Nxpe4	Rattus norvegicus (Rat),rat	10116	protein	MI:0326
	Serpinf1,q80za3_rat	Dmrs91,Serpinf1,rCG_34442						EBI-21235028								F1LSW0		unspecified role	MI:0499	Serpinf1		ENSRNOG00000003172	prey	MI:0498	Serpinf1							Q80ZA3		Q80ZA3	uniprotkb	-4.37053825075545	Serpinf1	sequence tag identification	MI:0102	true	Serpinf1	Rattus norvegicus (Rat),rat	10116	protein	MI:0326				ENSRNOG00000003172,ENSRNOP00000004313,ENSRNOT00000004313
	Itih2,d3zfh5_rat	Itih2						EBI-21230719										unspecified role	MI:0499	Itih2			prey	MI:0498	Itih2							D3ZFH5		D3ZFH5	uniprotkb		Itih2	sequence tag identification	MI:0102	false	Itih2	Rattus norvegicus (Rat),rat	10116	protein	MI:0326				ENSRNOG00000001066,ENSRNOP00000036443,ENSRNOT00000038817
	Chmp4b,m0rch6_rat	Chmp4b						EBI-21233122										unspecified role	MI:0499	Chmp4b			prey	MI:0498	Chmp4b							M0RCH6		M0RCH6	uniprotkb		Chmp4b	sequence tag identification	MI:0102	false	Chmp4b	Rattus norvegicus (Rat),rat	10116	protein	MI:0326				ENSRNOG00000046585,ENSRNOP00000067294,ENSRNOT00000072917
	Alb,albu_rat	Alb						EBI-1187193								P11382,Q5U3X3		unspecified role	MI:0499	Alb			prey	MI:0498	Alb							P02770		P02770	uniprotkb		Alb	sequence tag identification	MI:0102	false	Alb	Rattus norvegicus (Rat),rat	10116	protein	MI:0326
	Atg16l2,d4a9m7_rat	Atg16l2						EBI-21231568										unspecified role	MI:0499	Atg16l2			prey	MI:0498	Atg16l2							D4A9M7		D4A9M7	uniprotkb		Atg16l2	sequence tag identification	MI:0102	false	Atg16l2	Rattus norvegicus (Rat),rat	10116	protein	MI:0326				ENSRNOG00000019413,ENSRNOP00000026286,ENSRNOT00000026286
	Nucb1,nucb1_rat	Bone 63 kDa calcium-binding protein,CALNUC,Nuc,Nucb1						EBI-918503								P97623,Q497A4		unspecified role	MI:0499	Nucb1			prey	MI:0498	Nucb1							Q63083		Q63083	uniprotkb		Nucb1	sequence tag identification	MI:0102	false	Nucb1	Rattus norvegicus (Rat),rat	10116	protein	MI:0326				ENSRNOG00000020889,ENSRNOP00000028390,ENSRNOT00000028390
	Rplp0,rla0_rat	60S ribosomal protein L10E,Arbp,Rplp0						EBI-916785										unspecified role	MI:0499	Rplp0			prey	MI:0498	Rplp0							P19945		P19945	uniprotkb		Rplp0	sequence tag identification	MI:0102	false	Rplp0	Rattus norvegicus (Rat),rat	10116	protein	MI:0326				ENSRNOG00000001148,ENSRNOP00000001518,ENSRNOT00000001518
	Tmed10,tmeda_rat	21 kDa transmembrane-trafficking protein,Tmed10,Tmp21,Transmembrane protein Tmp21,p24 family protein delta-1						EBI-918648								Q9R0W6		unspecified role	MI:0499	Tmed10			prey	MI:0498	Tmed10							Q63584		Q63584	uniprotkb		Tmed10	sequence tag identification	MI:0102	false	Tmed10	Rattus norvegicus (Rat),rat	10116	protein	MI:0326				ENSRNOG00000007901,ENSRNOP00000010512,ENSRNOT00000010512
	Hpx,hemo_rat	Hpx						EBI-21233743								Q5BKB4		unspecified role	MI:0499	Hpx			prey	MI:0498	Hpx							P20059		P20059	uniprotkb		Hpx	sequence tag identification	MI:0102	false	Hpx	Rattus norvegicus (Rat),rat	10116	protein	MI:0326				ENSRNOG00000018257,ENSRNOP00000024710,ENSRNOT00000024710
	Cyp2c23,cp2cn_rat	Arachidonic acid epoxygenase,CYPIIC23,Cyp2c-23,Cyp2c23						EBI-2925326								Q63914,Q64534		unspecified role	MI:0499	Cyp2c23			prey	MI:0498	Cyp2c23							P24470		P24470	uniprotkb		Cyp2c23	sequence tag identification	MI:0102	false	Cyp2c23	Rattus norvegicus (Rat),rat	10116	protein	MI:0326
	Aldh3a2,g3v9w6_rat	Aldh3a2,rCG_33224						EBI-21295180										unspecified role	MI:0499	Aldh3a2			prey	MI:0498	Aldh3a2							G3V9W6		G3V9W6	uniprotkb		Aldh3a2	sequence tag identification	MI:0102	false	Aldh3a2	Rattus norvegicus (Rat),rat	10116	protein	MI:0326				ENSRNOG00000002342,ENSRNOP00000061762,ENSRNOT00000066109
	Atl2,f1lq09_rat	Atl2						EBI-21231850										unspecified role	MI:0499	Atl2			prey	MI:0498	Atl2							F1LQ09		F1LQ09	uniprotkb		Atl2	sequence tag identification	MI:0102	false	Atl2	Rattus norvegicus (Rat),rat	10116	protein	MI:0326				ENSRNOG00000006523,ENSRNOP00000008988,ENSRNOT00000008988
	Abca6,m0r890_rat	Abca6						EBI-21233027										unspecified role	MI:0499	Abca6			prey	MI:0498	Abca6							M0R890		M0R890	uniprotkb		Abca6	sequence tag identification	MI:0102	false	Abca6	Rattus norvegicus (Rat),rat	10116	protein	MI:0326				ENSRNOG00000046890,ENSRNOP00000065682,ENSRNOT00000073149
	Rdh7,rdh7_rat	Rdh3,Rdh7,Retinol dehydrogenase 3,Retinol dehydrogenase type III						EBI-2925522								P50169,Q4KMB6		unspecified role	MI:0499	Rdh7			prey	MI:0498	Rdh7							P55006		P55006	uniprotkb		Rdh7	sequence tag identification	MI:0102	false	Rdh7	Rattus norvegicus (Rat),rat	10116	protein	MI:0326
	C1qc,c1qc_rat	C1qc,C1qg						EBI-15185680								Q5RJZ8		unspecified role	MI:0499	C1qc		ENSRNOG00000012804	prey	MI:0498	C1qc							P31722		P31722	uniprotkb	-7.49736649609224	C1qc	sequence tag identification	MI:0102	true	C1qc	Rattus norvegicus (Rat),rat	10116	protein	MI:0326
	m0r506_rat							EBI-21232971										unspecified role	MI:0499	M0R506			prey	MI:0498								M0R506					M0R506	sequence tag identification	MI:0102	false	M0R506	Rattus norvegicus (Rat),rat	10116	protein	MI:0326				ENSRNOG00000046074,ENSRNOP00000064461,ENSRNOT00000075563
	Faah,faah1_rat	Anandamide amidohydrolase 1,Faah,Faah1,Oleamide hydrolase 1						EBI-15726093								Q5BKA3		unspecified role	MI:0499	Faah			prey	MI:0498	Faah							P97612		P97612	uniprotkb		Faah	sequence tag identification	MI:0102	false	Faah	Rattus norvegicus (Rat),rat	10116	protein	MI:0326			DIP-46284N	ENSRNOG00000011019,ENSRNOG00000045949,ENSRNOP00000015667,ENSRNOP00000015961,ENSRNOT00000015667,ENSRNOT00000015961
	Crocc,d4ad05_rat	Crocc						EBI-21295168										unspecified role	MI:0499	Crocc			prey	MI:0498	Crocc							D4AD05		D4AD05	uniprotkb		Crocc	sequence tag identification	MI:0102	false	Crocc	Rattus norvegicus (Rat),rat	10116	protein	MI:0326				ENSRNOG00000008334,ENSRNOP00000052694,ENSRNOT00000055839
	Lonp1,lonm_rat	Lon,Lon protease-like protein,Lonp1,Mitochondrial ATP-dependent protease Lon,Prss15,Serine protease 15						EBI-919708										unspecified role	MI:0499	Lonp1			prey	MI:0498	Lonp1							Q924S5		Q924S5	uniprotkb		Lonp1	sequence tag identification	MI:0102	false	Lonp1	Rattus norvegicus (Rat),rat	10116	protein	MI:0326				ENSRNOG00000046502,ENSRNOP00000066618,ENSRNOT00000074253
	Chd7,d3zap7_rat	Chd7						EBI-21230524										unspecified role	MI:0499	Chd7			prey	MI:0498	Chd7							D3ZAP7		D3ZAP7	uniprotkb		Chd7	sequence tag identification	MI:0102	false	Chd7	Rattus norvegicus (Rat),rat	10116	protein	MI:0326				ENSRNOG00000006689,ENSRNOP00000008901,ENSRNOT00000008901
	Ap1b1,g3v9n8_rat	Ap1b1,rCG_35796						EBI-21232838										unspecified role	MI:0499	Ap1b1			prey	MI:0498	Ap1b1							G3V9N8		G3V9N8	uniprotkb		Ap1b1	sequence tag identification	MI:0102	false	Ap1b1	Rattus norvegicus (Rat),rat	10116	protein	MI:0326				ENSRNOG00000008786,ENSRNOP00000054218,ENSRNOT00000057407
	Sigirr,sigir_rat	Sigirr,Single Ig IL-1R-related molecule,Single immunoglobulin domain-containing IL1R-related protein,Toll/interleukin-1 receptor 8						EBI-21234181										unspecified role	MI:0499	Sigirr		ENSRNOG00000015593	prey	MI:0498	Sigirr							Q4V892		Q4V892	uniprotkb	-1.85485495281587	Sigirr	sequence tag identification	MI:0102	true	Sigirr	Rattus norvegicus (Rat),rat	10116	protein	MI:0326				ENSRNOG00000015593,ENSRNOP00000051758,ENSRNOT00000054874
	Camkk2,f1lpt4_rat	Camkk2						EBI-21231830										unspecified role	MI:0499	Camkk2			prey	MI:0498	Camkk2							F1LPT4		F1LPT4	uniprotkb		Camkk2	sequence tag identification	MI:0102	false	Camkk2	Rattus norvegicus (Rat),rat	10116	protein	MI:0326				ENSRNOG00000001309,ENSRNOP00000001774,ENSRNOT00000001774
	Cyp2c12,q64648_rat	Cyp2c12,Cyp2c40,LOC100361492,rCG_57447						EBI-21234651								D3Z8S1		unspecified role	MI:0499	Cyp2c12			prey	MI:0498	Cyp2c12							Q64648		Q64648	uniprotkb		Cyp2c12	sequence tag identification	MI:0102	false	Cyp2c12	Rattus norvegicus (Rat),rat	10116	protein	MI:0326				ENSRNOG00000047945,ENSRNOP00000015802,ENSRNOT00000015801
	Washc1,wash1_rat	WAS protein family homolog 1,Wash1,Wash2,Washc1						EBI-21230311										unspecified role	MI:0499	Washc1			prey	MI:0498	Washc1							B2RYF7		B2RYF7	uniprotkb		Washc1	sequence tag identification	MI:0102	false	Washc1	Rattus norvegicus (Rat),rat	10116	protein	MI:0326
	Surf4,d4a1d8_rat	Surf4,rCG_45751						EBI-11702587										unspecified role	MI:0499	Surf4			prey	MI:0498	Surf4							D4A1D8		D4A1D8	uniprotkb		Surf4	sequence tag identification	MI:0102	false	Surf4	Rattus norvegicus (Rat),rat	10116	protein	MI:0326				ENSRNOG00000060005,ENSRNOP00000069197,ENSRNOT00000078429
	Itm2b,itm2b_rat	Immature BRI2,Itm2b,Transmembrane protein BRI						EBI-15348306										unspecified role	MI:0499	Itm2b			prey	MI:0498	Itm2b							Q5XIE8		Q5XIE8	uniprotkb		Itm2b	sequence tag identification	MI:0102	false	Itm2b	Rattus norvegicus (Rat),rat	10116	protein	MI:0326				ENSRNOG00000016271,ENSRNOP00000023037,ENSRNOT00000023037
	d3zak6_rat							EBI-21295087										unspecified role	MI:0499	D3ZAK6			prey	MI:0498								D3ZAK6					D3ZAK6	sequence tag identification	MI:0102	false	D3ZAK6	Rattus norvegicus (Rat),rat	10116	protein	MI:0326				ENSRNOG00000043026,ENSRNOP00000062631,ENSRNOT00000067441
	Itih3,d3zbs2_rat	Itih3						EBI-21295074										unspecified role	MI:0499	Itih3			prey	MI:0498	Itih3							D3ZBS2		D3ZBS2	uniprotkb		Itih3	sequence tag identification	MI:0102	false	Itih3	Rattus norvegicus (Rat),rat	10116	protein	MI:0326				ENSRNOG00000017689,ENSRNOP00000043221,ENSRNOT00000041216
	LOC100360057,q6pdv8_rat	LOC100360057,LOC100363800,Rpl22,rCG_31311						EBI-919185								F7FLF2		unspecified role	MI:0499	LOC100360057			prey	MI:0498	LOC100360057							Q6PDV8		Q6PDV8	uniprotkb		LOC100360057	sequence tag identification	MI:0102	false	LOC100360057	Rattus norvegicus (Rat),rat	10116	protein	MI:0326				ENSRNOG00000011104,ENSRNOP00000014905,ENSRNOT00000014904
	Cyp2d1,cp2d1_rat	CYPIID1,Cyp2d-1,Cyp2d1,Cyp2d9,Cytochrome P450-CMF1A,Cytochrome P450-DB1,Cytochrome P450-UT-7,Debrisoquine 4-hydroxylase						EBI-21233509								O35105,Q6AZ78		unspecified role	MI:0499	Cyp2d1			prey	MI:0498	Cyp2d1							P10633		P10633	uniprotkb		Cyp2d1	sequence tag identification	MI:0102	false	Cyp2d1	Rattus norvegicus (Rat),rat	10116	protein	MI:0326
	Scamp1,scam1_rat	SCAMP 37,Scamp,Scamp1						EBI-21233831										unspecified role	MI:0499	Scamp1			prey	MI:0498	Scamp1							P56603		P56603	uniprotkb		Scamp1	sequence tag identification	MI:0102	false	Scamp1	Rattus norvegicus (Rat),rat	10116	protein	MI:0326
	Ccdc22,ccd22_rat	Ccdc22						EBI-21233881								A6KP98		unspecified role	MI:0499	Ccdc22			prey	MI:0498	Ccdc22							P86182		P86182	uniprotkb		Ccdc22	sequence tag identification	MI:0102	false	Ccdc22	Rattus norvegicus (Rat),rat	10116	protein	MI:0326				ENSRNOG00000010846,ENSRNOP00000015547,ENSRNOT00000015546
	Vps35,g3v8a5_rat	Vps35,Vps35_mapped,rCG_44281						EBI-9843458										unspecified role	MI:0499	Vps35			prey	MI:0498	Vps35							G3V8A5		G3V8A5	uniprotkb		Vps35	sequence tag identification	MI:0102	false	Vps35	Rattus norvegicus (Rat),rat	10116	protein	MI:0326				ENSRNOG00000017612,ENSRNOP00000024020,ENSRNOT00000024020
	Rab14,b0bmw0_rat	Rab14,rCG_45389						EBI-21295042										unspecified role	MI:0499	Rab14			prey	MI:0498	Rab14							B0BMW0		B0BMW0	uniprotkb		Rab14	sequence tag identification	MI:0102	false	Rab14	Rattus norvegicus (Rat),rat	10116	protein	MI:0326				ENSRNOG00000018901,ENSRNOP00000025649,ENSRNOT00000025649
	Ankfy1,d4a1j6_rat	Ankfy1						EBI-21231319										unspecified role	MI:0499	Ankfy1			prey	MI:0498	Ankfy1							D4A1J6		D4A1J6	uniprotkb		Ankfy1	sequence tag identification	MI:0102	false	Ankfy1	Rattus norvegicus (Rat),rat	10116	protein	MI:0326				ENSRNOG00000016212,ENSRNOP00000021816,ENSRNOT00000021816
	P4hb,pdia1_rat	Cellular thyroid hormone-binding protein,P4hb,Pdia1,Prolyl 4-hydroxylase subunit beta						EBI-915861								P13700		unspecified role	MI:0499	P4hb			prey	MI:0498	P4hb							P04785		P04785	uniprotkb		P4hb	sequence tag identification	MI:0102	false	P4hb	Rattus norvegicus (Rat),rat	10116	protein	MI:0326				ENSRNOG00000036689,ENSRNOP00000051841,ENSRNOT00000054958
	Rpl35,rl35_rat	Rpl35						EBI-21233671										unspecified role	MI:0499	Rpl35			prey	MI:0498	Rpl35							P17078		P17078	uniprotkb		Rpl35	sequence tag identification	MI:0102	false	Rpl35	Rattus norvegicus (Rat),rat	10116	protein	MI:0326				ENSRNOG00000014272,ENSRNOP00000019162,ENSRNOT00000019162
	d3zen2_rat							EBI-21295031										unspecified role	MI:0499	D3ZEN2			prey	MI:0498								D3ZEN2					D3ZEN2	sequence tag identification	MI:0102	false	D3ZEN2	Rattus norvegicus (Rat),rat	10116	protein	MI:0326				ENSRNOG00000016400,ENSRNOP00000043166,ENSRNOT00000022122
	Cyp1a2,cp1a2_rat	CYPIA2,Cholesterol 25-hydroxylase,Cyp1a-2,Cyp1a2,Cytochrome P-448,Cytochrome P-450d,Cytochrome P450-D,Hydroperoxy icosatetraenoate dehydratase						EBI-21233313								A1L120,Q64588		unspecified role	MI:0499	Cyp1a2			prey	MI:0498	Cyp1a2							P04799		P04799	uniprotkb		Cyp1a2	sequence tag identification	MI:0102	false	Cyp1a2	Rattus norvegicus (Rat),rat	10116	protein	MI:0326				ENSRNOG00000016173,ENSRNOP00000021653,ENSRNOT00000021653
	Cyp2c6,cp2c6_rat	CYPIIC6,Cyp2c-6,Cyp2c6,Cytochrome P450 PB1,PTF2						EBI-21233400										unspecified role	MI:0499	Cyp2c6			prey	MI:0498	Cyp2c6							P05178		P05178	uniprotkb		Cyp2c6	sequence tag identification	MI:0102	false	Cyp2c6	Rattus norvegicus (Rat),rat	10116	protein	MI:0326
	Cyp2c7,cp2c7_rat	CYPIIC7,Cyp2c-7,Cyp2c7,Cytochrome P450F,PTF1						EBI-2925298								Q63706		unspecified role	MI:0499	Cyp2c7			prey	MI:0498	Cyp2c7							P05179		P05179	uniprotkb		Cyp2c7	sequence tag identification	MI:0102	false	Cyp2c7	Rattus norvegicus (Rat),rat	10116	protein	MI:0326
	Apoc2,g3v8d4_rat	Apoc2,Apoc2_predicted,rCG_54652						EBI-21232660										unspecified role	MI:0499	Apoc2			prey	MI:0498	Apoc2							G3V8D4		G3V8D4	uniprotkb		Apoc2	sequence tag identification	MI:0102	false	Apoc2	Rattus norvegicus (Rat),rat	10116	protein	MI:0326				ENSRNOG00000018402,ENSRNOP00000024800,ENSRNOT00000024800
	Tmed9,tmed9_rat	Tmed9,p24 family protein alpha-2						EBI-920903										unspecified role	MI:0499	Tmed9			prey	MI:0498	Tmed9							Q5I0E7		Q5I0E7	uniprotkb		Tmed9	sequence tag identification	MI:0102	false	Tmed9	Rattus norvegicus (Rat),rat	10116	protein	MI:0326				ENSRNOG00000021882,ENSRNOP00000030668,ENSRNOT00000036140
	LOC100360491,d3zrm9_rat	LOC100360491						EBI-21295017								M0R407		unspecified role	MI:0499	LOC100360491		ENSRNOG00000061438	prey	MI:0498	LOC100360491							D3ZRM9		D3ZRM9	uniprotkb	1.56001718286939	LOC100360491	sequence tag identification	MI:0102	true	LOC100360491	Rattus norvegicus (Rat),rat	10116	protein	MI:0326				ENSRNOG00000061438,ENSRNOP00000064082,ENSRNOT00000067997
	Mrc1,d3zd31_rat	Mrc1						EBI-21230629										unspecified role	MI:0499	Mrc1		ENSRNOG00000018251	prey	MI:0498	Mrc1							D3ZD31		D3ZD31	uniprotkb	-3.09242601331751	Mrc1	sequence tag identification	MI:0102	true	Mrc1	Rattus norvegicus (Rat),rat	10116	protein	MI:0326				ENSRNOG00000018251,ENSRNOP00000024736,ENSRNOT00000024736
	Ccdc17,d3zmq6_rat	Ccdc17						EBI-21230941										unspecified role	MI:0499	Ccdc17			prey	MI:0498	Ccdc17							D3ZMQ6		D3ZMQ6	uniprotkb		Ccdc17	sequence tag identification	MI:0102	false	Ccdc17	Rattus norvegicus (Rat),rat	10116	protein	MI:0326				ENSRNOG00000023216,ENSRNOP00000034089,ENSRNOT00000034464
	Kdelr1,erd21_rat	KDEL endoplasmic reticulum protein retention receptor 1,Kdelr1						EBI-21234218										unspecified role	MI:0499	Kdelr1			prey	MI:0498	Kdelr1							Q569A6		Q569A6	uniprotkb		Kdelr1	sequence tag identification	MI:0102	false	Kdelr1	Rattus norvegicus (Rat),rat	10116	protein	MI:0326				ENSRNOG00000021082,ENSRNOP00000028627,ENSRNOT00000028627
	Vom1r98,v1r98_rat	V1ra8,Vom1r98,Vomeronasal type-1 receptor A8						EBI-21296746										unspecified role	MI:0499	Vom1r98			prey	MI:0498	Vom1r98							Q5J3E5		Q5J3E5	uniprotkb		Vom1r98	sequence tag identification	MI:0102	false	Vom1r98	Rattus norvegicus (Rat),rat	10116	protein	MI:0326				ENSRNOG00000052138,ENSRNOP00000071809,ENSRNOT00000086882
	d3zzh2_rat							EBI-21296735										unspecified role	MI:0499	D3ZZH2			prey	MI:0498								D3ZZH2					D3ZZH2	sequence tag identification	MI:0102	false	D3ZZH2	Rattus norvegicus (Rat),rat	10116	protein	MI:0326				ENSRNOG00000033484,ENSRNOP00000049028,ENSRNOT00000048963
	Tom1l1,b5dfm1_rat	Tom1l1						EBI-21296721										unspecified role	MI:0499	Tom1l1			prey	MI:0498	Tom1l1							B5DFM1		B5DFM1	uniprotkb		Tom1l1	sequence tag identification	MI:0102	false	Tom1l1	Rattus norvegicus (Rat),rat	10116	protein	MI:0326
	q8vi28_rat							EBI-21235145										unspecified role	MI:0499	Q8VI28			prey	MI:0498								Q8VI28					Q8VI28	sequence tag identification	MI:0102	false	Q8VI28	Rattus norvegicus (Rat),rat	10116	protein	MI:0326
	Ces2a,q8k3r0_rat	Ces2a,Ces6,LOC246252						EBI-21235113										unspecified role	MI:0499	Ces2a			prey	MI:0498	Ces2a							Q8K3R0		Q8K3R0	uniprotkb		Ces2a	sequence tag identification	MI:0102	false	Ces2a	Rattus norvegicus (Rat),rat	10116	protein	MI:0326
	Creg2,d4a3h3_rat	Creg2						EBI-21296709										unspecified role	MI:0499	Creg2			prey	MI:0498	Creg2							D4A3H3		D4A3H3	uniprotkb		Creg2	sequence tag identification	MI:0102	false	Creg2	Rattus norvegicus (Rat),rat	10116	protein	MI:0326				ENSRNOG00000013991,ENSRNOP00000047210,ENSRNOT00000046557
	Dhrs1,q6axy8_rat	Dhrs1,rCG_23573						EBI-21234776										unspecified role	MI:0499	Dhrs1		ENSRNOG00000020264	prey	MI:0498	Dhrs1							Q6AXY8		Q6AXY8	uniprotkb	-2.268457158006	Dhrs1	sequence tag identification	MI:0102	true	Dhrs1	Rattus norvegicus (Rat),rat	10116	protein	MI:0326				ENSRNOG00000020264,ENSRNOP00000027511,ENSRNOT00000027511
	Commd7,q499v0_rat	Commd7,rCG_37280						EBI-21234095										unspecified role	MI:0499	Commd7			prey	MI:0498	Commd7							Q499V0		Q499V0	uniprotkb		Commd7	sequence tag identification	MI:0102	false	Commd7	Rattus norvegicus (Rat),rat	10116	protein	MI:0326				ENSRNOG00000010538,ENSRNOP00000014038,ENSRNOT00000014038
	UST4r,g3v9h5_rat	UST4r,Ust5r,rCG_47505						EBI-21296695										unspecified role	MI:0499	UST4r			prey	MI:0498	UST4r							G3V9H5		G3V9H5	uniprotkb		UST4r	sequence tag identification	MI:0102	false	UST4r	Rattus norvegicus (Rat),rat	10116	protein	MI:0326				ENSRNOG00000049826,ENSRNOP00000047683,ENSRNOT00000050010
	q31255_rat							EBI-21296678										unspecified role	MI:0499	Q31255			prey	MI:0498								Q31255					Q31255	sequence tag identification	MI:0102	false	Q31255	Rattus norvegicus (Rat),rat	10116	protein	MI:0326
	o55212_rat							EBI-21233165										unspecified role	MI:0499	O55212			prey	MI:0498								O55212					O55212	sequence tag identification	MI:0102	false	O55212	Rattus norvegicus (Rat),rat	10116	protein	MI:0326
	H1-5,h15_rat	H1-5,H1f5,HIf5,Hist1h1b						EBI-21230600										unspecified role	MI:0499	H1-5			prey	MI:0498	H1-5							D3ZBN0		D3ZBN0	uniprotkb		H1-5	sequence tag identification	MI:0102	false	H1-5	Rattus norvegicus (Rat),rat	10116	protein	MI:0326				ENSRNOG00000060355,ENSRNOP00000074300,ENSRNOT00000091688
	Snx27,g3v8u4_rat	Snx27,rCG_51941						EBI-21296653										unspecified role	MI:0499	Snx27			prey	MI:0498	Snx27							G3V8U4		G3V8U4	uniprotkb		Snx27	sequence tag identification	MI:0102	false	Snx27	Rattus norvegicus (Rat),rat	10116	protein	MI:0326				ENSRNOG00000020893,ENSRNOP00000028389,ENSRNOT00000028389
	Cope,g3v8q1_rat	Cope,Cope_predicted,rCG_38784						EBI-21232704										unspecified role	MI:0499	Cope			prey	MI:0498	Cope							G3V8Q1		G3V8Q1	uniprotkb		Cope	sequence tag identification	MI:0102	false	Cope	Rattus norvegicus (Rat),rat	10116	protein	MI:0326				ENSRNOG00000020178,ENSRNOP00000027381,ENSRNOT00000027381
	Fmo3,fmo3_rat	Dimethylaniline oxidase 3,Fmo3,Hepatic flavin-containing monooxygenase 3,Trimethylamine monooxygenase						EBI-21235299								Q5PQV6		unspecified role	MI:0499	Fmo3			prey	MI:0498	Fmo3							Q9EQ76		Q9EQ76	uniprotkb		Fmo3	sequence tag identification	MI:0102	false	Fmo3	Rattus norvegicus (Rat),rat	10116	protein	MI:0326
	d3ze97_rat							EBI-21296640										unspecified role	MI:0499	D3ZE97			prey	MI:0498								D3ZE97					D3ZE97	sequence tag identification	MI:0102	false	D3ZE97	Rattus norvegicus (Rat),rat	10116	protein	MI:0326				ENSRNOG00000045620,ENSRNOP00000048495,ENSRNOT00000051901
	Ap1g1,b2ryn6_rat	Ap1g1,rCG_51678						EBI-4319005										unspecified role	MI:0499	Ap1g1			prey	MI:0498	Ap1g1							B2RYN6		B2RYN6	uniprotkb		Ap1g1	sequence tag identification	MI:0102	false	Ap1g1	Rattus norvegicus (Rat),rat	10116	protein	MI:0326
	Hsd11b1,dhi1_rat	11-beta-hydroxysteroid dehydrogenase 1,Hsd11,Hsd11b1						EBI-21233640								O09170,Q6LDH6		unspecified role	MI:0499	Hsd11b1		ENSRNOG00000005861	prey	MI:0498	Hsd11b1							P16232		P16232	uniprotkb	-2.35120124405787	Hsd11b1	sequence tag identification	MI:0102	true	Hsd11b1	Rattus norvegicus (Rat),rat	10116	protein	MI:0326				ENSRNOG00000005861,ENSRNOP00000007870,ENSRNOT00000007870
	d3zm68_rat							EBI-21230929										unspecified role	MI:0499	D3ZM68			prey	MI:0498								D3ZM68					D3ZM68	sequence tag identification	MI:0102	false	D3ZM68	Rattus norvegicus (Rat),rat	10116	protein	MI:0326				ENSRNOG00000039060,ENSRNOP00000046070,ENSRNOT00000048255
	d3zas1_rat							EBI-6250646										unspecified role	MI:0499	D3ZAS1			prey	MI:0498								D3ZAS1					D3ZAS1	sequence tag identification	MI:0102	false	D3ZAS1	Rattus norvegicus (Rat),rat	10116	protein	MI:0326				ENSRNOG00000032289,ENSRNOP00000055288,ENSRNOT00000058491
	Cox7a2,cx7a2_rat	Cox7a2,Cox7a3,Cox7al,Cytochrome c oxidase subunit VIIa-liver/heart						EBI-21296621										unspecified role	MI:0499	Cox7a2			prey	MI:0498	Cox7a2							P35171		P35171	uniprotkb		Cox7a2	sequence tag identification	MI:0102	false	Cox7a2	Rattus norvegicus (Rat),rat	10116	protein	MI:0326				ENSRNOG00000042903,ENSRNOP00000060398,ENSRNOT00000066084
	c1ke06_rat							EBI-21296611										unspecified role	MI:0499	C1KE06			prey	MI:0498								C1KE06					C1KE06	sequence tag identification	MI:0102	false	C1KE06	Rattus norvegicus (Rat),rat	10116	protein	MI:0326
	Baiap2l1,bi2l1_rat	Baiap2l1						EBI-920845								Q5FWT2		unspecified role	MI:0499	Baiap2l1			prey	MI:0498	Baiap2l1							Q3KR97		Q3KR97	uniprotkb		Baiap2l1	sequence tag identification	MI:0102	false	Baiap2l1	Rattus norvegicus (Rat),rat	10116	protein	MI:0326				ENSRNOG00000001007,ENSRNOP00000057568,ENSRNOP00000075796,ENSRNOT00000060843,ENSRNOT00000092610
	Copa,b5dfk1_rat	Copa						EBI-16219361										unspecified role	MI:0499	Copa			prey	MI:0498	Copa							B5DFK1		B5DFK1	uniprotkb		Copa	sequence tag identification	MI:0102	false	Copa	Rattus norvegicus (Rat),rat	10116	protein	MI:0326
	Tmed4,b5dem3_rat	Tmed4						EBI-21296603										unspecified role	MI:0499	Tmed4			prey	MI:0498	Tmed4							B5DEM3		B5DEM3	uniprotkb		Tmed4	sequence tag identification	MI:0102	false	Tmed4	Rattus norvegicus (Rat),rat	10116	protein	MI:0326
	b3sve6_rat							EBI-21296598										unspecified role	MI:0499	B3SVE6			prey	MI:0498								B3SVE6					B3SVE6	sequence tag identification	MI:0102	false	B3SVE6	Rattus norvegicus (Rat),rat	10116	protein	MI:0326
	Trim14,b2ryh2_rat	Trim14						EBI-21296580										unspecified role	MI:0499	Trim14		ENSRNOG00000008922	prey	MI:0498	Trim14							B2RYH2		B2RYH2	uniprotkb	2.00300626706616	Trim14	sequence tag identification	MI:0102	true	Trim14	Rattus norvegicus (Rat),rat	10116	protein	MI:0326				ENSRNOG00000008922,ENSRNOP00000072771,ENSRNOT00000086962
	Rab22a,b0bn19_rat	Rab22a,Rab22a_predicted,rCG_40895						EBI-21296537								D4A9H0		unspecified role	MI:0499	Rab22a			prey	MI:0498	Rab22a							B0BN19		B0BN19	uniprotkb		Rab22a	sequence tag identification	MI:0102	false	Rab22a	Rattus norvegicus (Rat),rat	10116	protein	MI:0326				ENSRNOG00000005762,ENSRNOP00000061148,ENSRNOT00000064400
	LOC684097,b0bmy2_rat	LOC684097,rCG_58553						EBI-21296528										unspecified role	MI:0499	LOC684097			prey	MI:0498	LOC684097							B0BMY2		B0BMY2	uniprotkb		LOC684097	sequence tag identification	MI:0102	false	LOC684097	Rattus norvegicus (Rat),rat	10116	protein	MI:0326
	Apoc4,apoc4_rat	Apoc4,Apolipoprotein C4,Apolipoprotein E-linked,ECL,Ecl						EBI-21233814										unspecified role	MI:0499	Apoc4			prey	MI:0498	Apoc4							P55797		P55797	uniprotkb		Apoc4	sequence tag identification	MI:0102	false	Apoc4	Rattus norvegicus (Rat),rat	10116	protein	MI:0326				ENSRNOG00000018405,ENSRNOP00000024832,ENSRNOT00000024832
	Aplp2,aplp2_rat	Aplp2,Sperm membrane protein YWK-II						EBI-21296505										unspecified role	MI:0499	Aplp2			prey	MI:0498	Aplp2							P15943		P15943	uniprotkb		Aplp2	sequence tag identification	MI:0102	false	Aplp2	Rattus norvegicus (Rat),rat	10116	protein	MI:0326
	RT1.A,a7lnf8_rat	RT1.A						EBI-21296491										unspecified role	MI:0499	RT1.A			prey	MI:0498	RT1.A							A7LNF8		A7LNF8	uniprotkb		RT1.A	sequence tag identification	MI:0102	false	RT1.A	Rattus norvegicus (Rat),rat	10116	protein	MI:0326
	Fga,a1l114_rat	Fga						EBI-21296479										unspecified role	MI:0499	Fga			prey	MI:0498	Fga							A1L114		A1L114	uniprotkb		Fga	sequence tag identification	MI:0102	false	Fga	Rattus norvegicus (Rat),rat	10116	protein	MI:0326
	m0r6b4_rat							EBI-6250435										unspecified role	MI:0499	M0R6B4			prey	MI:0498								M0R6B4					M0R6B4	sequence tag identification	MI:0102	false	M0R6B4	Rattus norvegicus (Rat),rat	10116	protein	MI:0326				ENSRNOG00000055770,ENSRNOG00000058695,ENSRNOP00000064959,ENSRNOP00000066260,ENSRNOT00000071103,ENSRNOT00000072167
	Ak8,kad8_rat	ATP-AMP transphosphorylase 8,Ak8						EBI-21234697										unspecified role	MI:0499	Ak8		ENSRNOG00000012761	prey	MI:0498	Ak8							Q68FP8		Q68FP8	uniprotkb	1.80398817162564	Ak8	sequence tag identification	MI:0102	true	Ak8	Rattus norvegicus (Rat),rat	10116	protein	MI:0326				ENSRNOG00000012761,ENSRNOP00000017029,ENSRNOT00000017029
	Cyp2b3,cp2b3_rat	CYPIIB3,Cyp2b-3,Cyp2b3						EBI-21233600								A1L121,Q3B8R5,Q64585		unspecified role	MI:0499	Cyp2b3			prey	MI:0498	Cyp2b3							P13107		P13107	uniprotkb		Cyp2b3	sequence tag identification	MI:0102	false	Cyp2b3	Rattus norvegicus (Rat),rat	10116	protein	MI:0326				ENSRNOG00000033164,ENSRNOP00000030069,ENSRNOP00000074818,ENSRNOT00000034845,ENSRNOT00000077725
	Sytl1,q4kma1_rat	Sytl1						EBI-21234151										unspecified role	MI:0499	Sytl1			prey	MI:0498	Sytl1							Q4KMA1		Q4KMA1	uniprotkb		Sytl1	sequence tag identification	MI:0102	false	Sytl1	Rattus norvegicus (Rat),rat	10116	protein	MI:0326				ENSRNOG00000008600,ENSRNOP00000061610,ENSRNOT00000064472
	Nsdhl,nsdhl_rat	Nsdhl						EBI-21234256										unspecified role	MI:0499	Nsdhl			prey	MI:0498	Nsdhl							Q5PPL3		Q5PPL3	uniprotkb		Nsdhl	sequence tag identification	MI:0102	false	Nsdhl	Rattus norvegicus (Rat),rat	10116	protein	MI:0326				ENSRNOG00000057814,ENSRNOP00000069662,ENSRNOT00000091154
	Pabpc2,d4a233_rat	Pabpc2,Pabpc2_predicted,rCG_49490						EBI-21231350										unspecified role	MI:0499	Pabpc2			prey	MI:0498	Pabpc2							D4A233		D4A233	uniprotkb		Pabpc2	sequence tag identification	MI:0102	false	Pabpc2	Rattus norvegicus (Rat),rat	10116	protein	MI:0326				ENSRNOG00000014527,ENSRNOP00000019468,ENSRNOT00000019467
	Otud7a,d4abz4_rat	Otud7a						EBI-21231587										unspecified role	MI:0499	Otud7a			prey	MI:0498	Otud7a							D4ABZ4		D4ABZ4	uniprotkb		Otud7a	sequence tag identification	MI:0102	false	Otud7a	Rattus norvegicus (Rat),rat	10116	protein	MI:0326				ENSRNOG00000015503,ENSRNOP00000021068,ENSRNOT00000021068
	Ngef,g3v856_rat	Ngef,Ngef_predicted,rCG_23807						EBI-21296457										unspecified role	MI:0499	Ngef			prey	MI:0498	Ngef							G3V856		G3V856	uniprotkb		Ngef	sequence tag identification	MI:0102	false	Ngef	Rattus norvegicus (Rat),rat	10116	protein	MI:0326				ENSRNOG00000016653,ENSRNOP00000022485,ENSRNOT00000022485
	Tex21,q4v8e7_rat	LOC299152,Tex21						EBI-21234207										unspecified role	MI:0499	Tex21		ENSRNOG00000038496	prey	MI:0498	Tex21							Q4V8E7		Q4V8E7	uniprotkb	6.01657079397661	Tex21	sequence tag identification	MI:0102	true	Tex21	Rattus norvegicus (Rat),rat	10116	protein	MI:0326				ENSRNOG00000038496,ENSRNOP00000055470,ENSRNOT00000058675
	Crebbp,f1m9g7_rat	Crebbp						EBI-21296395										unspecified role	MI:0499	Crebbp			prey	MI:0498	Crebbp							F1M9G7		F1M9G7	uniprotkb		Crebbp	sequence tag identification	MI:0102	false	Crebbp	Rattus norvegicus (Rat),rat	10116	protein	MI:0326				ENSRNOG00000005330,ENSRNOP00000007079,ENSRNOT00000007079
	Slc27a2,s27a2_rat							EBI-21233901										unspecified role	MI:0499	Slc27a2		ENSRNOG00000010128	prey	MI:0498	Slc27a2							P97524		P97524	uniprotkb	-3.15239872761863	Slc27a2	sequence tag identification	MI:0102	true	Slc27a2	Rattus norvegicus (Rat),rat	10116	protein	MI:0326
	Eci2,eci2_rat	Delta(3),delta(2)-enoyl-CoA isomerase,Dodecenoyl-CoA isomerase,Eci2,Peci,Peroxisomal 3,2-trans-enoyl-CoA isomerase						EBI-21234447										unspecified role	MI:0499	Eci2			prey	MI:0498	Eci2							Q5XIC0		Q5XIC0	uniprotkb		Eci2	sequence tag identification	MI:0102	false	Eci2	Rattus norvegicus (Rat),rat	10116	protein	MI:0326				ENSRNOG00000029549,ENSRNOP00000022022,ENSRNOT00000022022
	Diras3,f1lx77_rat	Diras3,LOC102554678						EBI-21231966										unspecified role	MI:0499	Diras3			prey	MI:0498	Diras3							F1LX77		F1LX77	uniprotkb		Diras3	sequence tag identification	MI:0102	false	Diras3	Rattus norvegicus (Rat),rat	10116	protein	MI:0326				ENSRNOG00000033736,ENSRNOP00000049780,ENSRNOT00000052237
	Zfp839,f1m2b6_rat	Zfp839						EBI-21232059										unspecified role	MI:0499	Zfp839			prey	MI:0498	Zfp839							F1M2B6		F1M2B6	uniprotkb		Zfp839	sequence tag identification	MI:0102	false	Zfp839	Rattus norvegicus (Rat),rat	10116	protein	MI:0326				ENSRNOG00000031661,ENSRNOP00000051456,ENSRNOT00000051685
	Gbf1,f1m8x9_rat	Gbf1						EBI-779569										unspecified role	MI:0499	Gbf1			prey	MI:0498	Gbf1							F1M8X9		F1M8X9	uniprotkb		Gbf1	sequence tag identification	MI:0102	false	Gbf1	Rattus norvegicus (Rat),rat	10116	protein	MI:0326				ENSRNOG00000026048,ENSRNOP00000038037,ENSRNOT00000036156
	Acsl4,acsl4_rat	Acs4,Acsl4,Arachidonate--CoA ligase,Facl4,Long-chain acyl-CoA synthetase 4						EBI-21233132										unspecified role	MI:0499	Acsl4			prey	MI:0498	Acsl4							O35547		O35547	uniprotkb		Acsl4	sequence tag identification	MI:0102	false	Acsl4	Rattus norvegicus (Rat),rat	10116	protein	MI:0326				ENSRNOG00000019180,ENSRNOP00000026057,ENSRNOT00000026057
	Glg1,g3v8g5_rat	Glg1,rCG_51093						EBI-21296350										unspecified role	MI:0499	Glg1			prey	MI:0498	Glg1							G3V8G5		G3V8G5	uniprotkb		Glg1	sequence tag identification	MI:0102	false	Glg1	Rattus norvegicus (Rat),rat	10116	protein	MI:0326				ENSRNOG00000018668,ENSRNOP00000025570,ENSRNOT00000025570
	Cyp2c70,cp270_rat	CYPIIC70,Cyp2c-70,Cyp2c22,Cyp2c70,Cytochrome P-450Md,Cytochrome P450 P49,P450md						EBI-21233689										unspecified role	MI:0499	Cyp2c70			prey	MI:0498	Cyp2c70							P19225		P19225	uniprotkb		Cyp2c70	sequence tag identification	MI:0102	false	Cyp2c70	Rattus norvegicus (Rat),rat	10116	protein	MI:0326				ENSRNOG00000021924,ENSRNOP00000051607,ENSRNOT00000054724
	Atp1a1,at1a1_rat	Atp1a1,Sodium pump subunit alpha-1						EBI-915951								Q64609		unspecified role	MI:0499	Atp1a1			prey	MI:0498	Atp1a1							P06685		P06685	uniprotkb		Atp1a1	sequence tag identification	MI:0102	false	Atp1a1	Rattus norvegicus (Rat),rat	10116	protein	MI:0326				ENSRNOG00000030019,ENSRNOP00000045650,ENSRNOT00000040430
	Nrbf2,g3v622_rat	Nrbf2,rCG_61067						EBI-21296333										unspecified role	MI:0499	Nrbf2			prey	MI:0498	Nrbf2							G3V622		G3V622	uniprotkb		Nrbf2	sequence tag identification	MI:0102	false	Nrbf2	Rattus norvegicus (Rat),rat	10116	protein	MI:0326				ENSRNOG00000000641,ENSRNOP00000000794,ENSRNOT00000000794
	Slc10a1,ntcp_rat	Na(+)/bile acid cotransporter,Na(+)/taurocholate transport protein,Ntcp,Slc10a1,Sodium/taurocholate cotransporting polypeptide,Solute carrier family 10 member 1						EBI-15348868								Q5BK99		unspecified role	MI:0499	Slc10a1			prey	MI:0498	Slc10a1							P26435		P26435	uniprotkb		Slc10a1	sequence tag identification	MI:0102	false	Slc10a1	Rattus norvegicus (Rat),rat	10116	protein	MI:0326				ENSRNOG00000005794,ENSRNOP00000007825,ENSRNOT00000007825
	Tvp23b,m0r766_rat	Fam18b2,RGD1306343_predicted,Tvp23b,rCG_35109						EBI-21232985										unspecified role	MI:0499	Tvp23b			prey	MI:0498	Tvp23b							M0R766		M0R766	uniprotkb		Tvp23b	sequence tag identification	MI:0102	false	Tvp23b	Rattus norvegicus (Rat),rat	10116	protein	MI:0326				ENSRNOG00000050649,ENSRNOP00000065284,ENSRNOT00000074853
	Bdh1,bdh_rat	3-hydroxybutyrate dehydrogenase,Bdh,Bdh1						EBI-21294686								Q5U2Q2		unspecified role	MI:0499	Bdh1			prey	MI:0498	Bdh1							P29147		P29147	uniprotkb		Bdh1	sequence tag identification	MI:0102	false	Bdh1	Rattus norvegicus (Rat),rat	10116	protein	MI:0326
	Retsat,g3v7v6_rat	Retsat,rCG_56336						EBI-21232572										unspecified role	MI:0499	Retsat			prey	MI:0498	Retsat							G3V7V6		G3V7V6	uniprotkb		Retsat	sequence tag identification	MI:0102	false	Retsat	Rattus norvegicus (Rat),rat	10116	protein	MI:0326				ENSRNOG00000014090,ENSRNOP00000019571,ENSRNOT00000019571
	Fcgr2b,a3rla8_rat	Fcgr2a,Fcgr2b						EBI-21296319										unspecified role	MI:0499	Fcgr2b		ENSRNOG00000046452	prey	MI:0498	Fcgr2b							A3RLA8		A3RLA8	uniprotkb	-5.10778010212113	Fcgr2b	sequence tag identification	MI:0102	true	Fcgr2b	Rattus norvegicus (Rat),rat	10116	protein	MI:0326				ENSRNOG00000046452,ENSRNOP00000055293,ENSRNOT00000058497
	Sec24a,d3zza8_rat	Sec24a,Sec24a_predicted,rCG_33999						EBI-21231180										unspecified role	MI:0499	Sec24a			prey	MI:0498	Sec24a							D3ZZA8		D3ZZA8	uniprotkb		Sec24a	sequence tag identification	MI:0102	false	Sec24a	Rattus norvegicus (Rat),rat	10116	protein	MI:0326				ENSRNOG00000004563,ENSRNOP00000006356,ENSRNOP00000069364,ENSRNOT00000006356,ENSRNOT00000090475
	Ap1m1,ap1m1_rat	AP-mu chain family member mu1A,Adaptor protein complex AP-1 subunit mu-1,Adaptor-related protein complex 1 subunit mu-1,Ap1m1,Clathrin assembly protein complex 1 mu-1 medium chain 1,Golgi adaptor HA1/AP1 adaptin mu-1 subunit,Mu-adaptin 1,Mu1A-adaptin						EBI-21233983										unspecified role	MI:0499	Ap1m1			prey	MI:0498	Ap1m1							Q32Q06		Q32Q06	uniprotkb		Ap1m1	sequence tag identification	MI:0102	false	Ap1m1	Rattus norvegicus (Rat),rat	10116	protein	MI:0326				ENSRNOG00000014454,ENSRNOP00000019350,ENSRNOT00000019350
	Riox2,riox2_rat	Bifunctional lysine-specific demethylase and histidyl-hydroxylase MINA,Histone lysine demethylase MINA,MYC-induced nuclear antigen,Mina,Mina53,Riox2						EBI-21235099										unspecified role	MI:0499	Riox2			prey	MI:0498	Riox2							Q8CFC1		Q8CFC1	uniprotkb		Riox2	sequence tag identification	MI:0102	false	Riox2	Rattus norvegicus (Rat),rat	10116	protein	MI:0326
	Pon1,pon1_rat	Aromatic esterase 1,Pon,Pon1,Serum aryldialkylphosphatase 1						EBI-15349068								O08682,Q5BJN6		unspecified role	MI:0499	Pon1			prey	MI:0498	Pon1							P55159		P55159	uniprotkb		Pon1	sequence tag identification	MI:0102	false	Pon1	Rattus norvegicus (Rat),rat	10116	protein	MI:0326				ENSRNOG00000008902,ENSRNOP00000011823,ENSRNOT00000011823
	Ttc21a,d3zzj4_rat	Ttc21a,Ttc21a-ps1						EBI-21231216										unspecified role	MI:0499	Ttc21a		ENSRNOG00000034089	prey	MI:0498	Ttc21a							D3ZZJ4		D3ZZJ4	uniprotkb	2.72396505488892	Ttc21a	sequence tag identification	MI:0102	true	Ttc21a	Rattus norvegicus (Rat),rat	10116	protein	MI:0326				ENSRNOG00000034089,ENSRNOP00000051323,ENSRNOT00000043831
	Utrn,g3v7l1_rat	Utrn,rCG_57340						EBI-21232538										unspecified role	MI:0499	Utrn			prey	MI:0498	Utrn							G3V7L1		G3V7L1	uniprotkb		Utrn	sequence tag identification	MI:0102	false	Utrn	Rattus norvegicus (Rat),rat	10116	protein	MI:0326				ENSRNOG00000011058,ENSRNOP00000016273,ENSRNOT00000016273
	Zfp551,m0r3w5_rat	Zfp551,rCG_27434						EBI-21232940										unspecified role	MI:0499	Zfp551			prey	MI:0498	Zfp551							M0R3W5		M0R3W5	uniprotkb		Zfp551	sequence tag identification	MI:0102	false	Zfp551	Rattus norvegicus (Rat),rat	10116	protein	MI:0326				ENSRNOG00000047230,ENSRNOP00000064038,ENSRNOT00000074063
	Rer1,rer1_rat	Rer1						EBI-21234042										unspecified role	MI:0499	Rer1			prey	MI:0498	Rer1							Q498C8		Q498C8	uniprotkb		Rer1	sequence tag identification	MI:0102	false	Rer1	Rattus norvegicus (Rat),rat	10116	protein	MI:0326				ENSRNOG00000014270,ENSRNOP00000019620,ENSRNOT00000019620
	Mapkbp1,d3zsy0_rat	Mapkbp1,Mapkbp1_predicted,rCG_26789						EBI-21231054								D3ZPD2		unspecified role	MI:0499	Mapkbp1			prey	MI:0498	Mapkbp1							D3ZSY0		D3ZSY0	uniprotkb		Mapkbp1	sequence tag identification	MI:0102	false	Mapkbp1	Rattus norvegicus (Rat),rat	10116	protein	MI:0326				ENSRNOG00000007018,ENSRNOP00000009430,ENSRNOT00000009430
	Atp6v1f,vatf_rat	Atp6s14,Atp6v1f,V-ATPase 14 kDa subunit,Vacuolar proton pump subunit F,Vatf						EBI-917679										unspecified role	MI:0499	Atp6v1f			prey	MI:0498	Atp6v1f							P50408		P50408	uniprotkb		Atp6v1f	sequence tag identification	MI:0102	false	Atp6v1f	Rattus norvegicus (Rat),rat	10116	protein	MI:0326				ENSRNOG00000007392,ENSRNOP00000009737,ENSRNOT00000009737
	Rhoc,b2ryp0_rat	Rhoc						EBI-21296281										unspecified role	MI:0499	Rhoc			prey	MI:0498	Rhoc							B2RYP0		B2RYP0	uniprotkb		Rhoc	sequence tag identification	MI:0102	false	Rhoc	Rattus norvegicus (Rat),rat	10116	protein	MI:0326				ENSRNOG00000012630,ENSRNOP00000017254,ENSRNOT00000017254
	Stxbp3,q99pv2_rat	Stxbp3,munc-18c,rCG_29032						EBI-21235229										unspecified role	MI:0499	Stxbp3			prey	MI:0498	Stxbp3							Q99PV2		Q99PV2	uniprotkb		Stxbp3	sequence tag identification	MI:0102	false	Stxbp3	Rattus norvegicus (Rat),rat	10116	protein	MI:0326				ENSRNOG00000020392,ENSRNOP00000027666,ENSRNOT00000027666
	Dennd10,f1lns2_rat	Dennd10,RGD1308326_predicted,rCG_57653						EBI-21231819										unspecified role	MI:0499	Dennd10			prey	MI:0498	Dennd10							F1LNS2		F1LNS2	uniprotkb		Dennd10	sequence tag identification	MI:0102	false	Dennd10	Rattus norvegicus (Rat),rat	10116	protein	MI:0326				ENSRNOG00000010230,ENSRNOP00000013845,ENSRNOT00000013845
	f1m2l7_rat							EBI-21232071										unspecified role	MI:0499	F1M2L7			prey	MI:0498								F1M2L7					F1M2L7	sequence tag identification	MI:0102	false	F1M2L7	Rattus norvegicus (Rat),rat	10116	protein	MI:0326				ENSRNOG00000043460,ENSRNOP00000063142,ENSRNOT00000066666
	Cyp2e1,cp2e1_rat	4-nitrophenol 2-hydroxylase,CYPIIE1,Cyp2e,Cyp2e-1,Cyp2e1,Cytochrome P450-J,Cytochrome P450RLM6						EBI-9083494										unspecified role	MI:0499	Cyp2e1			prey	MI:0498	Cyp2e1							P05182		P05182	uniprotkb		Cyp2e1	sequence tag identification	MI:0102	false	Cyp2e1	Rattus norvegicus (Rat),rat	10116	protein	MI:0326				ENSRNOG00000012458,ENSRNOP00000016883,ENSRNOT00000016883
	Ribc1,ribc1_rat	Ribc1						EBI-21234877										unspecified role	MI:0499	Ribc1			prey	MI:0498	Ribc1							Q6AYL4		Q6AYL4	uniprotkb		Ribc1	sequence tag identification	MI:0102	false	Ribc1	Rattus norvegicus (Rat),rat	10116	protein	MI:0326				ENSRNOG00000003081,ENSRNOP00000004184,ENSRNOP00000071963,ENSRNOT00000004184,ENSRNOT00000091261
	Ppp1r3g,m0r4a0_rat	Ppp1r3g,rCG_63346						EBI-21232953										unspecified role	MI:0499	Ppp1r3g			prey	MI:0498	Ppp1r3g							M0R4A0		M0R4A0	uniprotkb		Ppp1r3g	sequence tag identification	MI:0102	false	Ppp1r3g	Rattus norvegicus (Rat),rat	10116	protein	MI:0326				ENSRNOG00000016222,ENSRNOP00000064180,ENSRNOT00000021704
	Rac3,m0r5t4_rat	Rac3						EBI-21296225										unspecified role	MI:0499	Rac3			prey	MI:0498	Rac3							M0R5T4		M0R5T4	uniprotkb		Rac3	sequence tag identification	MI:0102	false	Rac3	Rattus norvegicus (Rat),rat	10116	protein	MI:0326				ENSRNOG00000048172,ENSRNOP00000064762,ENSRNOT00000073886
	Antxr1,antr1_rat	Antxr1						EBI-21233965										unspecified role	MI:0499	Antxr1		ENSRNOG00000008678	prey	MI:0498	Antxr1							Q0PMD2		Q0PMD2	uniprotkb	-2.41437071470635	Antxr1	sequence tag identification	MI:0102	true	Antxr1	Rattus norvegicus (Rat),rat	10116	protein	MI:0326
	Rpl18,rl18_rat	Rpl18						EBI-916436										unspecified role	MI:0499	Rpl18			prey	MI:0498	Rpl18							P12001		P12001	uniprotkb		Rpl18	sequence tag identification	MI:0102	false	Rpl18	Rattus norvegicus (Rat),rat	10116	protein	MI:0326
	Sec31a,g3v699_rat	Sec31a,Sec31l1,rCG_37919						EBI-21296201										unspecified role	MI:0499	Sec31a			prey	MI:0498	Sec31a							G3V699		G3V699	uniprotkb		Sec31a	sequence tag identification	MI:0102	false	Sec31a	Rattus norvegicus (Rat),rat	10116	protein	MI:0326				ENSRNOG00000002251,ENSRNOP00000003072,ENSRNOT00000003072
	Isl2,g3v7z7_rat	Isl2,rCG_58313						EBI-21232584										unspecified role	MI:0499	Isl2			prey	MI:0498	Isl2							G3V7Z7		G3V7Z7	uniprotkb		Isl2	sequence tag identification	MI:0102	false	Isl2	Rattus norvegicus (Rat),rat	10116	protein	MI:0326				ENSRNOG00000015336,ENSRNOP00000021074,ENSRNOT00000021074
	Hfm1,f1lwy1_rat	Hfm1						EBI-21231948										unspecified role	MI:0499	Hfm1			prey	MI:0498	Hfm1							F1LWY1		F1LWY1	uniprotkb		Hfm1	sequence tag identification	MI:0102	false	Hfm1	Rattus norvegicus (Rat),rat	10116	protein	MI:0326				ENSRNOG00000023299,ENSRNOP00000034409,ENSRNOT00000033794
	Clrn3,clrn3_rat	Clrn3,Tmem12,Transmembrane protein 12						EBI-21234894										unspecified role	MI:0499	Clrn3			prey	MI:0498	Clrn3							Q6AYR5		Q6AYR5	uniprotkb		Clrn3	sequence tag identification	MI:0102	false	Clrn3	Rattus norvegicus (Rat),rat	10116	protein	MI:0326				ENSRNOG00000028288,ENSRNOP00000035233,ENSRNOP00000070737,ENSRNOT00000031397,ENSRNOT00000080506
	Tpst1,tpst1_rat	Tpst1,Tyrosylprotein sulfotransferase 1						EBI-21296182										unspecified role	MI:0499	Tpst1			prey	MI:0498	Tpst1							Q3KR92		Q3KR92	uniprotkb		Tpst1	sequence tag identification	MI:0102	false	Tpst1	Rattus norvegicus (Rat),rat	10116	protein	MI:0326				ENSRNOG00000000900,ENSRNOP00000060104,ENSRNOP00000070504,ENSRNOT00000065868,ENSRNOT00000084968
	Hemgn,hemgn_rat	Hemgn,Hemopoietic gene protein,Protein RP59,Rp59						EBI-21234907								Q9ER23		unspecified role	MI:0499	Hemgn			prey	MI:0498	Hemgn							Q6AZ54		Q6AZ54	uniprotkb		Hemgn	sequence tag identification	MI:0102	false	Hemgn	Rattus norvegicus (Rat),rat	10116	protein	MI:0326				ENSRNOG00000009436,ENSRNOP00000042341,ENSRNOT00000042649
	Entpd5,f1lpb8_rat	Entpd5,rCG_20805						EBI-21296167										unspecified role	MI:0499	Entpd5			prey	MI:0498	Entpd5							F1LPB8		F1LPB8	uniprotkb		Entpd5	sequence tag identification	MI:0102	false	Entpd5	Rattus norvegicus (Rat),rat	10116	protein	MI:0326				ENSRNOG00000033206,ENSRNOP00000041026,ENSRNOT00000041163
	Trhde,g3v6q2_rat	Trhde,rCG_48721						EBI-21296148										unspecified role	MI:0499	Trhde			prey	MI:0498	Trhde							G3V6Q2		G3V6Q2	uniprotkb		Trhde	sequence tag identification	MI:0102	false	Trhde	Rattus norvegicus (Rat),rat	10116	protein	MI:0326				ENSRNOG00000005278,ENSRNOP00000007461,ENSRNOT00000007461
	Adamtsl3,d4add4_rat	Adamtsl3						EBI-21231622										unspecified role	MI:0499	Adamtsl3			prey	MI:0498	Adamtsl3							D4ADD4		D4ADD4	uniprotkb		Adamtsl3	sequence tag identification	MI:0102	false	Adamtsl3	Rattus norvegicus (Rat),rat	10116	protein	MI:0326				ENSRNOG00000010840,ENSRNOP00000029738,ENSRNOT00000032106
	Arhgap33,d4a9g6_rat	Arhgap33						EBI-21231542										unspecified role	MI:0499	Arhgap33			prey	MI:0498	Arhgap33							D4A9G6		D4A9G6	uniprotkb		Arhgap33	sequence tag identification	MI:0102	false	Arhgap33	Rattus norvegicus (Rat),rat	10116	protein	MI:0326				ENSRNOG00000024677,ENSRNOP00000033946,ENSRNOT00000034001
	Arl8b,arl8b_rat	Arl8b						EBI-21234670										unspecified role	MI:0499	Arl8b			prey	MI:0498	Arl8b							Q66HA6		Q66HA6	uniprotkb		Arl8b	sequence tag identification	MI:0102	false	Arl8b	Rattus norvegicus (Rat),rat	10116	protein	MI:0326				ENSRNOG00000055860,ENSRNOP00000071470,ENSRNOT00000080663
	Ccdc47,ccd47_rat	Ccdc47						EBI-21234365										unspecified role	MI:0499	Ccdc47			prey	MI:0498	Ccdc47							Q5U2X6		Q5U2X6	uniprotkb		Ccdc47	sequence tag identification	MI:0102	false	Ccdc47	Rattus norvegicus (Rat),rat	10116	protein	MI:0326				ENSRNOG00000009006,ENSRNOP00000012533,ENSRNOT00000012533
	Eps8,eps8_rat	Eps8						EBI-21232085										unspecified role	MI:0499	Eps8		ENSRNOG00000007047	prey	MI:0498	Eps8							F1M3L7		F1M3L7	uniprotkb	1.61789041242024	Eps8	sequence tag identification	MI:0102	true	Eps8	Rattus norvegicus (Rat),rat	10116	protein	MI:0326				ENSRNOG00000007047,ENSRNOP00000009328,ENSRNOT00000009328
	Trip12,tripc_rat	HECT-type E3 ubiquitin transferase TRIP12,Thyroid receptor-interacting protein 12,Trip12						EBI-11578615								F1LP79,Q497C1,Q5I0I0		unspecified role	MI:0499	Trip12			prey	MI:0498	Trip12							F1LP64		F1LP64	uniprotkb		Trip12	sequence tag identification	MI:0102	false	Trip12	Rattus norvegicus (Rat),rat	10116	protein	MI:0326				ENSRNOG00000016963,ENSRNOP00000076130,ENSRNOT00000093245
	Cep164,d3zl75_rat	Cep164						EBI-21296125										unspecified role	MI:0499	Cep164			prey	MI:0498	Cep164							D3ZL75		D3ZL75	uniprotkb		Cep164	sequence tag identification	MI:0102	false	Cep164	Rattus norvegicus (Rat),rat	10116	protein	MI:0326				ENSRNOG00000029826,ENSRNOP00000022583,ENSRNOT00000022583
	Bcl9,d4a7d6_rat	Bcl9						EBI-21231487										unspecified role	MI:0499	Bcl9			prey	MI:0498	Bcl9							D4A7D6		D4A7D6	uniprotkb		Bcl9	sequence tag identification	MI:0102	false	Bcl9	Rattus norvegicus (Rat),rat	10116	protein	MI:0326				ENSRNOG00000017516,ENSRNOP00000023544,ENSRNOT00000023548
	Spryd7,spry7_rat	Chronic lymphocytic leukemia deletion region gene 6 protein homolog,Clld6,Spryd7						EBI-21234243										unspecified role	MI:0499	Spryd7			prey	MI:0498	Spryd7							Q5M7T2		Q5M7T2	uniprotkb		Spryd7	sequence tag identification	MI:0102	false	Spryd7	Rattus norvegicus (Rat),rat	10116	protein	MI:0326				ENSRNOG00000015095,ENSRNOP00000020419,ENSRNOT00000020419
	Ctnna1,q5u302_rat	Catna1,Ctnna1,rCG_49560						EBI-920749										unspecified role	MI:0499	Ctnna1			prey	MI:0498	Ctnna1							Q5U302		Q5U302	uniprotkb		Ctnna1	sequence tag identification	MI:0102	false	Ctnna1	Rattus norvegicus (Rat),rat	10116	protein	MI:0326				ENSRNOG00000005796,ENSRNOP00000008041,ENSRNOT00000008041
	Sec61a1,s61a1_rat	Sec61a,Sec61a1						EBI-11702605,EBI-358926								P38378,P57726,Q505I3		unspecified role	MI:0499	Sec61a1			prey	MI:0498	Sec61a1							P61621		P61621	uniprotkb		Sec61a1	sequence tag identification	MI:0102	false	Sec61a1	Rattus norvegicus (Rat),rat	10116	protein	MI:0326				ENSRNOG00000013743,ENSRNOP00000018455,ENSRNOT00000018454
	Speg,speg_rat	Aortic preferentially expressed protein 1,Apeg1,Speg						EBI-21234529										unspecified role	MI:0499	Speg		ENSRNOG00000019850	prey	MI:0498	Speg							Q63638		Q63638	uniprotkb	1.6255368225563	Speg	sequence tag identification	MI:0102	true	Speg	Rattus norvegicus (Rat),rat	10116	protein	MI:0326				ENSRNOG00000019850,ENSRNOP00000026941,ENSRNOP00000063082,ENSRNOT00000026941,ENSRNOT00000065076
	Ctnnb1,ctnb1_rat	Beta-catenin,Catnb,Ctnnb1						EBI-920177										unspecified role	MI:0499	Ctnnb1			prey	MI:0498	Ctnnb1							Q9WU82		Q9WU82	uniprotkb		Ctnnb1	sequence tag identification	MI:0102	false	Ctnnb1	Rattus norvegicus (Rat),rat	10116	protein	MI:0326			DIP-37053N
	Ergic3,d3zu83_rat	Ergic3,Ergic3_predicted,rCG_37412						EBI-21231137										unspecified role	MI:0499	Ergic3			prey	MI:0498	Ergic3							D3ZU83		D3ZU83	uniprotkb		Ergic3	sequence tag identification	MI:0102	false	Ergic3	Rattus norvegicus (Rat),rat	10116	protein	MI:0326				ENSRNOG00000031085,ENSRNOP00000044589,ENSRNOT00000045484
	Tlr4,g3v7d8_rat	Tlr4,rCG_55292						EBI-21296042										unspecified role	MI:0499	Tlr4		ENSRNOG00000010522	prey	MI:0498	Tlr4							G3V7D8		G3V7D8	uniprotkb	-2.59448876681748	Tlr4	sequence tag identification	MI:0102	true	Tlr4	Rattus norvegicus (Rat),rat	10116	protein	MI:0326				ENSRNOG00000010522,ENSRNOP00000014020,ENSRNOT00000014020
	Abca8a,d3zcf8_rat	Abca8,Abca8a						EBI-21296025										unspecified role	MI:0499	Abca8a			prey	MI:0498	Abca8a							D3ZCF8		D3ZCF8	uniprotkb		Abca8a	sequence tag identification	MI:0102	false	Abca8a	Rattus norvegicus (Rat),rat	10116	protein	MI:0326				ENSRNOG00000004147,ENSRNOP00000005665,ENSRNOT00000005665
	Dst,d3zc56_rat	Dst						EBI-21295982										unspecified role	MI:0499	Dst			prey	MI:0498	Dst							D3ZC56		D3ZC56	uniprotkb		Dst	sequence tag identification	MI:0102	false	Dst	Rattus norvegicus (Rat),rat	10116	protein	MI:0326				ENSRNOG00000012207,ENSRNOP00000043470,ENSRNOT00000044452
	RGD1311703,g3v8r0_rat	RGD1311703,rCG_40197						EBI-21232726										unspecified role	MI:0499	RGD1311703			prey	MI:0498	RGD1311703							G3V8R0		G3V8R0	uniprotkb		RGD1311703	sequence tag identification	MI:0102	false	RGD1311703	Rattus norvegicus (Rat),rat	10116	protein	MI:0326				ENSRNOG00000053659,ENSRNOP00000074599,ENSRNOT00000090773
	Eml6,d3zqr6_rat	Eml6						EBI-21230989										unspecified role	MI:0499	Eml6			prey	MI:0498	Eml6							D3ZQR6		D3ZQR6	uniprotkb		Eml6	sequence tag identification	MI:0102	false	Eml6	Rattus norvegicus (Rat),rat	10116	protein	MI:0326				ENSRNOG00000037462,ENSRNOP00000053548,ENSRNOT00000056706
	Pdia6,pdia6_rat	Cabp1,Calcium-binding protein 1,Pdia6,Protein disulfide isomerase P5,Thioredoxin domain-containing protein 7,Txndc7						EBI-918490								Q641Y3		unspecified role	MI:0499	Pdia6			prey	MI:0498	Pdia6							Q63081		Q63081	uniprotkb		Pdia6	sequence tag identification	MI:0102	false	Pdia6	Rattus norvegicus (Rat),rat	10116	protein	MI:0326
	Raly,e9pti6_rat	Raly						EBI-16220956										unspecified role	MI:0499	Raly			prey	MI:0498	Raly							E9PTI6		E9PTI6	uniprotkb		Raly	sequence tag identification	MI:0102	false	Raly	Rattus norvegicus (Rat),rat	10116	protein	MI:0326				ENSRNOG00000017405,ENSRNOP00000023429,ENSRNOT00000023429
	Mpp2,mpp2_rat	Mpp2,Protein MPP2,rCG_34691						EBI-21230484								G3V8T8		unspecified role	MI:0499	Mpp2		ENSRNOG00000059683	prey	MI:0498	Mpp2							D3ZAA9		D3ZAA9	uniprotkb	2.22277756168154	Mpp2	sequence tag identification	MI:0102	true	Mpp2	Rattus norvegicus (Rat),rat	10116	protein	MI:0326				ENSRNOG00000059683,ENSRNOP00000072422,ENSRNOP00000073193,ENSRNOT00000090456,ENSRNOT00000092150
	Arpin,d4a1b2_rat	Arpin,RGD1311021,rCG_24599						EBI-21231304										unspecified role	MI:0499	Arpin			prey	MI:0498	Arpin							D4A1B2		D4A1B2	uniprotkb		Arpin	sequence tag identification	MI:0102	false	Arpin	Rattus norvegicus (Rat),rat	10116	protein	MI:0326				ENSRNOG00000014589,ENSRNOP00000019568,ENSRNOP00000074712,ENSRNOT00000019568,ENSRNOT00000078857
	Pdia4,g3v6t7_rat	Endoplasmic reticulum resident protein 72,Pdia4,rCG_52359						EBI-21295962										unspecified role	MI:0499	Pdia4	2	ENSRNOG00000006228	prey	MI:0498	Pdia4							G3V6T7		G3V6T7	uniprotkb	-2.53371953042474	Pdia4	sequence tag identification	MI:0102	true	Pdia4	Rattus norvegicus (Rat),rat	10116	protein	MI:0326				ENSRNOG00000006228,ENSRNOP00000008728,ENSRNOT00000008728
	Ccdc173,f1map6_rat	Ccdc173						EBI-21232291										unspecified role	MI:0499	Ccdc173			prey	MI:0498	Ccdc173							F1MAP6		F1MAP6	uniprotkb		Ccdc173	sequence tag identification	MI:0102	false	Ccdc173	Rattus norvegicus (Rat),rat	10116	protein	MI:0326				ENSRNOG00000052954,ENSRNOP00000069798,ENSRNOT00000089637
	Cps1,cpsm_rat	Carbamoyl-phosphate synthetase I,Cps1						EBI-21294572										unspecified role	MI:0499	Cps1			prey	MI:0498	Cps1							P07756		P07756	uniprotkb		Cps1	sequence tag identification	MI:0102	false	Cps1	Rattus norvegicus (Rat),rat	10116	protein	MI:0326				ENSRNOG00000013704,ENSRNOP00000019021,ENSRNOT00000019023
	Pard3b,f1lw22_rat	Pard3b						EBI-21231921										unspecified role	MI:0499	Pard3b			prey	MI:0498	Pard3b							F1LW22		F1LW22	uniprotkb		Pard3b	sequence tag identification	MI:0102	false	Pard3b	Rattus norvegicus (Rat),rat	10116	protein	MI:0326				ENSRNOG00000024345,ENSRNOP00000039831,ENSRNOT00000040778
	RGD1563354,f1m4p5_rat	RGD1563354						EBI-21295919										unspecified role	MI:0499	RGD1563354		ENSRNOG00000014424	prey	MI:0498	RGD1563354							F1M4P5		F1M4P5	uniprotkb	2.02509421778083	RGD1563354	sequence tag identification	MI:0102	true	RGD1563354	Rattus norvegicus (Rat),rat	10116	protein	MI:0326				ENSRNOG00000014424,ENSRNOP00000019453,ENSRNOT00000019453
	Slco1b2,so1b2_rat	Liver-specific organic anion transporter 1,Oatp1b2,Slc21a10,Slco1b2,Sodium-independent organic anion-transporting polypeptide 4,Solute carrier family 21 member 10						EBI-21295877								Q9JHF6,Q9JIM2		unspecified role	MI:0499	Slco1b2			prey	MI:0498	Slco1b2							Q9QZX8		Q9QZX8	uniprotkb		Slco1b2	sequence tag identification	MI:0102	false	Slco1b2	Rattus norvegicus (Rat),rat	10116	protein	MI:0326				ENSRNOG00000030538,ENSRNOP00000013409,ENSRNOP00000013514,ENSRNOT00000013409,ENSRNOT00000013514
	Hsd17b12,d3zpu3_rat	Hsd17b12						EBI-21295866										unspecified role	MI:0499	Hsd17b12			prey	MI:0498	Hsd17b12							D3ZPU3		D3ZPU3	uniprotkb		Hsd17b12	sequence tag identification	MI:0102	false	Hsd17b12	Rattus norvegicus (Rat),rat	10116	protein	MI:0326				ENSRNOG00000009630,ENSRNOP00000041197,ENSRNOT00000047571
	Dnah11,e9pu24_rat	Dnah11						EBI-21231715										unspecified role	MI:0499	Dnah11			prey	MI:0498	Dnah11							E9PU24		E9PU24	uniprotkb		Dnah11	sequence tag identification	MI:0102	false	Dnah11	Rattus norvegicus (Rat),rat	10116	protein	MI:0326				ENSRNOG00000005451,ENSRNOP00000007233,ENSRNOT00000007233
	d3zx87_rat							EBI-21295854										unspecified role	MI:0499	D3ZX87			prey	MI:0498								D3ZX87					D3ZX87	sequence tag identification	MI:0102	false	D3ZX87	Rattus norvegicus (Rat),rat	10116	protein	MI:0326				ENSRNOG00000033024,ENSRNOP00000044275,ENSRNOT00000043610
	Msr1,d3zds2_rat	Msr1						EBI-21230670										unspecified role	MI:0499	Msr1		ENSRNOG00000012779	prey	MI:0498	Msr1							D3ZDS2		D3ZDS2	uniprotkb	-9.0955517050573	Msr1	sequence tag identification	MI:0102	true	Msr1	Rattus norvegicus (Rat),rat	10116	protein	MI:0326				ENSRNOG00000012779,ENSRNOP00000017339,ENSRNOT00000017339
	Ugt2b15,udb15_rat	UDP-glucuronosyltransferase 2B36,Ugt2b12,Ugt2b15,Ugt2b36,Ugt2b4						EBI-21233797										unspecified role	MI:0499	Ugt2b15			prey	MI:0498	Ugt2b15							P36511		P36511	uniprotkb		Ugt2b15	sequence tag identification	MI:0102	false	Ugt2b15	Rattus norvegicus (Rat),rat	10116	protein	MI:0326
	Adamts5,g3v673_rat	Adamts5,rCG_58838						EBI-21232363										unspecified role	MI:0499	Adamts5		ENSRNOG00000057794	prey	MI:0498	Adamts5							G3V673		G3V673	uniprotkb	-4.58477423795791	Adamts5	sequence tag identification	MI:0102	true	Adamts5	Rattus norvegicus (Rat),rat	10116	protein	MI:0326				ENSRNOG00000057794,ENSRNOP00000068781,ENSRNOT00000085444
	Sec23a,b5dfc3_rat	Sec23a,Sec23a_predicted,rCG_62116						EBI-6250414										unspecified role	MI:0499	Sec23a			prey	MI:0498	Sec23a							B5DFC3		B5DFC3	uniprotkb		Sec23a	sequence tag identification	MI:0102	false	Sec23a	Rattus norvegicus (Rat),rat	10116	protein	MI:0326				ENSRNOG00000004657,ENSRNOP00000006369,ENSRNOT00000006369
	Peak1,d4a563_rat	Peak1,RGD1312026,RGD1312026_predicted,rCG_58069						EBI-21231457										unspecified role	MI:0499	Peak1			prey	MI:0498	Peak1							D4A563		D4A563	uniprotkb		Peak1	sequence tag identification	MI:0102	false	Peak1	Rattus norvegicus (Rat),rat	10116	protein	MI:0326				ENSRNOG00000042519,ENSRNOP00000061695,ENSRNOT00000068658
	Gas8,drc4_rat	Drc4,Gas11,Gas8,Growth arrest-specific protein 11,Growth arrest-specific protein 8						EBI-21234061										unspecified role	MI:0499	Gas8			prey	MI:0498	Gas8							Q499U4		Q499U4	uniprotkb		Gas8	sequence tag identification	MI:0102	false	Gas8	Rattus norvegicus (Rat),rat	10116	protein	MI:0326				ENSRNOG00000026964,ENSRNOP00000031180,ENSRNOT00000029999
	d3zkl4_rat							EBI-21230841										unspecified role	MI:0499	D3ZKL4			prey	MI:0498								D3ZKL4					D3ZKL4	sequence tag identification	MI:0102	false	D3ZKL4	Rattus norvegicus (Rat),rat	10116	protein	MI:0326				ENSRNOG00000056310,ENSRNOP00000046578,ENSRNOT00000040493
	Mtch2,b0bn52_rat	Mtch2,Mtch2_predicted,rCG_26739						EBI-21230172										unspecified role	MI:0499	Mtch2			prey	MI:0498	Mtch2							B0BN52		B0BN52	uniprotkb		Mtch2	sequence tag identification	MI:0102	false	Mtch2	Rattus norvegicus (Rat),rat	10116	protein	MI:0326
	Pnpla8,d3zrc4_rat	Pnpla8,RGD1311444_predicted,rCG_62050						EBI-21231030										unspecified role	MI:0499	Pnpla8			prey	MI:0498	Pnpla8							D3ZRC4		D3ZRC4	uniprotkb		Pnpla8	sequence tag identification	MI:0102	false	Pnpla8	Rattus norvegicus (Rat),rat	10116	protein	MI:0326				ENSRNOG00000039091,ENSRNOP00000049214,ENSRNOT00000047296
	Smim7,smim7_rat	Smim7						EBI-21230183										unspecified role	MI:0499	Smim7			prey	MI:0498	Smim7							B0BN70		B0BN70	uniprotkb		Smim7	sequence tag identification	MI:0102	false	Smim7	Rattus norvegicus (Rat),rat	10116	protein	MI:0326				ENSRNOG00000042037,ENSRNOP00000061134,ENSRNOT00000066121
	Golim4,d3zm57_rat	Golim4						EBI-21295845										unspecified role	MI:0499	Golim4			prey	MI:0498	Golim4							D3ZM57		D3ZM57	uniprotkb		Golim4	sequence tag identification	MI:0102	false	Golim4	Rattus norvegicus (Rat),rat	10116	protein	MI:0326				ENSRNOG00000024213,ENSRNOP00000060365,ENSRNOT00000064588
	Sft2d3,d3zv26_rat	Sft2d3,rCG_49251						EBI-21231166										unspecified role	MI:0499	Sft2d3		ENSRNOG00000016216	prey	MI:0498	Sft2d3							D3ZV26		D3ZV26	uniprotkb	-1.80743467399444	Sft2d3	sequence tag identification	MI:0102	true	Sft2d3	Rattus norvegicus (Rat),rat	10116	protein	MI:0326				ENSRNOG00000016216,ENSRNOP00000063211,ENSRNOT00000021708
	Ehhadh,echp_rat	Ehhadh						EBI-8304934,UNK-5370434								Q5EBD2		unspecified role	MI:0499	Ehhadh			prey	MI:0498	Ehhadh							P07896		P07896	uniprotkb		Ehhadh	sequence tag identification	MI:0102	false	Ehhadh	Rattus norvegicus (Rat),rat	10116	protein	MI:0326				ENSRNOG00000001770,ENSRNOP00000002410,ENSRNOT00000002410
	Vamp3,vamp3_rat	Cellubrevin,Syb3,Synaptobrevin-3,Vamp3						EBI-7705696,MINT-4139742								Q64271		unspecified role	MI:0499	Vamp3			prey	MI:0498	Vamp3							P63025		P63025	uniprotkb		Vamp3	sequence tag identification	MI:0102	false	Vamp3	Rattus norvegicus (Rat),rat	10116	protein	MI:0326				ENSRNOG00000030055,ENSRNOP00000048364,ENSRNOT00000051554
	Rpl17,rl17_rat	Amino acid starvation-induced protein,L23,Rpl17						EBI-7642913,MINT-6489586								Q4G093		unspecified role	MI:0499	Rpl17			prey	MI:0498	Rpl17							P24049		P24049	uniprotkb		Rpl17	sequence tag identification	MI:0102	false	Rpl17	Rattus norvegicus (Rat),rat	10116	protein	MI:0326
	Vps45,vps45_rat	Vps45,Vps45a						EBI-7849203,MINT-4576687										unspecified role	MI:0499	Vps45			prey	MI:0498	Vps45							O08700		O08700	uniprotkb		Vps45	sequence tag identification	MI:0102	false	Vps45	Rattus norvegicus (Rat),rat	10116	protein	MI:0326				ENSRNOG00000021173,ENSRNOP00000028751,ENSRNOT00000028751
	Tdrd12,f1ltr3_rat	Tdrd12						EBI-21231870										unspecified role	MI:0499	Tdrd12			prey	MI:0498	Tdrd12							F1LTR3		F1LTR3	uniprotkb		Tdrd12	sequence tag identification	MI:0102	false	Tdrd12	Rattus norvegicus (Rat),rat	10116	protein	MI:0326				ENSRNOG00000012719,ENSRNOP00000017021,ENSRNOT00000017021
	Fsd1,b1h2a2_rat	Fsd1,LOC301506,rCG_45013						EBI-21233000								M0R7H8		unspecified role	MI:0499	Fsd1			prey	MI:0498	Fsd1							B1H2A2		B1H2A2	uniprotkb		Fsd1	sequence tag identification	MI:0102	false	Fsd1	Rattus norvegicus (Rat),rat	10116	protein	MI:0326				ENSRNOG00000050318,ENSRNOP00000065407,ENSRNOT00000072830
	Vtn,q3kr94_rat	Vtn,rCG_34659						EBI-21234007										unspecified role	MI:0499	Vtn		ENSRNOG00000010031	prey	MI:0498	Vtn							Q3KR94		Q3KR94	uniprotkb	-4.16680084289222	Vtn	sequence tag identification	MI:0102	true	Vtn	Rattus norvegicus (Rat),rat	10116	protein	MI:0326				ENSRNOG00000010031,ENSRNOP00000046415,ENSRNOT00000039954
	Flna,c0jpt7_rat	Flna,Flna_predicted,rCG_43821						EBI-4318987										unspecified role	MI:0499	Flna			prey	MI:0498	Flna							C0JPT7		C0JPT7	uniprotkb		Flna	sequence tag identification	MI:0102	false	Flna	Rattus norvegicus (Rat),rat	10116	protein	MI:0326				ENSRNOG00000054890,ENSRNOP00000070703,ENSRNOT00000079889
	LOC100362366,d3zfa8_rat	LOC100362366						EBI-21297798										unspecified role	MI:0499	LOC100362366			prey	MI:0498	LOC100362366							D3ZFA8		D3ZFA8	uniprotkb		LOC100362366	sequence tag identification	MI:0102	false	LOC100362366	Rattus norvegicus (Rat),rat	10116	protein	MI:0326				ENSRNOG00000028690,ENSRNOP00000031121,ENSRNOT00000037043
	Asb6,q6ayc9_rat	Asb6						EBI-21234859										unspecified role	MI:0499	Asb6			prey	MI:0498	Asb6							Q6AYC9		Q6AYC9	uniprotkb		Asb6	sequence tag identification	MI:0102	false	Asb6	Rattus norvegicus (Rat),rat	10116	protein	MI:0326				ENSRNOG00000024786,ENSRNOP00000031019,ENSRNOT00000034927
	Hsd17b4,dhb4_rat	17-beta-hydroxysteroid dehydrogenase 4,D-bifunctional protein,Edh17b4,Hsd17b4,Multifunctional protein 2						EBI-918118								P70523,P70540		unspecified role	MI:0499	Hsd17b4			prey	MI:0498	Hsd17b4							P97852		P97852	uniprotkb		Hsd17b4	sequence tag identification	MI:0102	false	Hsd17b4	Rattus norvegicus (Rat),rat	10116	protein	MI:0326				ENSRNOG00000015840,ENSRNOP00000021646,ENSRNOT00000021646
	Ugt2b35,q68g19_rat	Ugt2b15,Ugt2b35,Ugt2b36,Ugt2b4,rCG_57123						EBI-21234759										unspecified role	MI:0499	Ugt2b35			prey	MI:0498	Ugt2b35							Q68G19		Q68G19	uniprotkb		Ugt2b35	sequence tag identification	MI:0102	false	Ugt2b35	Rattus norvegicus (Rat),rat	10116	protein	MI:0326				ENSRNOG00000001980,ENSRNOP00000002712,ENSRNOT00000002712
	Wdr48,d3z8c7_rat	Wdr48						EBI-21230428										unspecified role	MI:0499	Wdr48			prey	MI:0498	Wdr48							D3Z8C7		D3Z8C7	uniprotkb		Wdr48	sequence tag identification	MI:0102	false	Wdr48	Rattus norvegicus (Rat),rat	10116	protein	MI:0326				ENSRNOG00000016942,ENSRNOP00000024172,ENSRNOT00000024172
	Stab2,f1lzz6_rat	Stab2						EBI-21232009										unspecified role	MI:0499	Stab2			prey	MI:0498	Stab2							F1LZZ6		F1LZZ6	uniprotkb		Stab2	sequence tag identification	MI:0102	false	Stab2	Rattus norvegicus (Rat),rat	10116	protein	MI:0326				ENSRNOG00000038948,ENSRNOP00000056294,ENSRNOT00000059538
	Tp53bp2,f1m5h6_rat	Tp53bp2						EBI-21232182										unspecified role	MI:0499	Tp53bp2			prey	MI:0498	Tp53bp2							F1M5H6		F1M5H6	uniprotkb		Tp53bp2	sequence tag identification	MI:0102	false	Tp53bp2	Rattus norvegicus (Rat),rat	10116	protein	MI:0326				ENSRNOG00000003237,ENSRNOP00000004330,ENSRNOT00000004330
	Rlc-a,mrlca_rat	Myosin regulatory light chain 2-A, smooth muscle isoform,Rlc-a						EBI-21297735										unspecified role	MI:0499	Rlc-a			prey	MI:0498	Rlc-a							P13832		P13832	uniprotkb		Rlc-a	sequence tag identification	MI:0102	false	Rlc-a	Rattus norvegicus (Rat),rat	10116	protein	MI:0326				ENSRNOG00000015278,ENSRNOP00000021048,ENSRNOT00000021048
	Rps6,m0rd75_rat	LOC100911372,Rps6						EBI-21297709										unspecified role	MI:0499	Rps6			prey	MI:0498	Rps6							M0RD75		M0RD75	uniprotkb		Rps6	sequence tag identification	MI:0102	false	Rps6	Rattus norvegicus (Rat),rat	10116	protein	MI:0326				ENSRNOG00000007663,ENSRNOG00000049025,ENSRNOP00000010383,ENSRNOP00000067572,ENSRNOT00000010383,ENSRNOT00000073270
	Lamtor3,ltor3_rat	Lamtor3,Late endosomal/lysosomal adaptor and MAPK and MTOR activator 3,Map2k1ip1,Mitogen-activated protein kinase kinase 1-interacting protein 1						EBI-21234316										unspecified role	MI:0499	Lamtor3			prey	MI:0498	Lamtor3							Q5U204		Q5U204	uniprotkb		Lamtor3	sequence tag identification	MI:0102	false	Lamtor3	Rattus norvegicus (Rat),rat	10116	protein	MI:0326				ENSRNOG00000010552,ENSRNOP00000014027,ENSRNOT00000014027
	Commd6,d4a8e7_rat	Commd6,RGD1560745_predicted,rCG_36848						EBI-21231528										unspecified role	MI:0499	Commd6			prey	MI:0498	Commd6							D4A8E7		D4A8E7	uniprotkb		Commd6	sequence tag identification	MI:0102	false	Commd6	Rattus norvegicus (Rat),rat	10116	protein	MI:0326				ENSRNOG00000038012,ENSRNOP00000054640,ENSRNOT00000057830
	Pde8a,q76kc6_rat	Pde8a,RNPDE8A						EBI-21234978										unspecified role	MI:0499	Pde8a			prey	MI:0498	Pde8a							Q76KC6		Q76KC6	uniprotkb		Pde8a	sequence tag identification	MI:0102	false	Pde8a	Rattus norvegicus (Rat),rat	10116	protein	MI:0326				ENSRNOG00000019005,ENSRNOP00000025797,ENSRNOT00000025797
	Commd2,d3zln7_rat	Commd2,Commd2_predicted,rCG_49946						EBI-21230916										unspecified role	MI:0499	Commd2			prey	MI:0498	Commd2							D3ZLN7		D3ZLN7	uniprotkb		Commd2	sequence tag identification	MI:0102	false	Commd2	Rattus norvegicus (Rat),rat	10116	protein	MI:0326				ENSRNOG00000043386,ENSRNOP00000022778,ENSRNOT00000022778
	Commd9,q3mie7_rat	Commd9,rCG_26577						EBI-920417										unspecified role	MI:0499	Commd9			prey	MI:0498	Commd9							Q3MIE7		Q3MIE7	uniprotkb		Commd9	sequence tag identification	MI:0102	false	Commd9	Rattus norvegicus (Rat),rat	10116	protein	MI:0326				ENSRNOG00000004755,ENSRNOP00000006628,ENSRNOP00000070509,ENSRNOT00000006628,ENSRNOT00000081984
	LOC100365839,m0r6l4_rat	LOC100365839,RPS3A						EBI-21297684										unspecified role	MI:0499	LOC100365839			prey	MI:0498	LOC100365839							M0R6L4		M0R6L4	uniprotkb		LOC100365839	sequence tag identification	MI:0102	false	LOC100365839	Rattus norvegicus (Rat),rat	10116	protein	MI:0326				ENSRNOG00000048109,ENSRNOP00000065066,ENSRNOT00000074617
	Rpl22l1,b2rzd5_rat	LOC688712,Rpl22l1,rCG_41580						EBI-21297667										unspecified role	MI:0499	Rpl22l1			prey	MI:0498	Rpl22l1							B2RZD5		B2RZD5	uniprotkb		Rpl22l1	sequence tag identification	MI:0102	false	Rpl22l1	Rattus norvegicus (Rat),rat	10116	protein	MI:0326				ENSRNOG00000011817,ENSRNOP00000015756,ENSRNOT00000015756
	Bst2,bst2_rat	Bst2,Damp1,Protein DAMP-1						EBI-21235071										unspecified role	MI:0499	Bst2			prey	MI:0498	Bst2							Q811A2		Q811A2	uniprotkb		Bst2	sequence tag identification	MI:0102	false	Bst2	Rattus norvegicus (Rat),rat	10116	protein	MI:0326
	Commd4,d4a2q7_rat	Commd4,Commd4_predicted,rCG_57863						EBI-21231381										unspecified role	MI:0499	Commd4			prey	MI:0498	Commd4							D4A2Q7		D4A2Q7	uniprotkb		Commd4	sequence tag identification	MI:0102	false	Commd4	Rattus norvegicus (Rat),rat	10116	protein	MI:0326				ENSRNOG00000018671,ENSRNOP00000061735,ENSRNOT00000064903
	Ilvbl,d4acg2_rat	Ilvbl,Ilvbl_predicted,rCG_29432						EBI-21231602										unspecified role	MI:0499	Ilvbl			prey	MI:0498	Ilvbl							D4ACG2		D4ACG2	uniprotkb		Ilvbl	sequence tag identification	MI:0102	false	Ilvbl	Rattus norvegicus (Rat),rat	10116	protein	MI:0326				ENSRNOG00000028512,ENSRNOP00000036958,ENSRNOT00000039852
	Krt16,q6ifu9_rat	Ka16,Krt16						EBI-21234925										unspecified role	MI:0499	Krt16			prey	MI:0498	Krt16							Q6IFU9		Q6IFU9	uniprotkb		Krt16	sequence tag identification	MI:0102	false	Krt16	Rattus norvegicus (Rat),rat	10116	protein	MI:0326				ENSRNOG00000014441,ENSRNOP00000019477,ENSRNOT00000019477
	Fgb,fibb_rat	Ab1-181,Ab1-216,Ac1-581,Fgb,Liver regeneration-related protein LRRG036/LRRG043/LRRG189						EBI-1187259								Q5I0P7,Q7TME5		unspecified role	MI:0499	Fgb			prey	MI:0498	Fgb							P14480		P14480	uniprotkb		Fgb	sequence tag identification	MI:0102	false	Fgb	Rattus norvegicus (Rat),rat	10116	protein	MI:0326				ENSRNOG00000007092,ENSRNOP00000009813,ENSRNOP00000050663,ENSRNOT00000009813,ENSRNOT00000040708
	Vps26a,vp26a_rat	Vesicle protein sorting 26A,Vps26,Vps26a						EBI-9843441										unspecified role	MI:0499	Vps26a			prey	MI:0498	Vps26a							Q6AY86		Q6AY86	uniprotkb		Vps26a	sequence tag identification	MI:0102	false	Vps26a	Rattus norvegicus (Rat),rat	10116	protein	MI:0326				ENSRNOG00000030683,ENSRNOP00000062170,ENSRNOT00000067883
	Igfbp7,f1m9b2_rat	Igfbp7,rCG_56970						EBI-21232260										unspecified role	MI:0499	Igfbp7		ENSRNOG00000002050	prey	MI:0498	Igfbp7							F1M9B2		F1M9B2	uniprotkb	-1.78903881317458	Igfbp7	sequence tag identification	MI:0102	true	Igfbp7	Rattus norvegicus (Rat),rat	10116	protein	MI:0326				ENSRNOG00000002050,ENSRNOP00000002809,ENSRNOT00000002809
	Stat1,f1m9d6_rat	Stat1,Stat4,rCG_22495						EBI-15667209						3771				unspecified role	MI:0499	Stat1			prey	MI:0498	Stat1							F1M9D6		F1M9D6	uniprotkb		Stat1	sequence tag identification	MI:0102	false	Stat1	Rattus norvegicus (Rat),rat	10116	protein	MI:0326			DIP-60985N	ENSRNOG00000014079,ENSRNOP00000019465,ENSRNOT00000019465
	Rab11b,rb11b_rat	Rab11b						EBI-915515								Q9ET14		unspecified role	MI:0499	Rab11b			prey	MI:0498	Rab11b							O35509		O35509	uniprotkb		Rab11b	sequence tag identification	MI:0102	false	Rab11b	Rattus norvegicus (Rat),rat	10116	protein	MI:0326				ENSRNOG00000007648,ENSRNOP00000010197,ENSRNOT00000010197
	Apoc1,apoc1_rat	Apoc1,Apolipoprotein C1,Liver regeneration-related protein LRRG04						EBI-21233721								Q53ZD8		unspecified role	MI:0499	Apoc1			prey	MI:0498	Apoc1							P19939		P19939	uniprotkb		Apoc1	sequence tag identification	MI:0102	false	Apoc1	Rattus norvegicus (Rat),rat	10116	protein	MI:0326				ENSRNOG00000018426,ENSRNOP00000040585,ENSRNOP00000068542,ENSRNOT00000046169,ENSRNOT00000091647
	Gulo,gglo_rat	Gulo,L-gulono-gamma-lactone oxidase						EBI-21233541								Q5EBC1,Q64597,Q9QWR6		unspecified role	MI:0499	Gulo			prey	MI:0498	Gulo							P10867		P10867	uniprotkb		Gulo	sequence tag identification	MI:0102	false	Gulo	Rattus norvegicus (Rat),rat	10116	protein	MI:0326
	LOC498555,d4a4d5_rat	LOC498555						EBI-21297655										unspecified role	MI:0499	LOC498555			prey	MI:0498	LOC498555							D4A4D5		D4A4D5	uniprotkb		LOC498555	sequence tag identification	MI:0102	false	LOC498555	Rattus norvegicus (Rat),rat	10116	protein	MI:0326				ENSRNOG00000038074,ENSRNOP00000054740,ENSRNOT00000057931
	Lipa,lich_rat	Cholesteryl esterase,Lal,Lip1,Lipa,Lipase A,Sterol esterase						EBI-21297626										unspecified role	MI:0499	Lipa			prey	MI:0498	Lipa							Q64194		Q64194	uniprotkb		Lipa	sequence tag identification	MI:0102	false	Lipa	Rattus norvegicus (Rat),rat	10116	protein	MI:0326
	Las1l,f7fjr8_rat	Las1l						EBI-21232350										unspecified role	MI:0499	Las1l			prey	MI:0498	Las1l							F7FJR8		F7FJR8	uniprotkb		Las1l	sequence tag identification	MI:0102	false	Las1l	Rattus norvegicus (Rat),rat	10116	protein	MI:0326				ENSRNOG00000021748,ENSRNOP00000016042,ENSRNOT00000016042
	Mgat1,mgat1_rat	Gnt1,Mgat1,N-glycosyl-oligosaccharide-glycoprotein N-acetylglucosaminyltransferase I						EBI-21233935										unspecified role	MI:0499	Mgat1			prey	MI:0498	Mgat1							Q09325		Q09325	uniprotkb		Mgat1	sequence tag identification	MI:0102	false	Mgat1	Rattus norvegicus (Rat),rat	10116	protein	MI:0326				ENSRNOG00000031208,ENSRNOP00000044560,ENSRNOP00000068827,ENSRNOT00000052360,ENSRNOT00000085832
	C4a,m0rb00_rat	C4a						EBI-21297594										unspecified role	MI:0499	C4a			prey	MI:0498	C4a							M0RB00		M0RB00	uniprotkb		C4a	sequence tag identification	MI:0102	false	C4a	Rattus norvegicus (Rat),rat	10116	protein	MI:0326				ENSRNOG00000047657,ENSRNOP00000066721,ENSRNOT00000072377
	Kat7,d3zcg0_rat	Kat7						EBI-21297579										unspecified role	MI:0499	Kat7			prey	MI:0498	Kat7							D3ZCG0		D3ZCG0	uniprotkb		Kat7	sequence tag identification	MI:0102	false	Kat7	Rattus norvegicus (Rat),rat	10116	protein	MI:0326				ENSRNOG00000022664,ENSRNOP00000029608,ENSRNOT00000031252
	Atp6v1g1,b2guv5_rat	Atp6v1g1,rCG_55259						EBI-21230277										unspecified role	MI:0499	Atp6v1g1			prey	MI:0498	Atp6v1g1							B2GUV5		B2GUV5	uniprotkb		Atp6v1g1	sequence tag identification	MI:0102	false	Atp6v1g1	Rattus norvegicus (Rat),rat	10116	protein	MI:0326				ENSRNOG00000008163,ENSRNOP00000011508,ENSRNOT00000011508
	Rbp4,ret4_rat	Plasma retinol-binding protein,Rbp4						EBI-21233370										unspecified role	MI:0499	Rbp4			prey	MI:0498	Rbp4							P04916		P04916	uniprotkb		Rbp4	sequence tag identification	MI:0102	false	Rbp4	Rattus norvegicus (Rat),rat	10116	protein	MI:0326				ENSRNOG00000015518,ENSRNOP00000021055,ENSRNOT00000021055
	Npy5r,npy5r_rat	NPY-Y5 receptor,Npy5r,Npyr5						EBI-21234485								P70586		unspecified role	MI:0499	Npy5r			prey	MI:0498	Npy5r							Q63634		Q63634	uniprotkb		Npy5r	sequence tag identification	MI:0102	false	Npy5r	Rattus norvegicus (Rat),rat	10116	protein	MI:0326				ENSRNOG00000014172,ENSRNOP00000018976,ENSRNOT00000018976
	Ugt1a1,ud11_rat	B1,UDP-glucuronosyltransferase 1A1,Ugt1,Ugt1a1						EBI-21234580								Q64635		unspecified role	MI:0499	Ugt1a1			prey	MI:0498	Ugt1a1							Q64550		Q64550	uniprotkb		Ugt1a1	sequence tag identification	MI:0102	false	Ugt1a1	Rattus norvegicus (Rat),rat	10116	protein	MI:0326				ENSRNOG00000018740,ENSRNOP00000025045,ENSRNOT00000025045
	RGD1560633,d3zf07_rat	RGD1560633,RGD1562402						EBI-21297565										unspecified role	MI:0499	RGD1560633			prey	MI:0498	RGD1560633							D3ZF07		D3ZF07	uniprotkb		RGD1560633	sequence tag identification	MI:0102	false	RGD1560633	Rattus norvegicus (Rat),rat	10116	protein	MI:0326				ENSRNOG00000031859,ENSRNOP00000048422,ENSRNOT00000045301
	Por,ncpr_rat	Por						EBI-21233207										unspecified role	MI:0499	Por			prey	MI:0498	Por							P00388		P00388	uniprotkb		Por	sequence tag identification	MI:0102	false	Por	Rattus norvegicus (Rat),rat	10116	protein	MI:0326				ENSRNOG00000001442,ENSRNOP00000001961,ENSRNOT00000001961
	Plp2,plp2_rat	Plp2						EBI-21234966										unspecified role	MI:0499	Plp2			prey	MI:0498	Plp2							Q6P742		Q6P742	uniprotkb		Plp2	sequence tag identification	MI:0102	false	Plp2	Rattus norvegicus (Rat),rat	10116	protein	MI:0326				ENSRNOG00000039496,ENSRNOP00000039462,ENSRNOT00000045256
	Hsd17b2,q5i0n4_rat	Hsd17b2,rCG_51612						EBI-21297547										unspecified role	MI:0499	Hsd17b2			prey	MI:0498	Hsd17b2							Q5I0N4		Q5I0N4	uniprotkb		Hsd17b2	sequence tag identification	MI:0102	false	Hsd17b2	Rattus norvegicus (Rat),rat	10116	protein	MI:0326				ENSRNOG00000013982,ENSRNOP00000018795,ENSRNOT00000018795
	Spint2,g3v8s0_rat	Spint2,rCG_53920						EBI-21297521										unspecified role	MI:0499	Spint2			prey	MI:0498	Spint2							G3V8S0		G3V8S0	uniprotkb		Spint2	sequence tag identification	MI:0102	false	Spint2	Rattus norvegicus (Rat),rat	10116	protein	MI:0326				ENSRNOG00000020636,ENSRNOP00000028006,ENSRNOT00000028006
	Rps28,rs28_rat	Rps28						EBI-353018								P25112		unspecified role	MI:0499	Rps28			prey	MI:0498	Rps28							P62859		P62859	uniprotkb		Rps28	sequence tag identification	MI:0102	false	Rps28	Rattus norvegicus (Rat),rat	10116	protein	MI:0326				ENSRNOG00000042886,ENSRNOP00000060568,ENSRNOT00000068323
	Col2a1,f1lrm7_rat	Col2a1						EBI-21297469										unspecified role	MI:0499	Col2a1		ENSRNOG00000058560	prey	MI:0498	Col2a1							F1LRM7		F1LRM7	uniprotkb	2.5889836911506	Col2a1	sequence tag identification	MI:0102	true	Col2a1	Rattus norvegicus (Rat),rat	10116	protein	MI:0326				ENSRNOG00000058560,ENSRNOP00000071077,ENSRNOT00000086062
	Plppr4,g3v864_rat	Lppr4,Plppr4,rCG_28720						EBI-21297449										unspecified role	MI:0499	Plppr4			prey	MI:0498	Plppr4							G3V864		G3V864	uniprotkb		Plppr4	sequence tag identification	MI:0102	false	Plppr4	Rattus norvegicus (Rat),rat	10116	protein	MI:0326				ENSRNOG00000016872,ENSRNOP00000022625,ENSRNOT00000022625
	Lamp1,lamp1_rat	120 kDa lysosomal membrane glycoprotein,CD107 antigen-like family member A,Lamp-1,Lamp1						EBI-916562								P97620		unspecified role	MI:0499	Lamp1			prey	MI:0498	Lamp1							P14562		P14562	uniprotkb		Lamp1	sequence tag identification	MI:0102	true	Lamp1	Rattus norvegicus (Rat),rat	10116	protein	MI:0326				ENSRNOG00000019629,ENSRNOP00000026580,ENSRNOT00000026580
	Vps29,vps29_rat	Vesicle protein sorting 29,Vps29						EBI-21297422								A6J1A4		unspecified role	MI:0499	Vps29			prey	MI:0498	Vps29							B2RZ78		B2RZ78	uniprotkb		Vps29	sequence tag identification	MI:0102	false	Vps29	Rattus norvegicus (Rat),rat	10116	protein	MI:0326				ENSRNOG00000001274,ENSRNOP00000001717,ENSRNOP00000074640,ENSRNOT00000001717,ENSRNOT00000088905
	Rpl4,rl4_rat	60S ribosomal protein L1,Rpl1,Rpl4						EBI-917707										unspecified role	MI:0499	Rpl4			prey	MI:0498	Rpl4							P50878		P50878	uniprotkb		Rpl4	sequence tag identification	MI:0102	false	Rpl4	Rattus norvegicus (Rat),rat	10116	protein	MI:0326
	Sdc1,sdc1_rat	Sdc1,Synd1						EBI-1173127										unspecified role	MI:0499	Sdc1		ENSRNOG00000059947	prey	MI:0498	Sdc1							P26260		P26260	uniprotkb	-2.75524210694525	Sdc1	sequence tag identification	MI:0102	true	Sdc1	Rattus norvegicus (Rat),rat	10116	protein	MI:0326				ENSRNOG00000059947,ENSRNOP00000072283,ENSRNOT00000086633
	Rpl19,rl19_rat	Rpl19						EBI-916546								P14118,P22908		unspecified role	MI:0499	Rpl19			prey	MI:0498	Rpl19							P84100		P84100	uniprotkb		Rpl19	sequence tag identification	MI:0102	false	Rpl19	Rattus norvegicus (Rat),rat	10116	protein	MI:0326				ENSRNOG00000004741,ENSRNOP00000006359,ENSRNOT00000006359
	Mical3,d3zgn7_rat	Mical3						EBI-21230734										unspecified role	MI:0499	Mical3		ENSRNOG00000053203	prey	MI:0498	Mical3							D3ZGN7		D3ZGN7	uniprotkb	1.68571786442113	Mical3	sequence tag identification	MI:0102	true	Mical3	Rattus norvegicus (Rat),rat	10116	protein	MI:0326				ENSRNOG00000053203,ENSRNOP00000072316,ENSRNOT00000082982
	Rab8a,rab8a_rat	Rab8,Rab8a						EBI-11175161								Q3B8Q4,Q6DKL2		unspecified role	MI:0499	Rab8a			prey	MI:0498	Rab8a							P35280		P35280	uniprotkb		Rab8a	sequence tag identification	MI:0102	false	Rab8a	Rattus norvegicus (Rat),rat	10116	protein	MI:0326				ENSRNOG00000014621,ENSRNOP00000020748,ENSRNOT00000020748
	Pigq,q642b8_rat	Pigq,rCG_34726						EBI-21234563										unspecified role	MI:0499	Pigq			prey	MI:0498	Pigq							Q642B8		Q642B8	uniprotkb		Pigq	sequence tag identification	MI:0102	false	Pigq	Rattus norvegicus (Rat),rat	10116	protein	MI:0326				ENSRNOG00000020140,ENSRNOP00000027353,ENSRNOT00000027353
	C3,m0rbf1_rat	C3,rCG_45082						EBI-21295741										unspecified role	MI:0499	C3		ENSRNOG00000046834	prey	MI:0498	C3							M0RBF1		M0RBF1	uniprotkb	2.0808603552864	C3	sequence tag identification	MI:0102	true	C3	Rattus norvegicus (Rat),rat	10116	protein	MI:0326				ENSRNOG00000046834,ENSRNOP00000066885,ENSRNOT00000073042
	Fetub,q6irs6_rat	Fetub						EBI-21297409										unspecified role	MI:0499	Fetub			prey	MI:0498	Fetub							Q6IRS6		Q6IRS6	uniprotkb		Fetub	sequence tag identification	MI:0102	false	Fetub	Rattus norvegicus (Rat),rat	10116	protein	MI:0326				ENSRNOG00000001806,ENSRNOP00000051504,ENSRNOT00000048739
	Rpl13a,rl13a_rat	Rpl13a						EBI-917340										unspecified role	MI:0499	Rpl13a			prey	MI:0498	Rpl13a							P35427		P35427	uniprotkb		Rpl13a	sequence tag identification	MI:0102	false	Rpl13a	Rattus norvegicus (Rat),rat	10116	protein	MI:0326
	m0r8m9_rat							EBI-21233058										unspecified role	MI:0499	M0R8M9			prey	MI:0498								M0R8M9					M0R8M9	sequence tag identification	MI:0102	false	M0R8M9	Rattus norvegicus (Rat),rat	10116	protein	MI:0326				ENSRNOG00000032585,ENSRNOP00000065828,ENSRNOT00000041306
	Slc12a7,s12a7_rat	Electroneutral potassium-chloride cotransporter 4,K-Cl cotransporter 4,Kcc4,Slc12a7						EBI-21294717								Q6T7Y5,Q6TUA1,Q6TUA2		unspecified role	MI:0499	Slc12a7			prey	MI:0498	Slc12a7							Q5RK27		Q5RK27	uniprotkb		Slc12a7	sequence tag identification	MI:0102	false	Slc12a7	Rattus norvegicus (Rat),rat	10116	protein	MI:0326				ENSRNOG00000016372,ENSRNOP00000022635,ENSRNOT00000022635
	Hpn,f1ls97_rat	Hpn						EBI-21297389										unspecified role	MI:0499	Hpn		ENSRNOG00000021097	prey	MI:0498	Hpn							F1LS97		F1LS97	uniprotkb	1.64751309184593	Hpn	sequence tag identification	MI:0102	true	Hpn	Rattus norvegicus (Rat),rat	10116	protein	MI:0326				ENSRNOG00000021097,ENSRNOP00000028644,ENSRNOT00000028644
	Abca17,abcah_rat	Abca17						EBI-2649964								Q4H493		unspecified role	MI:0499	Abca17			prey	MI:0498	Abca17							E9PU17		E9PU17	uniprotkb		Abca17	sequence tag identification	MI:0102	false	Abca17	Rattus norvegicus (Rat),rat	10116	protein	MI:0326				ENSRNOG00000039656,ENSRNOP00000057544,ENSRNOT00000060818
	Ddx55,d3zx56_rat	Ddx55,rCG_21751						EBI-21297368										unspecified role	MI:0499	Ddx55			prey	MI:0498	Ddx55							D3ZX56		D3ZX56	uniprotkb		Ddx55	sequence tag identification	MI:0102	false	Ddx55	Rattus norvegicus (Rat),rat	10116	protein	MI:0326				ENSRNOG00000001043,ENSRNOP00000001387,ENSRNOT00000001387
	RGD1566369,d3zie1_rat	RGD1566369						EBI-6250630										unspecified role	MI:0499	RGD1566369			prey	MI:0498	RGD1566369							D3ZIE1		D3ZIE1	uniprotkb		RGD1566369	sequence tag identification	MI:0102	false	RGD1566369	Rattus norvegicus (Rat),rat	10116	protein	MI:0326				ENSRNOG00000005017,ENSRNOP00000006662,ENSRNOT00000006662
	Fkbp3,g3v6l9_rat	Fkbp3,Fkbp3_predicted,rCG_61717						EBI-21232470										unspecified role	MI:0499	Fkbp3			prey	MI:0498	Fkbp3							G3V6L9		G3V6L9	uniprotkb		Fkbp3	sequence tag identification	MI:0102	false	Fkbp3	Rattus norvegicus (Rat),rat	10116	protein	MI:0326				ENSRNOG00000004629,ENSRNOP00000006531,ENSRNOT00000006531
	Ackr3,ackr3_rat	Ackr3,C-X-C chemokine receptor type 7,Chemokine orphan receptor 1,Cmkor1,Cxcr7,G-protein coupled receptor RDC1 homolog,Rdc1						EBI-21299265								Q9JLZ0		unspecified role	MI:0499	Ackr3			neutral component	MI:0497	Ackr3							O89039		O89039	uniprotkb		Ackr3	identification by antibody	MI:0421	true	Ackr3	Rattus norvegicus (Rat),rat	10116	protein	MI:0326				ENSRNOG00000019622,ENSRNOP00000026558,ENSRNOT00000026558
	Avpr1a,v1ar_rat	AVPR V1a,Antidiuretic hormone receptor 1a,Avpr1a,Vascular/hepatic-type arginine vasopressin receptor						EBI-21299313								Q5M8D1,Q62874,Q9QW18		unspecified role	MI:0499	Avpr1a			neutral component	MI:0497	Avpr1a							P30560		P30560	uniprotkb		Avpr1a	identification by antibody	MI:0421	true	Avpr1a	Rattus norvegicus (Rat),rat	10116	protein	MI:0326				ENSRNOG00000004400,ENSRNOP00000005829,ENSRNOT00000005829
	Cxcr4,cxcr4_rat	Cmkar4,Cxcr4,Fusin,Leukocyte-derived seven transmembrane domain receptor,Stromal cell-derived factor 1 receptor						EBI-11167786								F1LPN8,Q8VD47		unspecified role	MI:0499	Cxcr4		ENSRNOG00000003866	neutral component	MI:0497	Cxcr4							O08565		O08565	uniprotkb	-1.79437565155766	Cxcr4	identification by antibody	MI:0421	true	Cxcr4	Rattus norvegicus (Rat),rat	10116	protein	MI:0326				ENSRNOG00000003866,ENSRNOP00000005143,ENSRNOT00000005143
	5ht2a_rat,Htr2a	Htr2,Htr2a,Serotonin receptor 2A						EBI-7090176,UNK-5372053										unspecified role	MI:0499	Htr2a			neutral component	MI:0497	Htr2a							P14842		P14842	uniprotkb		Htr2a	identification by antibody	MI:0421	true	Htr2a	Rattus norvegicus (Rat),rat	10116	protein	MI:0326			DIP-57661N	ENSRNOG00000010063,ENSRNOP00000013408,ENSRNOT00000013408
	5ht1a_rat,Htr1a	5ht1a,Htr1a,Serotonin receptor 1A						EBI-6570156										unspecified role	MI:0499	Htr1a			neutral component	MI:0497	Htr1a							P19327		P19327	uniprotkb		Htr1a	identification by antibody	MI:0421	false	Htr1a	Rattus norvegicus (Rat),rat	10116	protein	MI:0326
	Pten,o54857_rat	PTEN/MMAC1,Phosphatase and tensin homolog,Pten,rCG_47874						EBI-8074312,MINT-4583512										unspecified role	MI:0499	Pten			prey	MI:0498	Pten							O54857		O54857	uniprotkb		Pten	western blot	MI:0113	true	Pten	Rattus norvegicus (Rat),rat	10116	protein	MI:0326				ENSRNOG00000020723,ENSRNOP00000028143,ENSRNOT00000028143
	5ht2c_rat,Htr2c	5-hydroxytryptamine receptor 1C,5ht1c,Htr1c,Htr2c,Serotonin receptor 2C						EBI-7474723,MINT-443850										unspecified role	MI:0499	Htr2c			bait	MI:0496	Htr2c							P08909		P08909	uniprotkb		Htr2c	western blot	MI:0113	false	Htr2c	Rattus norvegicus (Rat),rat	10116	protein	MI:0326
	Adra1a,ada1a_rat	Adra1a,Adra1c,Alpha-1A adrenoreceptor,Alpha-1C adrenergic receptor						EBI-21284817										unspecified role	MI:0499	Adra1a			neutral component	MI:0497	Adra1a							P43140		P43140	uniprotkb		Adra1a	identification by antibody	MI:0421	true	Adra1a	Rattus norvegicus (Rat),rat	10116	protein	MI:0326				ENSRNOG00000009522,ENSRNOP00000012736,ENSRNOT00000012736
	5ht6r_rat,Htr6	Htr6,ST-B17,Serotonin receptor 6						EBI-21279242										unspecified role	MI:0499	Htr6			bait	MI:0496	Htr6							P31388		P31388	uniprotkb		Htr6	western blot	MI:0113	true	Htr6	Rattus norvegicus (Rat),rat	10116	protein	MI:0326				ENSRNOG00000049761,ENSRNOP00000064366,ENSRNOT00000070865
	Nova1,nova1_rat	Neuro-oncological ventral antigen 1,Nova1						EBI-21279197										unspecified role	MI:0499	Nova1			prey	MI:0498	Nova1							Q80WA4		Q80WA4	uniprotkb		Nova1	western blot	MI:0113	false	Nova1	Rattus norvegicus (Rat),rat	10116	protein	MI:0326
	Syt3,syt3_rat	Synaptotagmin III,Syt3						EBI-458106								Q925B7		unspecified role	MI:0499	Syt3			bait	MI:0496	Syt3							P40748		P40748	uniprotkb		Syt3	western blot	MI:0113	true	Syt3	Rattus norvegicus (Rat),rat	10116	protein	MI:0326
	Arfgef2,big2_rat	ADP-ribosylation factor guanine nucleotide-exchange factor 2,Arfgef2,Arfgep2,Big2						EBI-6257913										unspecified role	MI:0499	Arfgef2			prey	MI:0498	Arfgef2							Q7TSU1		Q7TSU1	uniprotkb		Arfgef2	western blot	MI:0113	false	Arfgef2	Rattus norvegicus (Rat),rat	10116	protein	MI:0326				ENSRNOG00000007485,ENSRNOP00000010054,ENSRNOT00000010054
	Cnr2,cnr2_rat	Cnr2						EBI-21282218								Q9EP74		unspecified role	MI:0499	Cnr2			neutral component	MI:0497	Cnr2							Q9QZN9		Q9QZN9	uniprotkb		Cnr2	identification by antibody	MI:0421	false	Cnr2	Rattus norvegicus (Rat),rat	10116	protein	MI:0326				ENSRNOG00000009260,ENSRNOP00000012342,ENSRNOP00000066697,ENSRNOT00000012342,ENSRNOT00000074998
	Cnr1,cnr1_rat	Brain-type cannabinoid receptor,Cnr1,Skr6						EBI-2909800										unspecified role	MI:0499	Cnr1			neutral component	MI:0497	Cnr1							P20272		P20272	uniprotkb		Cnr1	identification by antibody	MI:0421	false	Cnr1	Rattus norvegicus (Rat),rat	10116	protein	MI:0326				ENSRNOG00000008223,ENSRNOP00000010850,ENSRNOT00000010850
	Washc5,f1m1b3_rat	RGD1564420,Washc5						EBI-21232037										unspecified role	MI:0499	Washc5			prey	MI:0498	Washc5							F1M1B3		F1M1B3	uniprotkb		Washc5	sequence tag identification	MI:0102	false	Washc5	Rattus norvegicus (Rat),rat	10116	protein	MI:0326				ENSRNOG00000009739,ENSRNOP00000013315,ENSRNOT00000013315
	Man1a2,d3zr49_rat	Man1a2						EBI-21231010										unspecified role	MI:0499	Man1a2			prey	MI:0498	Man1a2							D3ZR49		D3ZR49	uniprotkb		Man1a2	sequence tag identification	MI:0102	false	Man1a2	Rattus norvegicus (Rat),rat	10116	protein	MI:0326				ENSRNOG00000015226,ENSRNOP00000060243,ENSRNOT00000067000
	Foxp2,foxp2_rat	Foxp2						EBI-21233473										unspecified role	MI:0499	Foxp2			prey	MI:0498	Foxp2							P0CF24		P0CF24	uniprotkb		Foxp2	sequence tag identification	MI:0102	false	Foxp2	Rattus norvegicus (Rat),rat	10116	protein	MI:0326				ENSRNOG00000054508,ENSRNOP00000069190,ENSRNOT00000087146
	Slc4a1,f8wft7_rat	Slc4a1						EBI-21295819										unspecified role	MI:0499	Slc4a1			prey	MI:0498	Slc4a1							F8WFT7		F8WFT7	uniprotkb		Slc4a1	sequence tag identification	MI:0102	false	Slc4a1	Rattus norvegicus (Rat),rat	10116	protein	MI:0326				ENSRNOG00000020951,ENSRNOP00000028445,ENSRNOT00000028445
	Gbp1,d3zku6_rat	Gbp1						EBI-21230879										unspecified role	MI:0499	Gbp1		ENSRNOG00000023943	prey	MI:0498	Gbp1							D3ZKU6		D3ZKU6	uniprotkb	-2.68713601620656	Gbp1	sequence tag identification	MI:0102	true	Gbp1	Rattus norvegicus (Rat),rat	10116	protein	MI:0326				ENSRNOG00000023943,ENSRNOP00000046300,ENSRNOT00000045855
	Man1a1,g3v9n9_rat	Man1a1,Man1a_predicted,rCG_21984						EBI-21232871										unspecified role	MI:0499	Man1a1			prey	MI:0498	Man1a1							G3V9N9		G3V9N9	uniprotkb		Man1a1	sequence tag identification	MI:0102	false	Man1a1	Rattus norvegicus (Rat),rat	10116	protein	MI:0326				ENSRNOG00000000800,ENSRNOP00000054231,ENSRNOT00000057422
	Hrg,hrg_rat	Histidine-proline-rich glycoprotein,Histidine-rich glycoprotein 1,Hrg,Hrg1						EBI-6096674								D3ZJN0,Q99PS7,Q9ESB2		unspecified role	MI:0499	Hrg			prey	MI:0498	Hrg							Q99PS8		Q99PS8	uniprotkb		Hrg	sequence tag identification	MI:0102	false	Hrg	Rattus norvegicus (Rat),rat	10116	protein	MI:0326				ENSRNOG00000001809,ENSRNOP00000049290,ENSRNOT00000047595
	Apoa5,apoa5_rat	Apoa5,Apolipoprotein A5,Rap3,Regeneration-associated protein 3						EBI-21235320								Q5FVT8		unspecified role	MI:0499	Apoa5			prey	MI:0498	Apoa5							Q9QUH3		Q9QUH3	uniprotkb		Apoa5	sequence tag identification	MI:0102	false	Apoa5	Rattus norvegicus (Rat),rat	10116	protein	MI:0326
	Reep6,reep6_rat	Dp1l1,Polyposis locus protein 1-like 1,Reep6						EBI-21234406										unspecified role	MI:0499	Reep6			prey	MI:0498	Reep6							Q5XI60		Q5XI60	uniprotkb		Reep6	sequence tag identification	MI:0102	false	Reep6	Rattus norvegicus (Rat),rat	10116	protein	MI:0326				ENSRNOG00000033262,ENSRNOP00000039493,ENSRNOT00000044030
	Cyp4f1,cp4f1_rat	CYPIVF1,Cyp4f-1,Cyp4f1,Cyp4f2,Cytochrome P450-A3,Leukotriene-B4 20-monooxygenase						EBI-21295798										unspecified role	MI:0499	Cyp4f1			prey	MI:0498	Cyp4f1							P33274		P33274	uniprotkb		Cyp4f1	sequence tag identification	MI:0102	false	Cyp4f1	Rattus norvegicus (Rat),rat	10116	protein	MI:0326
	Ccdc87,b2gv49_rat	Ccdc87,LOC100911631,rCG_47455						EBI-21230299										unspecified role	MI:0499	Ccdc87			prey	MI:0498	Ccdc87							B2GV49		B2GV49	uniprotkb		Ccdc87	sequence tag identification	MI:0102	false	Ccdc87	Rattus norvegicus (Rat),rat	10116	protein	MI:0326				ENSRNOG00000025247,ENSRNOP00000035800,ENSRNOT00000034771
	Parp14,f1lz05_rat	Parp14						EBI-21231984										unspecified role	MI:0499	Parp14		ENSRNOG00000023334	prey	MI:0498	Parp14							F1LZ05		F1LZ05	uniprotkb	1.89450388607648	Parp14	sequence tag identification	MI:0102	true	Parp14	Rattus norvegicus (Rat),rat	10116	protein	MI:0326				ENSRNOG00000023334,ENSRNOP00000046194,ENSRNOT00000046888
	d3zm33_rat							EBI-21297354										unspecified role	MI:0499	D3ZM33			prey	MI:0498								D3ZM33					D3ZM33	sequence tag identification	MI:0102	false	D3ZM33	Rattus norvegicus (Rat),rat	10116	protein	MI:0326				ENSRNOG00000030107,ENSRNOP00000046090,ENSRNOT00000048495
	Fgg,fibg_rat	Fgg						EBI-5746951								Q68FY3		unspecified role	MI:0499	Fgg		ENSRNOG00000025074	prey	MI:0498	Fgg							P02680		P02680	uniprotkb	5.26137821706861	Fgg	sequence tag identification	MI:0102	true	Fgg	Rattus norvegicus (Rat),rat	10116	protein	MI:0326				ENSRNOG00000025074,ENSRNOP00000032735,ENSRNOT00000034521
	Rpl12-ps1,d3zje2_rat	Rpl12-ps1						EBI-21297339										unspecified role	MI:0499	Rpl12-ps1			prey	MI:0498	Rpl12-ps1							D3ZJE2		D3ZJE2	uniprotkb		Rpl12-ps1	sequence tag identification	MI:0102	false	Rpl12-ps1	Rattus norvegicus (Rat),rat	10116	protein	MI:0326				ENSRNOG00000061579,ENSRNOP00000071492,ENSRNOT00000082158
	Tm9sf4,tm9s4_rat	Tm9sf4						EBI-21234130										unspecified role	MI:0499	Tm9sf4			prey	MI:0498	Tm9sf4							Q4KLL4		Q4KLL4	uniprotkb		Tm9sf4	sequence tag identification	MI:0102	false	Tm9sf4	Rattus norvegicus (Rat),rat	10116	protein	MI:0326				ENSRNOG00000009406,ENSRNOP00000062975,ENSRNOT00000067261
	Grin3a,nmd3a_rat	Glutamate receptor chi-1,Grin3a,N-methyl-D-aspartate receptor,N-methyl-D-aspartate receptor subtype 3A,NMDAR-L,NMDAR-L1						EBI-349651								O09098,O09155,Q62800,Q63268,Q9Z2H0		unspecified role	MI:0499	Grin3a			prey	MI:0498	Grin3a							Q9R1M7		Q9R1M7	uniprotkb		Grin3a	sequence tag identification	MI:0102	false	Grin3a	Rattus norvegicus (Rat),rat	10116	protein	MI:0326
	f1m927_rat							EBI-21297323										unspecified role	MI:0499	F1M927			prey	MI:0498								F1M927					F1M927	sequence tag identification	MI:0102	false	F1M927	Rattus norvegicus (Rat),rat	10116	protein	MI:0326				ENSRNOG00000032132,ENSRNOP00000048979,ENSRNOT00000051805
	Myadm,q05ba4_rat	Myadm,rCG_56834						EBI-21297312										unspecified role	MI:0499	Myadm		ENSRNOG00000053450	prey	MI:0498	Myadm							Q05BA4		Q05BA4	uniprotkb	-1.64008071054625	Myadm	sequence tag identification	MI:0102	true	Myadm	Rattus norvegicus (Rat),rat	10116	protein	MI:0326				ENSRNOG00000053450,ENSRNOP00000074552,ENSRNOT00000081980
	Slc25a14,q9ep88_rat	BMCP1,Bmcp1,Slc25a14,rCG_53219						EBI-21235266										unspecified role	MI:0499	Slc25a14			prey	MI:0498	Slc25a14							Q9EP88		Q9EP88	uniprotkb		Slc25a14	sequence tag identification	MI:0102	false	Slc25a14	Rattus norvegicus (Rat),rat	10116	protein	MI:0326				ENSRNOG00000006871,ENSRNOP00000009637,ENSRNOT00000009637
	Ap1s1,b5dfi3_rat	Ap1s1,Ap1s1_predicted,rCG_21303						EBI-21230404										unspecified role	MI:0499	Ap1s1			prey	MI:0498	Ap1s1							B5DFI3		B5DFI3	uniprotkb		Ap1s1	sequence tag identification	MI:0102	false	Ap1s1	Rattus norvegicus (Rat),rat	10116	protein	MI:0326				ENSRNOG00000001415,ENSRNOP00000001918,ENSRNOT00000001918
	Fmo5,fmo5_rat	Dimethylaniline oxidase 5,Fmo5,Hepatic flavin-containing monooxygenase 5						EBI-21235128								Q6IRL0		unspecified role	MI:0499	Fmo5			prey	MI:0498	Fmo5							Q8K4C0		Q8K4C0	uniprotkb		Fmo5	sequence tag identification	MI:0102	false	Fmo5	Rattus norvegicus (Rat),rat	10116	protein	MI:0326
	Tut7,d3zkr9_rat	Tut7						EBI-21230853										unspecified role	MI:0499	Tut7			prey	MI:0498	Tut7							D3ZKR9		D3ZKR9	uniprotkb		Tut7	sequence tag identification	MI:0102	false	Tut7	Rattus norvegicus (Rat),rat	10116	protein	MI:0326				ENSRNOG00000016629,ENSRNOP00000022373,ENSRNOT00000022373
	Tgfb2,g3v6b1_rat	Tgfb2,rCG_20076						EBI-21297233										unspecified role	MI:0499	Tgfb2			prey	MI:0498	Tgfb2							G3V6B1		G3V6B1	uniprotkb		Tgfb2	sequence tag identification	MI:0102	false	Tgfb2	Rattus norvegicus (Rat),rat	10116	protein	MI:0326				ENSRNOG00000002418,ENSRNOP00000003313,ENSRNOT00000003313
	Chmp2b,f1m8b7_rat	Chmp2b,RGD1306781_predicted,rCG_47011						EBI-21232223										unspecified role	MI:0499	Chmp2b			prey	MI:0498	Chmp2b							F1M8B7		F1M8B7	uniprotkb		Chmp2b	sequence tag identification	MI:0102	false	Chmp2b	Rattus norvegicus (Rat),rat	10116	protein	MI:0326				ENSRNOG00000040257,ENSRNOP00000000904,ENSRNOT00000000904
	ifitm3,ifm3_rat	Dispanin subfamily A member 2b,ifitm3						EBI-21233769								B5DER6		unspecified role	MI:0499	ifitm3			prey	MI:0498	ifitm3							P26376		P26376	uniprotkb		ifitm3	sequence tag identification	MI:0102	false	ifitm3	Rattus norvegicus (Rat),rat	10116	protein	MI:0326				ENSRNOG00000015078,ENSRNOP00000020265,ENSRNOT00000020265
	Rps4y2,d3zx01_rat	Rps4y2,rCG_29848						EBI-21297211										unspecified role	MI:0499	Rps4y2			prey	MI:0498	Rps4y2							D3ZX01		D3ZX01	uniprotkb		Rps4y2	sequence tag identification	MI:0102	false	Rps4y2	Rattus norvegicus (Rat),rat	10116	protein	MI:0326				ENSRNOG00000031041,ENSRNOP00000049546,ENSRNOT00000043543
	d3zzk1_rat							EBI-21297188										unspecified role	MI:0499	D3ZZK1			prey	MI:0498								D3ZZK1					D3ZZK1	sequence tag identification	MI:0102	false	D3ZZK1	Rattus norvegicus (Rat),rat	10116	protein	MI:0326				ENSRNOG00000029843,ENSRNOP00000051318,ENSRNOT00000043008
	Apoa4,apoa4_rat	Apoa4,Apolipoprotein A4						EBI-9845015								Q5BK92		unspecified role	MI:0499	Apoa4			prey	MI:0498	Apoa4							P02651		P02651	uniprotkb		Apoa4	sequence tag identification	MI:0102	true	Apoa4	Rattus norvegicus (Rat),rat	10116	protein	MI:0326
	B2m,b2mg_rat	B2m						EBI-1031212										unspecified role	MI:0499	B2m			prey	MI:0498	B2m							P07151		P07151	uniprotkb		B2m	sequence tag identification	MI:0102	false	B2m	Rattus norvegicus (Rat),rat	10116	protein	MI:0326				ENSRNOG00000017123,ENSRNOP00000023017,ENSRNOT00000023017
	Ribc2,ribc2_rat	Ribc2						EBI-21235359								R9PXY2		unspecified role	MI:0499	Ribc2			prey	MI:0498	Ribc2							Q6AXN9		Q6AXN9	uniprotkb		Ribc2	sequence tag identification	MI:0102	false	Ribc2	Rattus norvegicus (Rat),rat	10116	protein	MI:0326				ENSRNOG00000033502,ENSRNOP00000041528,ENSRNOT00000042412
	Rpl3,rl3_rat	L4,Rpl3						EBI-16221096										unspecified role	MI:0499	Rpl3			prey	MI:0498	Rpl3							P21531		P21531	uniprotkb		Rpl3	sequence tag identification	MI:0102	false	Rpl3	Rattus norvegicus (Rat),rat	10116	protein	MI:0326				ENSRNOG00000016896,ENSRNOP00000060662,ENSRNOP00000069877,ENSRNOT00000067032,ENSRNOT00000089407
	Acss2,g3v9u0_rat	Acss2,Acss2_predicted,rCG_37495						EBI-21232892										unspecified role	MI:0499	Acss2			prey	MI:0498	Acss2							G3V9U0		G3V9U0	uniprotkb		Acss2	sequence tag identification	MI:0102	false	Acss2	Rattus norvegicus (Rat),rat	10116	protein	MI:0326				ENSRNOG00000018755,ENSRNOP00000059987,ENSRNOT00000064013
	Spast,spast_rat	Spast,Spg4						EBI-21297133										unspecified role	MI:0499	Spast			prey	MI:0498	Spast							B2RYN7		B2RYN7	uniprotkb		Spast	sequence tag identification	MI:0102	false	Spast	Rattus norvegicus (Rat),rat	10116	protein	MI:0326				ENSRNOG00000027136,ENSRNOP00000033763,ENSRNOT00000039375
	PRP,q63460_rat	PRP						EBI-21234474										unspecified role	MI:0499	PRP			prey	MI:0498	PRP							Q63460		Q63460	uniprotkb		PRP	sequence tag identification	MI:0102	false	PRP	Rattus norvegicus (Rat),rat	10116	protein	MI:0326
	Angptl3,q5i0l8_rat	Angptl3						EBI-21297124										unspecified role	MI:0499	Angptl3			prey	MI:0498	Angptl3							Q5I0L8		Q5I0L8	uniprotkb		Angptl3	sequence tag identification	MI:0102	false	Angptl3	Rattus norvegicus (Rat),rat	10116	protein	MI:0326
	Marf1,marf1_rat	Limkain-b1,Lkap,Marf1,Meiosis arrest female protein 1						EBI-21235150								F1LNE9		unspecified role	MI:0499	Marf1			prey	MI:0498	Marf1							Q8VIG2		Q8VIG2	uniprotkb		Marf1	sequence tag identification	MI:0102	false	Marf1	Rattus norvegicus (Rat),rat	10116	protein	MI:0326				ENSRNOG00000056248,ENSRNOP00000073018,ENSRNOT00000091520
	F12,fa12_rat	F12,Hageman factor						EBI-21231087								Q5M879		unspecified role	MI:0499	F12		ENSRNOG00000015139	prey	MI:0498	F12							D3ZTE0		D3ZTE0	uniprotkb	4.54654494784878	F12	sequence tag identification	MI:0102	true	F12	Rattus norvegicus (Rat),rat	10116	protein	MI:0326				ENSRNOG00000015139,ENSRNOP00000074115,ENSRNOT00000081920
	LOC299282,f1lm05_rat	LOC299282,LOC500712,Serpina3n						EBI-21297110										unspecified role	MI:0499	LOC299282			prey	MI:0498	LOC299282							F1LM05		F1LM05	uniprotkb		LOC299282	sequence tag identification	MI:0102	false	LOC299282	Rattus norvegicus (Rat),rat	10116	protein	MI:0326				ENSRNOG00000010478,ENSRNOP00000013961,ENSRNOT00000013961
	Lrrcc1,e9pty0_rat	Lrrcc1						EBI-21231701										unspecified role	MI:0499	Lrrcc1			prey	MI:0498	Lrrcc1							E9PTY0		E9PTY0	uniprotkb		Lrrcc1	sequence tag identification	MI:0102	false	Lrrcc1	Rattus norvegicus (Rat),rat	10116	protein	MI:0326				ENSRNOG00000010891,ENSRNOP00000014762,ENSRNOT00000014762
	Ankle1,d4a332_rat	Ankle1						EBI-21231393										unspecified role	MI:0499	Ankle1			prey	MI:0498	Ankle1							D4A332		D4A332	uniprotkb		Ankle1	sequence tag identification	MI:0102	false	Ankle1	Rattus norvegicus (Rat),rat	10116	protein	MI:0326				ENSRNOG00000017156,ENSRNOP00000023065,ENSRNOT00000023065
	LOC680432,d3zzm8_rat	LOC680432						EBI-21231235										unspecified role	MI:0499	LOC680432			prey	MI:0498	LOC680432							D3ZZM8		D3ZZM8	uniprotkb		LOC680432	sequence tag identification	MI:0102	false	LOC680432	Rattus norvegicus (Rat),rat	10116	protein	MI:0326				ENSRNOG00000017740,ENSRNOP00000023913,ENSRNOT00000023913
	Wdr41,b2ryi7_rat	Wdr41						EBI-21297098										unspecified role	MI:0499	Wdr41			prey	MI:0498	Wdr41							B2RYI7		B2RYI7	uniprotkb		Wdr41	sequence tag identification	MI:0102	false	Wdr41	Rattus norvegicus (Rat),rat	10116	protein	MI:0326
	Apoh,apoh_rat	Apoh,Apolipoprotein H,Beta-2-glycoprotein I						EBI-15185397										unspecified role	MI:0499	Apoh			prey	MI:0498	Apoh							P26644		P26644	uniprotkb		Apoh	sequence tag identification	MI:0102	false	Apoh	Rattus norvegicus (Rat),rat	10116	protein	MI:0326
	Txnrd1,trxr1_rat	NADPH-dependent thioredoxin reductase,Thioredoxin reductase TR1,Trxr1,Txnrd1						EBI-20724661								Q5U344,Q9JKZ3,Q9JKZ4,Q9R1I3		unspecified role	MI:0499	Txnrd1			unspecified role	MI:0499	Txnrd1							O89049		O89049	uniprotkb		Txnrd1	predetermined participant	MI:0396	false	Txnrd1	Rattus norvegicus (Rat),rat	10116	protein	MI:0326
	Kcna2,kcna2_rat	Kcna2,RAK,RBK2,RCK5,Voltage-gated potassium channel subunit Kv1.2						EBI-631446								P15386,Q02010		unspecified role	MI:0499	Kcna2			bait	MI:0496	Kcna2							P63142		P63142	uniprotkb		Kcna2	sequence tag identification	MI:0102	true	Kcna2	Rattus norvegicus (Rat),rat	10116	protein	MI:0326				ENSRNOG00000018285,ENSRNOP00000042653,ENSRNOP00000075841,ENSRNOP00000075852,ENSRNOT00000050149,ENSRNOT00000092365,ENSRNOT00000092450
	Kcnab2,kcab2_rat	Ckbeta2,K(+) channel subunit beta-2,Kcnab2,Kcnb3,Kv-beta-2						EBI-771110								P97381,Q60942,Q64284		unspecified role	MI:0499	Kcnab2		ENSRNOG00000011550	prey	MI:0498	Kcnab2							P62483		P62483	uniprotkb	-1.80595746584453	Kcnab2	sequence tag identification	MI:0102	true	Kcnab2	Rattus norvegicus (Rat),rat	10116	protein	MI:0326				ENSRNOG00000011550,ENSRNOP00000015840,ENSRNOT00000015840
	EBI-20738146,rno-mir-1-3p														URS000075E04C_10116			regulator	MI:2274	EBI-20738146			neutral component	MI:0497					EBI-20738146								EBI-20738146	predetermined participant	MI:0396	false	EBI-20738146	Rattus norvegicus (Rat),rat	10116	micro rna	MI:2204
	EBI-20738154,mrna_hsp90aa1				ENSRNOT00000086310.1													regulator target	MI:2275	EBI-20738154			neutral component	MI:0497					EBI-20738154								EBI-20738154	tag visualisation by luciferase assay	MI:1220	false	EBI-20738154	Rattus norvegicus (Rat),rat	10116	messenger rna	MI:0324
	Mapt,tau_rat	Mapt,Mtapt,Neurofibrillary tangle protein,Paired helical filament-tau,Tau						EBI-7080713,MINT-1037362								Q63567,Q63677,Q9QW06		unspecified role	MI:0499	Mapt			neutral component	MI:0497	Mapt							P19332		P19332	uniprotkb		Mapt	identification by antibody	MI:0421	true	Mapt	Rattus norvegicus (Rat),rat	10116	protein	MI:0326			DIP-41779N
	Cdon,cdon_rat	Cdo,Cdon						EBI-7016767,MINT-5117456										unspecified role	MI:0499	Cdon			prey	MI:0498	Cdon							O35158		O35158	uniprotkb		Cdon	western blot	MI:0113	false	Cdon	Rattus norvegicus (Rat),rat	10116	protein	MI:0326
	Oxtr,oxyr_rat	Otr,Oxtr						EBI-21407912								Q53ZC5		unspecified role	MI:0499	Oxtr			neutral component	MI:0497	Oxtr							P70536		P70536	uniprotkb		Oxtr	identification by antibody	MI:0421	false	Oxtr	Rattus norvegicus (Rat),rat	10116	protein	MI:0326				ENSRNOG00000005806,ENSRNOP00000007724,ENSRNOT00000007724
	Adora2b,aa2br_rat	Adora2b						EBI-21408177										unspecified role	MI:0499	Adora2b			neutral component	MI:0497	Adora2b							P29276		P29276	uniprotkb		Adora2b	identification by antibody	MI:0421	false	Adora2b	Rattus norvegicus (Rat),rat	10116	protein	MI:0326
	Adora2a,aa2ar_rat	Adora2a						EBI-2902822										unspecified role	MI:0499	Adora2a			neutral component	MI:0497	Adora2a							P30543		P30543	uniprotkb		Adora2a	identification by antibody	MI:0421	true	Adora2a	Rattus norvegicus (Rat),rat	10116	protein	MI:0326				ENSRNOG00000001302,ENSRNOP00000001759,ENSRNOT00000001759
	Fgfr1,fgfr1_rat	Basic fibroblast growth factor receptor 1,Fgfr1,Flg,MFR,Proto-oncogene c-Fgr						EBI-2480918										unspecified role	MI:0499	Fgfr1			neutral component	MI:0497	Fgfr1							Q04589		Q04589	uniprotkb		Fgfr1	identification by antibody	MI:0421	true	Fgfr1	Rattus norvegicus (Rat),rat	10116	protein	MI:0326
	Ghrl,ghrl_rat	Ghrl,Growth hormone secretagogue,Growth hormone-releasing peptide,Motilin-related peptide						EBI-21461916								Q9ET69		unspecified role	MI:0499	Ghrl			neutral component	MI:0497	Ghrl							Q9QYH7		Q9QYH7	uniprotkb		Ghrl	identification by antibody	MI:0421	true	Ghrl	Rattus norvegicus (Rat),rat	10116	protein	MI:0326				ENSRNOG00000010349,ENSRNOP00000014103,ENSRNOT00000014103
	Ghsr,ghsr_rat	GH-releasing peptide receptor,Ghrelin receptor,Ghsr						EBI-21459556										unspecified role	MI:0499	Ghsr			neutral component	MI:0497	Ghsr							O08725		O08725	uniprotkb		Ghsr	identification by antibody	MI:0421	false	Ghsr	Rattus norvegicus (Rat),rat	10116	protein	MI:0326				ENSRNOG00000024119,ENSRNOP00000038418,ENSRNOT00000034960
[truncated: 3,691 more rows]
[truncated: 20 more columns]

## Sheet: IMEX_whole_rat_interactome_edge
confidence.author score	confidence.author-confidence	confidence.intact-miscore	detmethod.psi-mi	detmethod.psi-mi_identifier	host.taxid	host.taxid_identifier	id.dip	id.emdb	id.imex	id.intact	id.mint	id.pdbe	id.rcsb pdb	id.wwpdb	interaction	name	negative.null	param.ec50	param.ic50	param.kd	param.koff	param.kon	psi-mi	psi-mi_identifier	pubauth.author	pubid.doi	pubid.imex	pubid.mint	pubid.pubmed	selected	shared interaction	shared name	source.psi-mi	source.psi-mi_identifier	type.psi-mi	type.psi-mi_identifier	xref.go	xref.imex	xref.intact	xref.omim	xref.psi-mi	xref.rcsb pdb	xref.wwpdb
[truncated: 13,819 more rows]

[truncated: 6 more sheets: subset_DEGs_mapped_nodes, subset_DEGs_mapped_edges, subset_incl_found_miRs_nodes, subset_incl_found_miRs_edges, miR_network_nodes, miR_network_edges]
